# Supplementary material for: Impact of Ringer’s Solution Challenge Stress to Immunostimulatory Experiment, Insights From Japanese Flounder
Source: Front Physiol. 2020 Dec 4;11:612036. doi: 10.3389/fphys.2020.612036 (PMC7746848; doi:10.3389/fphys.2020.612036)
Supplement: Supplementary Table 2 — DEGs between BC group and treatment groups at 8 h and 48 h post injection in blood. [file Table_2.xlsx]

## Sheet: BCvs8h
test_id	gene_id	NR	Swissprot_annotation	Swissprot_ID	TrEMBL annotation	TrEMBL_ID	locus	sample_1	sample_2	status	value_1	value_2	log2(fold_change)	test_stat	p_value	q_value	significant
XLOC_013570	evm.TU.scaffold_32.137	PREDICTED: ectonucleotide pyrophosphatase/phosphodiesterase family member 1 [Oreochromis niloticus]	Ectonucleotide pyrophosphatase/phosphodiesterase family member 1 OS=Homo sapiens GN=ENPP1 PE=1 SV=2	sp|P22413|ENPP1_HUMAN	Uncharacterized protein (Fragment) OS=Oreochromis niloticus GN=enpp1 PE=4 SV=1	I3JFA0_ORENI	scaffold_32:2440237-2480383	BL_8h	BL_BC	OK	11.4699	0.319486	-5.16595	-13.745	5e-05	0.000260536	yes
XLOC_002619	evm.TU.scaffold_12.127	PREDICTED: zinc finger protein 45-like [Danio rerio]	Probable RNA-directed DNA polymerase from transposon X-element OS=Drosophila melanogaster GN=X-element\ORF2 PE=3 SV=1	sp|Q9NBX4|RTXE_DROME	Uncharacterized protein OS=Xiphophorus maculatus PE=4 SV=1	M4B123_XIPMA	scaffold_12:1921069-1935601	BL_8h	BL_BC	OK	8.36249	0.771586	-3.43803	-9.20387	5e-05	0.000260536	yes
XLOC_020205	evm.TU.scaffold_61.15	PREDICTED: uncharacterized protein LOC102690566 [Lepisosteus oculatus]	IgGFc-binding protein OS=Homo sapiens GN=FCGBP PE=1 SV=3	sp|Q9Y6R7|FCGBP_HUMAN	Uncharacterized protein (Fragment) OS=Oryzias latipes GN=LOC101155957 PE=4 SV=1	H2LQS7_ORYLA	scaffold_61:190546-201963	BL_8h	BL_BC	OK	1.56787	0.16058	-3.28745	-5.30224	0.00025	0.00114195	yes
XLOC_007518	evm.TU.scaffold_192.4	PREDICTED: tetratricopeptide repeat protein 30A-like isoform X1 [Oreochromis niloticus]	Tetratricopeptide repeat protein 30A OS=Danio rerio GN=ttc30a PE=2 SV=2	sp|A7YE96|TT30A_DANRE	Uncharacterized protein (Fragment) OS=Oreochromis niloticus GN=LOC100700268 PE=4 SV=1	I3JSR4_ORENI	scaffold_192:17523-32307	BL_8h	BL_BC	OK	3.6915	0.378238	-3.28684	-4.48737	0.00045	0.00193434	yes
XLOC_020426	evm.TU.scaffold_63.142	PREDICTED: uncharacterized protein LOC103032542, partial [Astyanax mexicanus]	LINE-1 reverse transcriptase homolog OS=Nycticebus coucang PE=1 SV=1	sp|P08548|LIN1_NYCCO	Uncharacterized protein OS=Strongylocentrotus purpuratus PE=4 SV=1	H3J454_STRPU	scaffold_63:1986284-2002745	BL_8h	BL_BC	OK	1.80798	0.238088	-2.92481	-7.8905	5e-05	0.000260536	yes
XLOC_011274	evm.TU.scaffold_267.34	PREDICTED: rab11 family-interacting protein 5-like isoform X2 [Oreochromis niloticus]	Rab11 family-interacting protein 5 OS=Homo sapiens GN=RAB11FIP5 PE=1 SV=1	sp|Q9BXF6|RFIP5_HUMAN	Uncharacterized protein OS=Xiphophorus maculatus GN=RAB11FIP5 (1 of 2) PE=4 SV=1	M4AVX6_XIPMA	scaffold_267:464578-498458	BL_8h	BL_BC	OK	3.81932	0.567777	-2.74992	-7.60924	5e-05	0.000260536	yes
XLOC_010324	evm.TU.scaffold_244.31	L-xylulose reductase [Anoplopoma fimbria]	L-xylulose reductase OS=Mesocricetus auratus GN=DCXR PE=1 SV=1	sp|Q91XV4|DCXR_MESAU	L-xylulose reductase OS=Anoplopoma fimbria GN=DCXR PE=2 SV=1	C3KGY6_ANOFI	scaffold_244:383951-392886	BL_8h	BL_BC	OK	18.8533	2.88759	-2.70688	-6.10274	5e-05	0.000260536	yes
XLOC_005682	asmbl_17460|g.26428	PREDICTED: ankyrin-3-like [Oreochromis niloticus]	Ankyrin-3 OS=Mus musculus GN=Ank3 PE=1 SV=1	sp|G5E8K5|ANK3_MOUSE	Uncharacterized protein OS=Xiphophorus maculatus GN=ANK3 (2 of 2) PE=4 SV=1	M3ZNK9_XIPMA	scaffold_163:374353-434970	BL_8h	BL_BC	OK	4.15856	0.64899	-2.67982	-4.81176	5e-05	0.000260536	yes
XLOC_021626	evm.TU.scaffold_72.72	PREDICTED: sodium- and chloride-dependent glycine transporter 2-like [Neolamprologus brichardi]	Sodium- and chloride-dependent glycine transporter 2 OS=Xenopus laevis GN=slc6a5 PE=2 SV=1	sp|A7Y2X0|SC6A5_XENLA	Transporter OS=Oreochromis niloticus GN=LOC100704911 PE=3 SV=1	I3JJH0_ORENI	scaffold_72:1337560-1359245	BL_8h	BL_BC	OK	1.3545	0.22916	-2.56334	-3.0385	0.00475	0.0152511	yes
XLOC_015746	evm.TU.scaffold_39.8	PREDICTED: type-1 angiotensin II receptor-associated protein-like [Xiphophorus maculatus]	Type-1 angiotensin II receptor-associated protein OS=Homo sapiens GN=AGTRAP PE=1 SV=1	sp|Q6RW13|ATRAP_HUMAN	Uncharacterized protein OS=Xiphophorus maculatus GN=AGTRAP PE=4 SV=1	M3ZVL1_XIPMA	scaffold_39:65940-72253	BL_8h	BL_BC	OK	11.2468	1.97228	-2.51158	-3.22254	0.0037	0.01227	yes
XLOC_019134	evm.TU.scaffold_531.1	PREDICTED: uncharacterized protein LOC102080835 [Oreochromis niloticus]					scaffold_531:65-1607	BL_8h	BL_BC	OK	43.6922	8.02434	-2.44492	-15.1316	5e-05	0.000260536	yes
XLOC_011417	evm.TU.scaffold_27.222	PREDICTED: cdc42 effector protein 3-like [Oreochromis niloticus]	Cdc42 effector protein 3 OS=Homo sapiens GN=CDC42EP3 PE=1 SV=1	sp|Q9UKI2|BORG2_HUMAN	Uncharacterized protein OS=Gasterosteus aculeatus GN=CDC42EP3 PE=4 SV=1	G3NF11_GASAC	scaffold_27:3212453-3213527	BL_8h	BL_BC	OK	8.04551	1.50386	-2.41951	-4.76895	5e-05	0.000260536	yes
XLOC_008236	evm.TU.scaffold_201.52	PREDICTED: collagen alpha-3(VI) chain-like [Oryzias latipes]	Collagen alpha-6(VI) chain OS=Mus musculus GN=Col6a6 PE=1 SV=2	sp|Q8C6K9|CO6A6_MOUSE	Uncharacterized protein (Fragment) OS=Tetraodon nigroviridis GN=COL6A6 PE=4 SV=1	H3CAL4_TETNG	scaffold_201:538789-563099	BL_8h	BL_BC	OK	2.50806	0.502403	-2.31965	-8.4048	5e-05	0.000260536	yes
XLOC_011311	evm.TU.scaffold_269.2	PREDICTED: L-rhamnose-binding lectin CSL2-like [Oreochromis niloticus]	L-rhamnose-binding lectin CSL2 OS=Oncorhynchus keta PE=1 SV=1	sp|P86178|CSL2_ONCKE	Uncharacterized protein OS=Oreochromis niloticus GN=LOC100699866 PE=4 SV=1	I3JHM9_ORENI	scaffold_269:6375-12551	BL_8h	BL_BC	OK	6.37723	1.34458	-2.24578	-4.43403	5e-05	0.000260536	yes
XLOC_008945	evm.TU.scaffold_216.3	PREDICTED: C-type lectin domain family 4 member F-like [Haplochromis burtoni]	C-type mannose receptor 2 OS=Homo sapiens GN=MRC2 PE=1 SV=2	sp|Q9UBG0|MRC2_HUMAN	Uncharacterized protein OS=Oreochromis niloticus PE=4 SV=1	I3JGX2_ORENI	scaffold_216:21234-27221	BL_8h	BL_BC	OK	6.68193	1.42631	-2.22798	-4.41214	5e-05	0.000260536	yes
XLOC_017435	evm.TU.scaffold_44.88	transferrin [Paralichthys olivaceus]	Serotransferrin OS=Paralichthys olivaceus GN=tf PE=2 SV=1	sp|O93429|TRFE_PAROL	Transferrin OS=Paralichthys olivaceus PE=2 SV=1	Q9IA83_PAROL	scaffold_44:1501257-1507118	BL_8h	BL_BC	OK	8.14915	1.76684	-2.20548	-6.95137	5e-05	0.000260536	yes
XLOC_021834	evm.TU.scaffold_75.77	PREDICTED: dixin-A-like isoform X1 [Oreochromis niloticus] ref|XP_005459624.1| PREDICTED: dixin-A-like isoform X2 [Oreochromis niloticus]	Dixin-A OS=Danio rerio GN=dixdc1a PE=1 SV=1	sp|Q804T6|DIX1A_DANRE	Uncharacterized protein OS=Takifugu rubripes GN=DIXDC1 (1 of 2) PE=4 SV=1	H2SV17_TAKRU	scaffold_75:1156833-1162604	BL_8h	BL_BC	OK	3.68641	0.812774	-2.18129	-3.53853	0.0006	0.00249372	yes
XLOC_016855	evm.TU.scaffold_42.131	PREDICTED: metalloreductase STEAP4-like [Xiphophorus maculatus]	Metalloreductase STEAP4 OS=Homo sapiens GN=STEAP4 PE=1 SV=1	sp|Q687X5|STEA4_HUMAN	Uncharacterized protein OS=Xiphophorus maculatus GN=STEAP4 (1 of 2) PE=4 SV=1	M4AIZ7_XIPMA	scaffold_42:1733212-1740537	BL_8h	BL_BC	OK	9.38054	2.08294	-2.17105	-6.07105	5e-05	0.000260536	yes
XLOC_020104	evm.TU.scaffold_6.331	PREDICTED: rho GTPase-activating protein 23-like isoform X3 [Oreochromis niloticus]	Rho GTPase-activating protein 23 OS=Homo sapiens GN=ARHGAP23 PE=1 SV=2	sp|Q9P227|RHG23_HUMAN	Uncharacterized protein OS=Oreochromis niloticus GN=ARHGAP23 (2 of 2) PE=4 SV=1	I3JMP8_ORENI	scaffold_6:5699389-5752195	BL_8h	BL_BC	OK	2.47474	0.550998	-2.16716	-7.87699	5e-05	0.000260536	yes
XLOC_008231	evm.TU.scaffold_201.41	PREDICTED: sialic acid-binding Ig-like lectin 15-like [Oreochromis niloticus]	Sialic acid-binding Ig-like lectin 15 OS=Homo sapiens GN=SIGLEC15 PE=1 SV=1	sp|Q6ZMC9|SIG15_HUMAN	Uncharacterized protein OS=Oreochromis niloticus GN=LOC100707913 PE=4 SV=1	I3J0V4_ORENI	scaffold_201:452297-454571	BL_8h	BL_BC	OK	4.47727	1.02135	-2.13214	-3.03031	0.003	0.010273	yes
XLOC_016653	evm.TU.scaffold_41.76	PREDICTED: arachidonate 5-lipoxygenase-like isoform X1 [Neolamprologus brichardi]	Arachidonate 5-lipoxygenase OS=Homo sapiens GN=ALOX5 PE=1 SV=2	sp|P09917|LOX5_HUMAN	Uncharacterized protein OS=Gasterosteus aculeatus GN=ALOX5 PE=3 SV=1	G3NY91_GASAC	scaffold_41:1318679-1324955	BL_8h	BL_BC	OK	6.67417	1.52333	-2.13136	-6.35052	5e-05	0.000260536	yes
XLOC_010848	evm.TU.scaffold_258.43	Low choriolytic enzyme precursor [Anoplopoma fimbria]	Low choriolytic enzyme OS=Oryzias latipes GN=lce PE=1 SV=1	sp|P31579|LCE_ORYLA	Low choriolytic enzyme OS=Anoplopoma fimbria GN=LCE PE=2 SV=1	C3KHM6_ANOFI	scaffold_258:495655-499761	BL_8h	BL_BC	OK	161.635	38.9681	-2.05238	-17.3265	5e-05	0.000260536	yes
XLOC_016357	evm.TU.scaffold_40.42	PREDICTED: G-protein coupled receptor 84-like [Oreochromis niloticus]	G-protein coupled receptor 84 OS=Bos taurus GN=GPR84 PE=2 SV=1	sp|Q2KI97|GPR84_BOVIN	Uncharacterized protein OS=Oreochromis niloticus GN=GPR84 (2 of 2) PE=4 SV=1	I3KZC7_ORENI	scaffold_40:593866-595087	BL_8h	BL_BC	OK	7.65585	1.87417	-2.03031	-4.52649	5e-05	0.000260536	yes
XLOC_005325	evm.TU.scaffold_16.77	myeloperoxidase [Siniperca chuatsi]	Eosinophil peroxidase OS=Homo sapiens GN=EPX PE=1 SV=2	sp|P11678|PERE_HUMAN	Myeloperoxidase OS=Siniperca chuatsi GN=MPO PE=2 SV=1	Q1A3S0_SINCH	scaffold_16:1058605-1068299	BL_8h	BL_BC	OK	49.7206	12.3733	-2.00661	-21.889	5e-05	0.000260536	yes
XLOC_019902	evm.TU.scaffold_6.61	hemoglobin subunit beta-1-like [Oryzias latipes] dbj|BAC06483.1| adult beta-type globin [Oryzias latipes] dbj|BAC20302.1| beta-type globin [Oryzias latipes]	Hemoglobin subunit beta OS=Merlangius merlangus GN=hbb PE=2 SV=2	sp|O13078|HBB_MERMR	Adult beta-type globin OS=Oryzias latipes GN=Gb PE=2 SV=1	Q8JIM9_ORYLA	scaffold_6:859697-860439	BL_8h	BL_BC	OK	47.9867	12.145	-1.98227	-6.8308	5e-05	0.000260536	yes
XLOC_006459	asmbl_19588|g.29654	PREDICTED: inosine-uridine preferring nucleoside hydrolase-like [Haplochromis burtoni]	Inosine-uridine preferring nucleoside hydrolase OS=Leishmania major GN=NSNH PE=1 SV=3	sp|P83851|IUNH_LEIMA	Uncharacterized protein (Fragment) OS=Takifugu rubripes GN=LOC101066844 PE=4 SV=1	H2V5I2_TAKRU	scaffold_175:838579-843216	BL_8h	BL_BC	OK	4.23674	1.08023	-1.97162	-4.76586	5e-05	0.000260536	yes
XLOC_001651	evm.TU.scaffold_109.58	PREDICTED: zinc finger protein 45-like [Danio rerio]	RNA-directed DNA polymerase from mobile element jockey OS=Drosophila melanogaster GN=pol PE=1 SV=1	sp|P21328|RTJK_DROME	Uncharacterized protein OS=Xiphophorus maculatus PE=4 SV=1	M4B123_XIPMA	scaffold_109:1348146-1349935	BL_8h	BL_BC	OK	2.38552	0.6152	-1.95518	-3.38453	0.001	0.0039228	yes
XLOC_013827	evm.TU.scaffold_328.4	PREDICTED: uncharacterized protein LOC101172463, partial [Oryzias latipes]	Probable RNA-directed DNA polymerase from transposon BS OS=Drosophila melanogaster GN=RTase PE=2 SV=1	sp|Q95SX7|RTBS_DROME	Uncharacterized protein OS=Xiphophorus maculatus PE=4 SV=1	M4B123_XIPMA	scaffold_328:63332-68739	BL_8h	BL_BC	OK	6.22816	1.60832	-1.95325	-4.40233	5e-05	0.000260536	yes
XLOC_017468	evm.TU.scaffold_441.6						scaffold_441:58205-80579	BL_8h	BL_BC	OK	8.22604	2.16639	-1.9249	-10.0606	5e-05	0.000260536	yes
XLOC_018033	evm.TU.scaffold_471.1	PREDICTED: mediator of DNA damage checkpoint protein 1-like isoform X1 [Oreochromis niloticus]	Tubulin beta chain OS=Xenopus tropicalis GN=tubb PE=2 SV=1	sp|Q6GLE7|TBB5_XENTR	Beta-tubulin OS=Oryzias dancena GN=TUBB PE=3 SV=1	C0JW50_9SMEG	scaffold_471:2288-7548	BL_8h	BL_BC	OK	33.062	8.88236	-1.89616	-10.8368	5e-05	0.000260536	yes
XLOC_000254	evm.TU.scaffold_0.226	PREDICTED: protein L-Myc-1b-like [Oryzias latipes]	Protein L-Myc-1b OS=Danio rerio GN=mycl1b PE=2 SV=1	sp|Q1LWL8|MCL1B_DANRE	Uncharacterized protein OS=Gasterosteus aculeatus GN=MYCL1 (1 of 2) PE=4 SV=1	G3P0W6_GASAC	scaffold_0:3070065-3078282	BL_8h	BL_BC	OK	5.55552	1.50245	-1.88661	-5.26046	5e-05	0.000260536	yes
XLOC_013822	evm.TU.scaffold_328.32						scaffold_328:385178-386269	BL_8h	BL_BC	OK	12.5946	3.46701	-1.86104	-3.97447	0.0001	0.000495346	yes
XLOC_008008	evm.TU.scaffold_20.15	PREDICTED: transmembrane protein 79-like [Maylandia zebra] ref|XP_005730300.1| PREDICTED: transmembrane protein 79-like isoform X1 [Pundamilia nyererei] ref|XP_005730301.1| PREDICTED: transmembrane protein 79-like isoform X2 [Pundamilia nyererei]	Transmembrane protein 79 OS=Mus musculus GN=Tmem79 PE=2 SV=1	sp|Q9D709|TMM79_MOUSE	Uncharacterized protein (Fragment) OS=Takifugu rubripes PE=4 SV=1	H2S960_TAKRU	scaffold_20:254674-259603	BL_8h	BL_BC	OK	2.28685	0.648317	-1.81859	-2.50277	0.00625	0.0192454	yes
XLOC_010016	evm.TU.scaffold_239.33	toll-like receptor 5 membrane form [Paralichthys olivaceus]	Toll-like receptor 5 OS=Mus musculus GN=Tlr5 PE=1 SV=1	sp|Q9JLF7|TLR5_MOUSE	Toll-like receptor 5 membrane form OS=Paralichthys olivaceus PE=4 SV=1	G3EMS5_PAROL	scaffold_239:572924-577677	BL_8h	BL_BC	OK	2.641	0.756996	-1.80273	-4.2203	0.0001	0.000495346	yes
XLOC_020945	evm.TU.scaffold_67.94	PREDICTED: heat-stable enterotoxin receptor-like [Takifugu rubripes]	Heat-stable enterotoxin receptor OS=Sus scrofa GN=GUCY2C PE=2 SV=2	sp|P55204|GUC2C_PIG	Guanylate cyclase OS=Gasterosteus aculeatus GN=GUCY2C (1 of 2) PE=3 SV=1	G3NXB3_GASAC	scaffold_67:1364180-1373972	BL_8h	BL_BC	OK	3.88972	1.11887	-1.79763	-5.96654	5e-05	0.000260536	yes
XLOC_016041	evm.TU.scaffold_4.138	PREDICTED: docking protein 3-like [Oreochromis niloticus]	Docking protein 3 OS=Homo sapiens GN=DOK3 PE=1 SV=2	sp|Q7L591|DOK3_HUMAN	Uncharacterized protein OS=Xiphophorus maculatus GN=DOK3 PE=4 SV=1	M4A5Q6_XIPMA	scaffold_4:2045791-2049461	BL_8h	BL_BC	OK	3.15826	0.920681	-1.77836	-3.36825	0.0006	0.00249372	yes
XLOC_005447	evm.TU.scaffold_16.142	PREDICTED: alpha-(1,3)-fucosyltransferase-like [Oreochromis niloticus]	Alpha-(1,3)-fucosyltransferase OS=Mus musculus GN=Fut7 PE=2 SV=1	sp|Q11131|FUT7_MOUSE	Uncharacterized protein OS=Oreochromis niloticus GN=FUT7 (1 of 2) PE=3 SV=1	I3J7L3_ORENI	scaffold_16:2172489-2173560	BL_8h	BL_BC	OK	4.69623	1.40691	-1.73897	-3.10011	0.0006	0.00249372	yes
XLOC_004896	evm.TU.scaffold_151.15	PREDICTED: beta-1,4 N-acetylgalactosaminyltransferase 1-like [Pundamilia nyererei]	Beta-1,4 N-acetylgalactosaminyltransferase 1 OS=Homo sapiens GN=B4GALNT1 PE=1 SV=2	sp|Q00973|B4GN1_HUMAN	Uncharacterized protein OS=Oreochromis niloticus GN=B4GALNT1 (2 of 2) PE=4 SV=1	I3K297_ORENI	scaffold_151:230609-238886	BL_8h	BL_BC	OK	4.1503	1.24677	-1.73502	-3.75143	5e-05	0.000260536	yes
XLOC_022273	evm.TU.scaffold_8.273						scaffold_8:4519623-4520894	BL_8h	BL_BC	OK	10.672	3.24731	-1.71651	-2.33439	0.0164	0.0432429	yes
XLOC_017010	evm.TU.scaffold_423.5	PREDICTED: protein FAM65A-like isoform X1 [Oreochromis niloticus]	Protein FAM65A OS=Homo sapiens GN=FAM65A PE=1 SV=1	sp|Q6ZS17|FA65A_HUMAN	Uncharacterized protein OS=Oreochromis niloticus GN=LOC100706397 PE=4 SV=1	I3J8F7_ORENI	scaffold_423:44811-50090	BL_8h	BL_BC	OK	2.91304	0.906742	-1.68376	-2.04442	0.0174	0.0453896	yes
XLOC_013996	evm.TU.scaffold_330.4	PREDICTED: forkhead box protein L1-like [Pundamilia nyererei]	Forkhead box protein L1 OS=Mus musculus GN=Foxl1 PE=2 SV=2	sp|Q64731|FOXL1_MOUSE	Forkhead box L1 OS=Oryzias latipes PE=2 SV=1	A9Q6B1_ORYLA	scaffold_330:45369-46521	BL_8h	BL_BC	OK	2.41169	0.759894	-1.66617	-2.45975	0.00985	0.0282053	yes
XLOC_014245	evm.TU.scaffold_34.121						scaffold_34:2406582-2415915	BL_8h	BL_BC	OK	4.16443	1.32673	-1.65024	-3.70553	0.0003	0.00134671	yes
XLOC_003215	evm.TU.scaffold_129.46	PREDICTED: hyaluronidase-1-like isoform X1 [Oreochromis niloticus]	Hyaluronidase-1 OS=Cerastes cerastes PE=2 SV=1	sp|A3QVN3|HYAL1_CERCE	Uncharacterized protein OS=Oryzias latipes GN=LOC101169103 PE=4 SV=1	H2LF79_ORYLA	scaffold_129:587339-589950	BL_8h	BL_BC	OK	2.06	0.660721	-1.64053	-2.40584	0.01095	0.0308283	yes
XLOC_018863	evm.TU.scaffold_511.3						scaffold_511:14407-15538	BL_8h	BL_BC	OK	6.45972	2.07234	-1.64021	-4.23383	5e-05	0.000260536	yes
XLOC_018575	evm.TU.scaffold_5.262	PREDICTED: rho GTPase-activating protein 25-like [Haplochromis burtoni]	Rho GTPase-activating protein 25 OS=Mus musculus GN=Arhgap25 PE=1 SV=2	sp|Q8BYW1|RHG25_MOUSE	Uncharacterized protein OS=Oreochromis niloticus GN=LOC100695487 PE=4 SV=1	I3KFW1_ORENI	scaffold_5:4185300-4195470	BL_8h	BL_BC	OK	18.6878	6.15034	-1.60336	-9.5187	5e-05	0.000260536	yes
XLOC_022902	evm.TU.scaffold_86.11	PREDICTED: uncharacterized protein LOC102788316 [Neolamprologus brichardi]					scaffold_86:92097-96427	BL_8h	BL_BC	OK	17.6783	5.8416	-1.59754	-4.66045	5e-05	0.000260536	yes
XLOC_003282	evm.TU.scaffold_13.29	serine protease I-1 [Paralichthys olivaceus] dbj|BAE46931.1| serine protease [Paralichthys olivaceus] gb|ADL09363.1| serine protease I-1 [Paralichthys olivaceus]	Serine protease 57 OS=Rattus norvegicus GN=Prss57 PE=2 SV=2	sp|Q6IE59|PRS57_RAT	Serine protease OS=Paralichthys olivaceus PE=2 SV=1	Q59IS7_PAROL	scaffold_13:361900-364331	BL_8h	BL_BC	OK	4.99271	1.65769	-1.59065	-2.37769	0.0076	0.0226905	yes
XLOC_008930	evm.TU.scaffold_216.4	PREDICTED: CD209 antigen-like protein E [Poecilia formosa]	C-type lectin domain family 5 member A OS=Homo sapiens GN=CLEC5A PE=1 SV=1	sp|Q9NY25|CLC5A_HUMAN	Uncharacterized protein OS=Oreochromis niloticus PE=4 SV=1	I3KF21_ORENI	scaffold_216:29021-32877	BL_8h	BL_BC	OK	31.4256	10.4389	-1.58997	-6.5911	5e-05	0.000260536	yes
XLOC_006190	evm.TU.scaffold_170.60	PREDICTED: uncharacterized protein LOC102787380 [Neolamprologus brichardi]	Radiation-inducible immediate-early gene IEX-1 OS=Mus musculus GN=Ier3 PE=2 SV=1	sp|P46694|IEX1_MOUSE	Uncharacterized protein OS=Oreochromis niloticus PE=4 SV=1	I3KYL8_ORENI	scaffold_170:917530-918091	BL_8h	BL_BC	OK	34.8552	11.669	-1.57869	-5.70484	5e-05	0.000260536	yes
XLOC_000485	evm.TU.scaffold_1.297	PREDICTED: collagenase 3-like [Oreochromis niloticus]	Collagenase 3 OS=Oryctolagus cuniculus GN=MMP13 PE=2 SV=1	sp|O62806|MMP13_RABIT	Uncharacterized protein OS=Gasterosteus aculeatus PE=4 SV=1	G3Q9Q5_GASAC	scaffold_1:5189877-5192364	BL_8h	BL_BC	OK	338.781	113.849	-1.57323	-31.3649	5e-05	0.000260536	yes
XLOC_006487	evm.TU.scaffold_175.42	cytochrome P450 [Larimichthys crocea]	Leukotriene-B(4) omega-hydroxylase 2 OS=Homo sapiens GN=CYP4F3 PE=2 SV=2	sp|Q08477|CP4F3_HUMAN	Cytochrome P450 OS=Larimichthys crocea GN=CYP4F7 PE=2 SV=1	A9YE33_LARCR	scaffold_175:520125-523524	BL_8h	BL_BC	OK	7.54059	2.53915	-1.57033	-5.28953	5e-05	0.000260536	yes
XLOC_014348	evm.TU.scaffold_340.5	PREDICTED: c-1-tetrahydrofolate synthase, cytoplasmic-like isoform X1 [Oreochromis niloticus] ref|XP_005452570.1| PREDICTED: c-1-tetrahydrofolate synthase, cytoplasmic-like isoform X2 [Oreochromis niloticus] ref|XP_005452571.1| PREDICTED: c-1-tetrahydrofolate synthase, cytoplasmic-like isoform X3 [Oreochromis niloticus]	C-1-tetrahydrofolate synthase, cytoplasmic OS=Mus musculus GN=Mthfd1 PE=1 SV=4	sp|Q922D8|C1TC_MOUSE	Uncharacterized protein (Fragment) OS=Xiphophorus maculatus PE=3 SV=1	M4A5C7_XIPMA	scaffold_340:47040-51291	BL_8h	BL_BC	OK	19.4276	6.55592	-1.56724	-5.80615	5e-05	0.000260536	yes
XLOC_014900	evm.TU.scaffold_36.2	PREDICTED: synaptic vesicle membrane protein VAT-1 homolog [Oryzias latipes]	Synaptic vesicle membrane protein VAT-1 homolog OS=Danio rerio GN=vat1 PE=2 SV=1	sp|Q8JFV8|VAT1_DANRE	Uncharacterized protein OS=Oryzias latipes GN=VAT1 (1 of 2) PE=4 SV=1	H2LDF2_ORYLA	scaffold_36:18290-49878	BL_8h	BL_BC	OK	18.5057	6.26253	-1.56316	-9.92998	5e-05	0.000260536	yes
XLOC_007452	evm.TU.scaffold_190.63	unnamed protein product [Tetraodon nigroviridis]	Low density lipoprotein receptor adapter protein 1 OS=Homo sapiens GN=LDLRAP1 PE=1 SV=3	sp|Q5SW96|ARH_HUMAN	Chromosome 20 SCAF14744, whole genome shotgun sequence OS=Tetraodon nigroviridis GN=GSTENG00024350001 PE=4 SV=1	Q4S451_TETNG	scaffold_190:733898-735040	BL_8h	BL_BC	OK	7.7699	2.64764	-1.55319	-3.06342	0.00045	0.00193434	yes
XLOC_012354	evm.TU.scaffold_295.1	PREDICTED: zinc-binding protein A33-like [Oreochromis niloticus]	Zinc-binding protein A33 OS=Pleurodeles waltl PE=1 SV=2	sp|Q02084|A33_PLEWA	Uncharacterized protein OS=Oreochromis niloticus PE=4 SV=1	I3JBW4_ORENI	scaffold_295:664-2087	BL_8h	BL_BC	OK	3.81515	1.30826	-1.54409	-2.03983	0.0119	0.0331006	yes
XLOC_009368	evm.TU.scaffold_225.3	PREDICTED: inter-alpha-trypsin inhibitor heavy chain H2-like [Oreochromis niloticus]	Inter-alpha-trypsin inhibitor heavy chain H2 OS=Mus musculus GN=Itih2 PE=1 SV=1	sp|Q61703|ITIH2_MOUSE	Uncharacterized protein OS=Gasterosteus aculeatus GN=ITIH2 PE=4 SV=1	G3Q9J7_GASAC	scaffold_225:17572-24969	BL_8h	BL_BC	OK	1.66818	0.573193	-1.54119	-3.39359	0.0001	0.000495346	yes
XLOC_002347	evm.TU.scaffold_117.31						scaffold_117:470594-475554	BL_8h	BL_BC	OK	21.9943	7.59564	-1.53388	-5.60412	5e-05	0.000260536	yes
XLOC_006645	evm.TU.scaffold_18.11	PREDICTED: guanine nucleotide-binding protein G(k) subunit alpha-like [Poecilia formosa]	Guanine nucleotide-binding protein G(k) subunit alpha OS=Homo sapiens GN=GNAI3 PE=1 SV=3	sp|P08754|GNAI3_HUMAN	Uncharacterized protein (Fragment) OS=Gasterosteus aculeatus PE=4 SV=1	G3NYC2_GASAC	scaffold_18:90204-104201	BL_8h	BL_BC	OK	10.0242	3.46728	-1.53162	-4.40095	5e-05	0.000260536	yes
XLOC_021752	evm.TU.scaffold_74.100	PREDICTED: cyclic GMP-AMP synthase-like [Xiphophorus maculatus]	Cyclic GMP-AMP synthase OS=Mus musculus GN=Mb21d1 PE=1 SV=1	sp|Q8C6L5|CGAS_MOUSE	Uncharacterized protein (Fragment) OS=Xiphophorus maculatus GN=MB21D1 PE=4 SV=1	M4ART0_XIPMA	scaffold_74:1329860-1332593	BL_8h	BL_BC	OK	4.62668	1.61989	-1.51408	-4.3331	5e-05	0.000260536	yes
XLOC_006314	evm.TU.scaffold_172.4	PREDICTED: tumor protein D54-like [Xiphophorus maculatus]	Pancreatic progenitor cell differentiation and proliferation factor A OS=Danio rerio GN=ppdpfa PE=2 SV=1	sp|Q6PFP3|PDPFA_DANRE	Uncharacterized protein (Fragment) OS=Xiphophorus maculatus PE=4 SV=1	M4AAA7_XIPMA	scaffold_172:70270-84056	BL_8h	BL_BC	OK	5.9665	2.11443	-1.49662	-5.11072	5e-05	0.000260536	yes
XLOC_001809	evm.TU.scaffold_11.129	PREDICTED: high choriolytic enzyme 1-like [Takifugu rubripes]	High choriolytic enzyme 1 OS=Oryzias latipes GN=hcea PE=1 SV=1	sp|P31580|HCE1_ORYLA	Uncharacterized protein OS=Takifugu rubripes GN=LOC101077035 PE=3 SV=1	H2RS58_TAKRU	scaffold_11:1999404-2015836	BL_8h	BL_BC	OK	5.10794	1.81467	-1.49303	-5.59985	5e-05	0.000260536	yes
XLOC_001200	evm.TU.scaffold_104.19	PREDICTED: centrosomal protein POC5-like isoform X1 [Neolamprologus brichardi] ref|XP_006784202.1| PREDICTED: centrosomal protein POC5-like isoform X2 [Neolamprologus brichardi]	Centrosomal protein POC5 OS=Xenopus laevis GN=poc5 PE=2 SV=1	sp|Q6DFB7|POC5_XENLA	Uncharacterized protein OS=Oreochromis niloticus GN=LOC100706791 PE=4 SV=1	I3KGR3_ORENI	scaffold_104:248733-256266	BL_8h	BL_BC	OK	6.34656	2.2769	-1.4789	-4.91848	5e-05	0.000260536	yes
XLOC_017560	evm.TU.scaffold_45.57	unnamed protein product [Tetraodon nigroviridis]	Rho-related GTP-binding protein RhoQ OS=Homo sapiens GN=RHOQ PE=1 SV=2	sp|P17081|RHOQ_HUMAN	Chromosome undetermined SCAF15016, whole genome shotgun sequence. (Fragment) OS=Tetraodon nigroviridis GN=GSTENG00031722001 PE=3 SV=1	Q4RN58_TETNG	scaffold_45:1006425-1026729	BL_8h	BL_BC	OK	2.77081	0.994634	-1.47807	-2.90226	0.00135	0.00510692	yes
XLOC_006423	evm.TU.scaffold_174.19	PREDICTED: coagulation factor VIII-like isoform X2 [Pundamilia nyererei]	Coagulation factor VIII OS=Homo sapiens GN=F8 PE=1 SV=1	sp|P00451|FA8_HUMAN	Uncharacterized protein OS=Oreochromis niloticus GN=LOC100698479 PE=4 SV=1	I3JCH7_ORENI	scaffold_174:187016-202381	BL_8h	BL_BC	OK	16.4458	5.91617	-1.47498	-13.5247	5e-05	0.000260536	yes
XLOC_022350	evm.TU.scaffold_8.142	Protein kinase C, delta [Dicentrarchus labrax]	Protein kinase C delta type OS=Canis familiaris GN=PRKCD PE=2 SV=1	sp|Q5PU49|KPCD_CANFA	'Protein kinase C, delta' OS=Dicentrarchus labrax GN=PRKCD PE=4 SV=1	E6ZFW8_DICLA	scaffold_8:2189414-2193717	BL_8h	BL_BC	OK	7.77914	2.80402	-1.47211	-4.41656	5e-05	0.000260536	yes
XLOC_004139	evm.TU.scaffold_140.64	PREDICTED: EGF-like module-containing mucin-like hormone receptor-like 1-like [Oryzias latipes]	CD97 antigen OS=Homo sapiens GN=CD97 PE=1 SV=4	sp|P48960|CD97_HUMAN	Uncharacterized protein (Fragment) OS=Gasterosteus aculeatus GN=CD97 (2 of 2) PE=4 SV=1	G3P7K1_GASAC	scaffold_140:925858-937853	BL_8h	BL_BC	OK	7.49737	2.71026	-1.46795	-6.85431	5e-05	0.000260536	yes
XLOC_015113	evm.TU.scaffold_363.5	PREDICTED: hydroxycarboxylic acid receptor 2-like [Pundamilia nyererei]	Hydroxycarboxylic acid receptor 2 OS=Homo sapiens GN=HCAR2 PE=1 SV=1	sp|Q8TDS4|HCAR2_HUMAN	Uncharacterized protein (Fragment) OS=Oreochromis niloticus GN=OXER1 (1 of 4) PE=4 SV=1	I3KSC0_ORENI	scaffold_363:71474-74149	BL_8h	BL_BC	OK	10.8596	3.92782	-1.46717	-5.09355	5e-05	0.000260536	yes
XLOC_014351	asmbl_43944|g.66390	PREDICTED: tumor necrosis factor alpha-induced protein 2-like isoform X1 [Maylandia zebra]	Tumor necrosis factor alpha-induced protein 2 OS=Homo sapiens GN=TNFAIP2 PE=1 SV=2	sp|Q03169|TNAP2_HUMAN	Uncharacterized protein (Fragment) OS=Oreochromis niloticus GN=TNFAIP2 (4 of 4) PE=4 SV=1	I3KRJ2_ORENI	scaffold_340:123575-130419	BL_8h	BL_BC	OK	3.81418	1.38439	-1.46212	-4.57171	5e-05	0.000260536	yes
XLOC_011985	evm.TU.scaffold_286.12	PREDICTED: glycogen phosphorylase, liver form-like isoform 1 [Takifugu rubripes]	Glycogen phosphorylase, liver form OS=Mus musculus GN=Pygl PE=1 SV=4	sp|Q9ET01|PYGL_MOUSE	Phosphorylase OS=Tetraodon nigroviridis GN=PYGL PE=3 SV=1	H3DPT3_TETNG	scaffold_286:193724-202368	BL_8h	BL_BC	OK	26.7052	9.75233	-1.4533	-12.2012	5e-05	0.000260536	yes
XLOC_016439	evm.TU.scaffold_401.15	inositol monophosphatase 1 [Oreochromis mossambicus]	Inositol monophosphatase 1 OS=Bos taurus GN=IMPA1 PE=1 SV=1	sp|P20456|IMPA1_BOVIN	Uncharacterized protein OS=Oreochromis niloticus GN=IMPA1 (3 of 3) PE=4 SV=1	I3JGL5_ORENI	scaffold_401:151564-154236	BL_8h	BL_BC	OK	33.8045	12.35	-1.45271	-6.95764	5e-05	0.000260536	yes
XLOC_011903	evm.TU.scaffold_280.20	Retinol dehydrogenase 12 [Dicentrarchus labrax]	Retinol dehydrogenase 12 OS=Homo sapiens GN=RDH12 PE=1 SV=3	sp|Q96NR8|RDH12_HUMAN	Retinol dehydrogenase 12 OS=Dicentrarchus labrax GN=RDH12 PE=3 SV=1	E6ZJA7_DICLA	scaffold_280:353589-357178	BL_8h	BL_BC	OK	4.74819	1.74045	-1.44792	-2.71159	0.00155	0.00576792	yes
XLOC_023890	asmbl_73020|g.109229	PREDICTED: keratin, type II cytoskeletal 8-like [Oreochromis niloticus]	Intermediate filament protein ON3 OS=Carassius auratus PE=2 SV=1	sp|P18520|ION3_CARAU	Uncharacterized protein OS=Xiphophorus maculatus PE=3 SV=1	M4AJF4_XIPMA	scaffold_98:1013565-1020533	BL_8h	BL_BC	OK	1.88427	0.69584	-1.43718	-2.96045	0.0006	0.00249372	yes
XLOC_000994	evm.TU.scaffold_100.74	southpaw [Paralichthys olivaceus]	Nodal homolog OS=Xenopus tropicalis GN=nodal PE=2 SV=1	sp|Q28GB8|NODAL_XENTR	Southpaw OS=Paralichthys olivaceus GN=spaw PE=2 SV=1	A0A7V0_PAROL	scaffold_100:1386970-1388718	BL_8h	BL_BC	OK	2.60411	0.962016	-1.43665	-2.21901	0.0098	0.0280825	yes
XLOC_003661	evm.TU.scaffold_133.46	PREDICTED: anaphase-promoting complex subunit 13-like [Oreochromis niloticus] ref|XP_004569205.1| PREDICTED: anaphase-promoting complex subunit 13-like [Maylandia zebra] ref|XP_005734776.1| PREDICTED: anaphase-promoting complex subunit 13-like [Pundamilia nyererei] ref|XP_005935855.1| PREDICTED: anaphase-promoting complex subunit 13-like [Haplochromis burtoni] ref|XP_006795858.1| PREDICTED: anaph…	Anaphase-promoting complex subunit 13 OS=Mus musculus GN=Anapc13 PE=2 SV=1	sp|Q8R034|APC13_MOUSE	Uncharacterized protein OS=Oreochromis niloticus GN=LOC100695928 PE=4 SV=1	I3JVJ4_ORENI	scaffold_133:695761-696919	BL_8h	BL_BC	OK	56.0067	20.738	-1.43332	-2.20655	0.00875	0.0255241	yes
XLOC_021656	evm.TU.scaffold_73.54	PREDICTED: protein FAM101B-like [Pundamilia nyererei] ref|XP_005915996.1| PREDICTED: protein FAM101B-like [Haplochromis burtoni]	Protein FAM101B OS=Rattus norvegicus GN=Fam101b PE=2 SV=1	sp|Q6AXS9|F101B_RAT	Uncharacterized protein OS=Oreochromis niloticus GN=LOC100703693 PE=4 SV=1	I3JBP3_ORENI	scaffold_73:1096523-1098056	BL_8h	BL_BC	OK	21.7487	8.0645	-1.43127	-4.4772	5e-05	0.000260536	yes
XLOC_002561	evm.TU.scaffold_12.213	PREDICTED: C5a anaphylatoxin chemotactic receptor 1-like [Neolamprologus brichardi]	C5a anaphylatoxin chemotactic receptor 1 OS=Oncorhynchus mykiss GN=c5ar1 PE=2 SV=1	sp|Q6UNA4|C5AR1_ONCMY	Uncharacterized protein (Fragment) OS=Gasterosteus aculeatus PE=4 SV=1	G3NU07_GASAC	scaffold_12:3429224-3430259	BL_8h	BL_BC	OK	30.5612	11.3659	-1.42698	-7.06346	5e-05	0.000260536	yes
XLOC_003975	evm.TU.scaffold_14.69	PREDICTED: retinitis pigmentosa 1-like 1 protein-like [Haplochromis burtoni]	Zonadhesin OS=Mus musculus GN=Zan PE=2 SV=1	sp|O88799|ZAN_MOUSE	Uncharacterized protein OS=Oreochromis niloticus PE=4 SV=1	I3KXS4_ORENI	scaffold_14:1186301-1204125	BL_8h	BL_BC	OK	1.90859	0.714607	-1.41728	-3.10744	0.0002	0.000933175	yes
XLOC_007829	evm.TU.scaffold_2.131	PREDICTED: neuroplastin-like isoform X2 [Pundamilia nyererei] ref|XP_005912975.1| PREDICTED: neuroplastin-like isoform X2 [Haplochromis burtoni]	Neuroplastin OS=Mus musculus GN=Nptn PE=1 SV=3	sp|P97300|NPTN_MOUSE	Uncharacterized protein OS=Gasterosteus aculeatus GN=NPTN (1 of 2) PE=4 SV=1	G3PWB0_GASAC	scaffold_2:2357348-2372097	BL_8h	BL_BC	OK	5.56719	2.10874	-1.40057	-3.84811	5e-05	0.000260536	yes
XLOC_009394	evm.TU.scaffold_226.40	PREDICTED: histone H2A isoform X1 [Poecilia formosa] ref|XP_007555248.1| PREDICTED: histone H2A isoform X2 [Poecilia formosa]	Histone H2A OS=Oncorhynchus mykiss PE=1 SV=2	sp|P02264|H2A_ONCMY	Histone H2A OS=Danio rerio GN=zgc:114037 PE=2 SV=1	Q4FZZ7_DANRE	scaffold_226:732800-733187	BL_8h	BL_BC	OK	14.1991	5.38096	-1.39986	-2.45542	0.0017	0.00625517	yes
XLOC_014084	evm.TU.scaffold_334.16	PREDICTED: arf-GAP with Rho-GAP domain, ANK repeat and PH domain-containing protein 3-like isoform X2 [Pundamilia nyererei]	Arf-GAP with Rho-GAP domain, ANK repeat and PH domain-containing protein 3 OS=Mus musculus GN=Arap3 PE=1 SV=3	sp|Q8R5G7|ARAP3_MOUSE	Uncharacterized protein OS=Oreochromis niloticus GN=LOC100711520 PE=4 SV=1	I3IU46_ORENI	scaffold_334:172171-182132	BL_8h	BL_BC	OK	11.6643	4.42366	-1.39879	-8.38906	5e-05	0.000260536	yes
XLOC_015357	evm.TU.scaffold_371.20	PREDICTED: uncharacterized protein LOC101165594 [Oryzias latipes]			Uncharacterized protein OS=Oreochromis niloticus PE=4 SV=1	I3JRX5_ORENI	scaffold_371:254443-257789	BL_8h	BL_BC	OK	30.8845	11.7815	-1.39036	-7.03893	5e-05	0.000260536	yes
XLOC_013000	evm.TU.scaffold_302.11	PREDICTED: E3 ubiquitin/ISG15 ligase TRIM25-like [Oryzias latipes]	E3 ubiquitin/ISG15 ligase TRIM25 OS=Mus musculus GN=Trim25 PE=2 SV=2	sp|Q61510|TRI25_MOUSE	Uncharacterized protein OS=Gasterosteus aculeatus PE=4 SV=1	G3Q532_GASAC	scaffold_302:211464-215093	BL_8h	BL_BC	OK	5.47557	2.08887	-1.39029	-4.11992	5e-05	0.000260536	yes
XLOC_020742	evm.TU.scaffold_66.96	PREDICTED: dual specificity mitogen-activated protein kinase kinase 1-like isoform X2 [Maylandia zebra] ref|XP_005730108.1| PREDICTED: dual specificity mitogen-activated protein kinase kinase 1-like [Pundamilia nyererei] ref|XP_005928862.1| PREDICTED: dual specificity mitogen-activated protein kinase kinase 1-like [Haplochromis burtoni]	Dual specificity mitogen-activated protein kinase kinase 1 (Fragment) OS=Serinus canaria GN=MAP2K1 PE=2 SV=1	sp|Q91447|MP2K1_SERCA	Uncharacterized protein OS=Takifugu rubripes GN=LOC101063584 PE=4 SV=1	H2UJM6_TAKRU	scaffold_66:1415150-1422887	BL_8h	BL_BC	OK	3.60557	1.37609	-1.38965	-2.77792	0.00215	0.00769438	yes
XLOC_016868	evm.TU.scaffold_42.163	PREDICTED: chemokine-like receptor 1-like [Takifugu rubripes]	Chemokine-like receptor 1 OS=Bos taurus GN=CMLKR1 PE=2 SV=1	sp|B9VR26|CML1_BOVIN	Uncharacterized protein (Fragment) OS=Takifugu rubripes GN=LOC101071508 PE=3 SV=1	H2UMS5_TAKRU	scaffold_42:2272849-2275960	BL_8h	BL_BC	OK	11.9692	4.58423	-1.38458	-4.71446	5e-05	0.000260536	yes
XLOC_018995	evm.TU.scaffold_52.120	PREDICTED: protein FAM83F-like [Maylandia zebra]	Protein FAM83F OS=Homo sapiens GN=FAM83F PE=1 SV=1	sp|Q8NEG4|FA83F_HUMAN	Uncharacterized protein OS=Takifugu rubripes GN=FAM83F (2 of 2) PE=4 SV=1	H2U436_TAKRU	scaffold_52:1962118-1986271	BL_8h	BL_BC	OK	4.04569	1.55059	-1.38356	-5.31403	5e-05	0.000260536	yes
XLOC_013821	evm.TU.scaffold_328.31	hypothetical protein GUITHDRAFT_109770 [Guillardia theta CCMP2712] gb|EKX44319.1| hypothetical protein GUITHDRAFT_109770 [Guillardia theta CCMP2712]			Uncharacterized protein OS=Guillardia theta CCMP2712 GN=GUITHDRAFT_109770 PE=4 SV=1	L1J8A0_GUITH	scaffold_328:382025-384346	BL_8h	BL_BC	OK	54.1691	20.7931	-1.38137	-13.3331	5e-05	0.000260536	yes
XLOC_015665	evm.TU.scaffold_383.6	PREDICTED: arf-GAP with dual PH domain-containing protein 2-like [Maylandia zebra]	Arf-GAP with dual PH domain-containing protein 2 OS=Homo sapiens GN=ADAP2 PE=1 SV=1	sp|Q9NPF8|ADAP2_HUMAN	Uncharacterized protein OS=Oreochromis niloticus GN=ADAP2 (1 of 2) PE=4 SV=1	I3J1I0_ORENI	scaffold_383:61789-65714	BL_8h	BL_BC	OK	6.48053	2.49337	-1.37801	-3.86524	5e-05	0.000260536	yes
XLOC_000978	evm.TU.scaffold_100.35	PREDICTED: proprotein convertase subtilisin/kexin type 5-like [Takifugu rubripes]	Proprotein convertase subtilisin/kexin type 5 OS=Homo sapiens GN=PCSK5 PE=1 SV=4	sp|Q92824|PCSK5_HUMAN	Uncharacterized protein OS=Gasterosteus aculeatus GN=PCSK5 PE=3 SV=1	G3NZ67_GASAC	scaffold_100:793769-867232	BL_8h	BL_BC	OK	2.24211	0.863593	-1.37643	-5.05007	5e-05	0.000260536	yes
XLOC_023387	evm.TU.scaffold_91.31	PREDICTED: Na(+)/H(+) exchange regulatory cofactor NHE-RF1-like [Neolamprologus brichardi]	Na(+)/H(+) exchange regulatory cofactor NHE-RF1 OS=Rattus norvegicus GN=Slc9a3r1 PE=1 SV=3	sp|Q9JJ19|NHRF1_RAT	Uncharacterized protein (Fragment) OS=Tetraodon nigroviridis GN=SLC9A3R1 (1 of 3) PE=4 SV=1	H3D1Z9_TETNG	scaffold_91:326123-348328	BL_8h	BL_BC	OK	4.64164	1.79946	-1.36707	-3.62121	0.00015	0.000716978	yes
XLOC_016750	evm.TU.scaffold_415.13	PREDICTED: leucine-rich repeat-containing protein 39-like [Oryzias latipes]	Leucine-rich repeat-containing protein 39 OS=Mus musculus GN=Lrrc39 PE=2 SV=1	sp|Q8BGI7|LRC39_MOUSE	Uncharacterized protein (Fragment) OS=Gasterosteus aculeatus GN=LRRC39 PE=4 SV=1	G3PJJ8_GASAC	scaffold_415:161702-163615	BL_8h	BL_BC	OK	4.33314	1.68773	-1.36033	-2.70259	0.0007	0.00286214	yes
XLOC_021031	evm.TU.scaffold_68.37	PREDICTED: nucleobindin-2-like [Xiphophorus maculatus]	Nucleobindin-2 OS=Rattus norvegicus GN=Nucb2 PE=2 SV=1	sp|Q9JI85|NUCB2_RAT	Uncharacterized protein OS=Xiphophorus maculatus GN=NUCB2 (2 of 2) PE=4 SV=1	M4ADA2_XIPMA	scaffold_68:731063-737745	BL_8h	BL_BC	OK	5.82573	2.2786	-1.35429	-4.04477	5e-05	0.000260536	yes
XLOC_019555	evm.TU.scaffold_56.75	PREDICTED: chondroitin sulfate N-acetylgalactosaminyltransferase 1-like isoform X1 [Haplochromis burtoni]	Chondroitin sulfate N-acetylgalactosaminyltransferase 1 OS=Homo sapiens GN=CSGALNACT1 PE=1 SV=2	sp|Q8TDX6|CGAT1_HUMAN	Uncharacterized protein OS=Oreochromis niloticus GN=CSGALNACT1 (1 of 2) PE=4 SV=1	I3JL38_ORENI	scaffold_56:1350654-1371202	BL_8h	BL_BC	OK	1.46895	0.575054	-1.35302	-2.11218	0.01355	0.0368603	yes
XLOC_005392	evm.TU.scaffold_16.241	PREDICTED: heat shock protein 30-like [Oryzias latipes] ref|XP_004085935.1| PREDICTED: heat shock protein 30-like [Oryzias latipes]	Heat shock protein 30 OS=Oncorhynchus tshawytscha GN=hsp30 PE=2 SV=1	sp|P42931|HSP30_ONCTS	Uncharacterized protein OS=Gasterosteus aculeatus PE=3 SV=1	G3Q0Z0_GASAC	scaffold_16:3947003-3947642	BL_8h	BL_BC	OK	9.03421	3.5547	-1.34567	-2.96456	0.0001	0.000495346	yes
XLOC_009827	evm.TU.scaffold_233.60	predicted protein [Nematostella vectensis] gb|EDO44444.1| predicted protein [Nematostella vectensis]			Uncharacterized protein (Fragment) OS=Ciona savignyi PE=4 SV=1	H2YBY6_CIOSA	scaffold_233:643317-643824	BL_8h	BL_BC	OK	35.1653	13.9289	-1.33607	-4.44585	5e-05	0.000260536	yes
XLOC_017180	evm.TU.scaffold_43.21	reverse transcriptase [Fundulus heteroclitus]	LINE-1 reverse transcriptase homolog OS=Nycticebus coucang PE=1 SV=1	sp|P08548|LIN1_NYCCO	Uncharacterized protein OS=Danio rerio GN=CR855327.1 PE=4 SV=1	E7F3G4_DANRE	scaffold_43:227154-230309	BL_8h	BL_BC	OK	5.79589	2.29929	-1.33384	-4.06967	5e-05	0.000260536	yes
XLOC_000372	evm.TU.scaffold_0.581	PREDICTED: mitogen-activated protein kinase 15-like isoform X1 [Oreochromis niloticus]	Mitogen-activated protein kinase 15 OS=Rattus norvegicus GN=Mapk15 PE=1 SV=2	sp|Q9Z2A6|MK15_RAT	Uncharacterized protein (Fragment) OS=Oreochromis niloticus GN=LOC100705219 PE=4 SV=1	I3J2P3_ORENI	scaffold_0:8168259-8176379	BL_8h	BL_BC	OK	19.9964	7.96439	-1.32811	-8.97585	5e-05	0.000260536	yes
XLOC_018876	evm.TU.scaffold_515.3	PREDICTED: uncharacterized protein LOC102080835 [Oreochromis niloticus]			Uncharacterized protein OS=Oryzias latipes PE=4 SV=1	H2MUF9_ORYLA	scaffold_515:11074-16470	BL_8h	BL_BC	OK	2.57302	1.0281	-1.32348	-3.02611	0.0004	0.00174007	yes
XLOC_000588	evm.TU.scaffold_1.157	PREDICTED: dehydrogenase/reductase SDR family member 11-like [Maylandia zebra] ref|XP_005737862.1| PREDICTED: dehydrogenase/reductase SDR family member 11-like [Pundamilia nyererei] ref|XP_005928516.1| PREDICTED: dehydrogenase/reductase SDR family member 11-like [Haplochromis burtoni] ref|XP_006799623.1| PREDICTED: dehydrogenase/reductase SDR family member 11-like [Neolamprologus brichardi]	Dehydrogenase/reductase SDR family member 11 OS=Gallus gallus GN=DHRS11 PE=2 SV=1	sp|Q71R50|DHR11_CHICK	Uncharacterized protein (Fragment) OS=Oreochromis niloticus GN=LOC100706590 PE=3 SV=1	I3K4P5_ORENI	scaffold_1:2984186-3000322	BL_8h	BL_BC	OK	7.61859	3.05398	-1.31883	-3.85317	5e-05	0.000260536	yes
XLOC_013432	evm.TU.scaffold_314.18	PREDICTED: type II inositol 3,4-bisphosphate 4-phosphatase-like isoform X5 [Maylandia zebra]	Type II inositol 3,4-bisphosphate 4-phosphatase OS=Pongo abelii GN=INPP4B PE=2 SV=1	sp|Q5RA60|INP4B_PONAB	Uncharacterized protein OS=Oreochromis niloticus PE=4 SV=1	I3K0R4_ORENI	scaffold_314:172619-180289	BL_8h	BL_BC	OK	1.37584	0.555603	-1.30819	-2.28977	0.00265	0.00923718	yes
XLOC_001803	evm.TU.scaffold_11.101	carboxypeptidase A1 [Paralichthys olivaceus]	Carboxypeptidase A1 OS=Sus scrofa GN=CPA1 PE=1 SV=2	sp|P09954|CBPA1_PIG	Carboxypeptidase A1 (Fragment) OS=Paralichthys olivaceus GN=CPA1 PE=2 SV=1	Q8AXN4_PAROL	scaffold_11:1536049-1540574	BL_8h	BL_BC	OK	25.1679	10.1913	-1.30425	-7.17326	5e-05	0.000260536	yes
XLOC_020734	evm.TU.scaffold_66.77	PREDICTED: carbonic anhydrase 12-like isoform X2 [Oreochromis niloticus]	Carbonic anhydrase 12 OS=Homo sapiens GN=CA12 PE=1 SV=1	sp|O43570|CAH12_HUMAN	Uncharacterized protein (Fragment) OS=Takifugu rubripes PE=4 SV=1	H2U9F3_TAKRU	scaffold_66:1106613-1116164	BL_8h	BL_BC	OK	2.52576	1.03354	-1.28912	-2.49308	0.00265	0.00923718	yes
XLOC_016856	evm.TU.scaffold_42.132	C-reactive protein [Epinephelus coioides]	C-reactive protein OS=Rattus norvegicus GN=Crp PE=1 SV=1	sp|P48199|CRP_RAT	C-reactive protein OS=Epinephelus coioides PE=2 SV=1	D3Y645_EPICO	scaffold_42:1742977-1746170	BL_8h	BL_BC	OK	42.646	17.5976	-1.27703	-7.07583	5e-05	0.000260536	yes
XLOC_015259	evm.TU.scaffold_37.137	PREDICTED: interferon alpha-inducible protein 27-like protein 2B-like isoform X2 [Alligator sinensis]	Interferon alpha-inducible protein 27, mitochondrial OS=Homo sapiens GN=IFI27 PE=2 SV=3	sp|P40305|IFI27_HUMAN	Uncharacterized protein OS=Monodelphis domestica GN=KIAA0319L PE=4 SV=2	F7F2C1_MONDO	scaffold_37:2905600-2908399	BL_8h	BL_BC	OK	102.105	42.4182	-1.2673	-8.23664	5e-05	0.000260536	yes
XLOC_016725	evm.TU.scaffold_413.18	PREDICTED: glycosyltransferase-like protein LARGE2-like isoform X1 [Haplochromis burtoni] ref|XP_005949581.1| PREDICTED: glycosyltransferase-like protein LARGE2-like isoform X2 [Haplochromis burtoni]	Glycosyltransferase-like protein LARGE2 OS=Danio rerio GN=gyltl1b PE=2 SV=1	sp|Q66PG1|LARG2_DANRE	Uncharacterized protein OS=Oreochromis niloticus GN=LOC100690862 PE=4 SV=1	I3KEU3_ORENI	scaffold_413:170168-179684	BL_8h	BL_BC	OK	3.05135	1.26897	-1.26579	-3.46809	5e-05	0.000260536	yes
XLOC_003087	evm.TU.scaffold_127.53	CCAAT/Enhancer binding protein epsilon [Paralichthys olivaceus]	CCAAT/enhancer-binding protein epsilon OS=Homo sapiens GN=CEBPE PE=1 SV=2	sp|Q15744|CEBPE_HUMAN	CCAAT/Enhancer binding protein epsilon OS=Paralichthys olivaceus GN=JFC/EBPe PE=2 SV=1	Q98TD6_PAROL	scaffold_127:1002000-1006357	BL_8h	BL_BC	OK	3.93411	1.64072	-1.26171	-2.67129	0.001	0.0039228	yes
XLOC_018922	evm.TU.scaffold_52.64	PREDICTED: neutrophil cytosol factor 4-like [Oreochromis niloticus]	Neutrophil cytosol factor 4 OS=Mus musculus GN=Ncf4 PE=2 SV=2	sp|P97369|NCF4_MOUSE	Uncharacterized protein (Fragment) OS=Oreochromis niloticus GN=LOC100710720 PE=4 SV=1	I3K5S5_ORENI	scaffold_52:940624-962232	BL_8h	BL_BC	OK	36.4477	15.2022	-1.26155	-7.99346	5e-05	0.000260536	yes
XLOC_014059	evm.TU.scaffold_333.22	dynein heavy chain, putative [Plasmodium falciparum 3D7] sp|Q8IID4.1|DYHC2_PLAF7 RecName: Full=Dynein heavy chain-like protein PF11_0240 gb|AAN35824.1|AE014839_33 dynein heavy chain, putative [Plasmodium falciparum 3D7]	Dynein heavy chain-like protein PF11_0240 OS=Plasmodium falciparum (isolate 3D7) GN=PF11_0240 PE=3 SV=1	sp|Q8IID4|DYHC2_PLAF7	Uncharacterized protein OS=Bacillus cereus B5-2 GN=KQ3_04869 PE=4 SV=1	R8U7L4_BACCE	scaffold_333:350055-353750	BL_8h	BL_BC	OK	1.67649	0.702139	-1.25561	-2.16425	0.0167	0.043865	yes
XLOC_018081	evm.TU.scaffold_48.16	serine protease HTRA1-like protein [Cricetulus griseus]	Serine protease HTRA1B OS=Danio rerio GN=htra1b PE=2 SV=1	sp|A9JRB3|HTR1B_DANRE	Uncharacterized protein OS=Oreochromis niloticus GN=HTRA1 (1 of 2) PE=4 SV=1	I3KS95_ORENI	scaffold_48:300289-314100	BL_8h	BL_BC	OK	2.8151	1.18098	-1.2532	-2.98861	0.00015	0.000716978	yes
XLOC_022485	evm.TU.scaffold_81.40	PREDICTED: phospholipid-metabolizing enzyme A-C1-like isoform X1 [Oreochromis niloticus]	Phospholipid-metabolizing enzyme A-C1 OS=Mus musculus GN=Hrasls PE=2 SV=1	sp|Q9QZU4|HRSL1_MOUSE	Uncharacterized protein OS=Oreochromis niloticus GN=LOC100697045 PE=4 SV=1	I3IZN8_ORENI	scaffold_81:673500-675679	BL_8h	BL_BC	OK	5.87558	2.47554	-1.24699	-2.28512	0.0137	0.0371881	yes
XLOC_018552	evm.TU.scaffold_5.219	PREDICTED: armadillo repeat protein deleted in velo-cardio-facial syndrome homolog isoform X1 [Oreochromis niloticus]	Armadillo repeat protein deleted in velo-cardio-facial syndrome homolog OS=Mus musculus GN=Arvcf PE=1 SV=2	sp|P98203|ARVC_MOUSE	Uncharacterized protein OS=Oreochromis niloticus GN=ARVCF (1 of 2) PE=4 SV=1	I3KFL0_ORENI	scaffold_5:3362874-3413579	BL_8h	BL_BC	OK	3.70111	1.56798	-1.23905	-5.53689	5e-05	0.000260536	yes
XLOC_007781	asmbl_23614|g.35830	PREDICTED: fatty acid synthase isoform 2 [Oreochromis niloticus]	Fatty acid synthase OS=Gallus gallus GN=FASN PE=1 SV=5	sp|P12276|FAS_CHICK	Uncharacterized protein OS=Oreochromis niloticus GN=fas PE=4 SV=1	I3JK02_ORENI	scaffold_199:576343-647521	BL_8h	BL_BC	OK	6.1768	2.63325	-1.23002	-1.9576	0.0004	0.00174007	yes
XLOC_017373	evm.TU.scaffold_44.99	PREDICTED: angiomotin-like 2a-like [Takifugu rubripes]	Angiomotin-like 2a OS=Danio rerio GN=amotl2a PE=1 SV=2	sp|A1YB07|AMOL2_DANRE	Uncharacterized protein OS=Oreochromis niloticus GN=AMOTL2 (2 of 2) PE=4 SV=1	I3JU84_ORENI	scaffold_44:1625315-1634277	BL_8h	BL_BC	OK	2.79221	1.19178	-1.22829	-3.77523	5e-05	0.000260536	yes
XLOC_002406	evm.TU.scaffold_118.3	PREDICTED: uncharacterized protein LOC102207931 [Pundamilia nyererei]	Class II histocompatibility antigen, M beta 1 chain OS=Mus musculus GN=H2-DMb1 PE=2 SV=1	sp|P35737|DMB_MOUSE	Uncharacterized protein OS=Tetraodon nigroviridis GN=NCR3LG1 PE=4 SV=1	H3DCM3_TETNG	scaffold_118:8781-23451	BL_8h	BL_BC	OK	5.26142	2.25098	-1.2249	-8.36441	5e-05	0.000260536	yes
XLOC_020286	evm.TU.scaffold_62.7	PREDICTED: cornifelin homolog [Maylandia zebra] ref|XP_005736162.1| PREDICTED: cornifelin homolog [Pundamilia nyererei]	Cornifelin OS=Bos taurus GN=CNFN PE=3 SV=1	sp|Q0VBW2|CNFN_BOVIN	Chromosome undetermined SCAF14718, whole genome shotgun sequence OS=Tetraodon nigroviridis GN=GSTENG00022928001 PE=4 SV=1	Q4S787_TETNG	scaffold_62:77065-78073	BL_8h	BL_BC	OK	136.714	58.5246	-1.22404	-5.54617	5e-05	0.000260536	yes
XLOC_018740	evm.TU.scaffold_50.39	PREDICTED: fibronectin-like [Takifugu rubripes]	Fibronectin OS=Bos taurus GN=FN1 PE=1 SV=4	sp|P07589|FINC_BOVIN	Uncharacterized protein OS=Gasterosteus aculeatus GN=FN1 (1 of 2) PE=4 SV=1	G3NY30_GASAC	scaffold_50:903944-942655	BL_8h	BL_BC	OK	12.5235	5.37654	-1.21989	-13.4365	5e-05	0.000260536	yes
XLOC_023476	evm.TU.scaffold_93.7	PREDICTED: septin-5-like [Oreochromis niloticus] ref|XP_004547092.1| PREDICTED: septin-5-like [Maylandia zebra] ref|XP_005738284.1| PREDICTED: septin-5-like [Pundamilia nyererei] ref|XP_006790000.1| PREDICTED: septin-5-like [Neolamprologus brichardi]	Septin-5 OS=Macaca fascicularis GN=Sept5 PE=2 SV=1	sp|Q9BGQ3|SEPT5_MACFA	Uncharacterized protein OS=Xiphophorus maculatus GN=SEPT5 (1 of 2) PE=3 SV=1	M4AJT7_XIPMA	scaffold_93:89851-107323	BL_8h	BL_BC	OK	3.72995	1.60283	-1.21854	-3.86329	5e-05	0.000260536	yes
XLOC_011343	evm.TU.scaffold_269.31	PREDICTED: uncharacterized protein LOC102295791 isoform X2 [Haplochromis burtoni]	Polymeric immunoglobulin receptor OS=Homo sapiens GN=PIGR PE=1 SV=4	sp|P01833|PIGR_HUMAN	Uncharacterized protein OS=Oreochromis niloticus PE=4 SV=1	I3JKH8_ORENI	scaffold_269:457490-462798	BL_8h	BL_BC	OK	11.7116	5.03268	-1.21854	-4.59466	5e-05	0.000260536	yes
XLOC_021589	evm.TU.scaffold_72.25	PREDICTED: uncharacterized protein LOC101069615 [Takifugu rubripes]			Uncharacterized protein OS=Gasterosteus aculeatus PE=4 SV=1	G3PYC6_GASAC	scaffold_72:563586-568717	BL_8h	BL_BC	OK	3.13492	1.35505	-1.21009	-2.80921	0.0005	0.00212263	yes
XLOC_020997	evm.TU.scaffold_68.68	PREDICTED: switch-associated protein 70-like [Oryzias latipes]	Switch-associated protein 70 OS=Mus musculus GN=Swap70 PE=1 SV=2	sp|Q6A028|SWP70_MOUSE	Uncharacterized protein (Fragment) OS=Oryzias latipes GN=SWAP70 (1 of 2) PE=4 SV=1	H2L6A4_ORYLA	scaffold_68:1280902-1305422	BL_8h	BL_BC	OK	3.62576	1.56854	-1.20886	-3.44843	5e-05	0.000260536	yes
XLOC_016951	evm.TU.scaffold_42.144	PREDICTED: uridine phosphorylase 1-like [Poecilia formosa]	Uridine phosphorylase 1 OS=Mus musculus GN=Upp1 PE=1 SV=2	sp|P52624|UPP1_MOUSE	Uncharacterized protein OS=Xiphophorus maculatus GN=UPP1 PE=4 SV=1	M4AIE8_XIPMA	scaffold_42:1959336-1967320	BL_8h	BL_BC	OK	8.37543	3.62791	-1.20702	-4.39381	5e-05	0.000260536	yes
XLOC_020019	evm.TU.scaffold_6.60	Hemoglobin subunit alpha-2 [Anoplopoma fimbria] gb|ACQ58369.1| Hemoglobin subunit alpha-2 [Anoplopoma fimbria] gb|ACQ59075.1| Hemoglobin subunit alpha-2 [Anoplopoma fimbria]	Hemoglobin subunit alpha-2 OS=Anarhichas minor GN=hba2 PE=1 SV=2	sp|P83271|HBA2_ANAMI	Hemoglobin subunit alpha-2 OS=Anoplopoma fimbria GN=HBA2 PE=2 SV=1	C3KHW6_ANOFI	scaffold_6:855767-856916	BL_8h	BL_BC	OK	42.5084	18.4489	-1.20422	-4.45698	5e-05	0.000260536	yes
XLOC_000931	asmbl_2179|g.3812	PREDICTED: transcription factor E2F2-like isoform X1 [Neolamprologus brichardi]	Transcription factor E2F2 OS=Homo sapiens GN=E2F2 PE=1 SV=1	sp|Q14209|E2F2_HUMAN	Uncharacterized protein OS=Oreochromis niloticus GN=LOC100691560 PE=3 SV=1	I3J6A7_ORENI	scaffold_10:4926584-4938953	BL_8h	BL_BC	OK	2.32225	1.0093	-1.20217	-3.33055	0.00025	0.00114195	yes
XLOC_018862	asmbl_57616|g.86810	PREDICTED: uncharacterized protein LOC103129644 [Poecilia formosa]	Bifunctional hemolysin/adenylate cyclase OS=Bordetella bronchiseptica (strain ATCC BAA-588 / NCTC 13252 / RB50) GN=cya PE=3 SV=4	sp|Q57506|CYAA_BORBR	Calcium binding hemolysin protein, putative OS=Rhodobacteraceae bacterium KLH11 GN=RKLH11_3851 PE=4 SV=1	B9NXE5_9RHOB	scaffold_510:32489-35056	BL_8h	BL_BC	OK	1.48456	0.647625	-1.1968	-2.33794	0.00755	0.022569	yes
XLOC_013048	evm.TU.scaffold_304.7	PREDICTED: sodium/calcium exchanger 1-like isoform X4 [Pundamilia nyererei]	Sodium/calcium exchanger 1 OS=Canis familiaris GN=SLC8A1 PE=1 SV=1	sp|P23685|NAC1_CANFA	Uncharacterized protein OS=Oreochromis niloticus GN=SLC8A1 (2 of 2) PE=4 SV=1	I3JIB8_ORENI	scaffold_304:83528-92788	BL_8h	BL_BC	OK	2.29533	1.00161	-1.19638	-3.2304	0.0002	0.000933175	yes
XLOC_016176	evm.TU.scaffold_4.139	PREDICTED: neurogenin-2-like [Maylandia zebra] ref|XP_005927998.1| PREDICTED: neurogenin-2-like [Haplochromis burtoni]	Protein atonal homolog 1 OS=Pan troglodytes GN=ATOH1 PE=2 SV=1	sp|Q5IS79|ATOH1_PANTR	Uncharacterized protein OS=Oreochromis niloticus PE=4 SV=1	I3KMS4_ORENI	scaffold_4:2050432-2051101	BL_8h	BL_BC	OK	5.72987	2.51768	-1.18641	-2.1794	0.007	0.0211659	yes
XLOC_023855	evm.TU.scaffold_97.61	PREDICTED: echinoderm microtubule-associated protein-like 3-like [Oreochromis niloticus]	Echinoderm microtubule-associated protein-like 3 OS=Mus musculus GN=Eml3 PE=2 SV=1	sp|Q8VC03|EMAL3_MOUSE	Uncharacterized protein OS=Oreochromis niloticus PE=4 SV=1	I3J7H3_ORENI	scaffold_97:944323-972496	BL_8h	BL_BC	OK	7.90153	3.48255	-1.18199	-6.34913	5e-05	0.000260536	yes
XLOC_014360	evm.TU.scaffold_340.29	PREDICTED: arf-GAP with SH3 domain, ANK repeat and PH domain-containing protein 2-like [Poecilia formosa]	Arf-GAP with SH3 domain, ANK repeat and PH domain-containing protein 2 OS=Mus musculus GN=Asap2 PE=1 SV=3	sp|Q7SIG6|ASAP2_MOUSE	Uncharacterized protein (Fragment) OS=Tetraodon nigroviridis GN=ASAP2 (3 of 3) PE=4 SV=1	H3C9Y2_TETNG	scaffold_340:277392-289910	BL_8h	BL_BC	OK	3.64912	1.61013	-1.18038	-4.85151	5e-05	0.000260536	yes
XLOC_015939	evm.TU.scaffold_396.10	PREDICTED: uncharacterized protein LOC101486277 [Maylandia zebra]			Uncharacterized protein OS=Oreochromis niloticus PE=4 SV=1	I3IVK8_ORENI	scaffold_396:176435-180247	BL_8h	BL_BC	OK	3.70425	1.64537	-1.17077	-2.33826	0.00315	0.0107238	yes
XLOC_016916	evm.TU.scaffold_42.71	PREDICTED: allograft inflammatory factor 1-like [Poecilia formosa]	Allograft inflammatory factor 1-like OS=Homo sapiens GN=AIF1L PE=1 SV=1	sp|Q9BQI0|AIF1L_HUMAN	Allograft inflammatory factor-1 (AIF-1) OS=Pagrus major GN=AIF-1 PE=2 SV=1	Q9YI94_PAGMA	scaffold_42:893426-894763	BL_8h	BL_BC	OK	56.7	25.2079	-1.16947	-4.95586	5e-05	0.000260536	yes
XLOC_023413	evm.TU.scaffold_91.113	PREDICTED: solute carrier family 2, facilitated glucose transporter member 6-like [Takifugu rubripes]	Solute carrier family 2, facilitated glucose transporter member 6 OS=Homo sapiens GN=SLC2A6 PE=1 SV=2	sp|Q9UGQ3|GTR6_HUMAN	Uncharacterized protein OS=Xiphophorus maculatus GN=SLC2A6 PE=3 SV=1	M3ZHA3_XIPMA	scaffold_91:1494497-1501107	BL_8h	BL_BC	OK	1.99075	0.885321	-1.16904	-2.16509	0.0116	0.0323719	yes
XLOC_013999	evm.TU.scaffold_330.12	PREDICTED: chromosome transmission fidelity protein 8 homolog [Maylandia zebra]	Chromosome transmission fidelity protein 8 homolog OS=Bos taurus GN=CHTF8 PE=3 SV=1	sp|P0CG11|CTF8_BOVIN	Uncharacterized protein OS=Oreochromis niloticus GN=LOC100692719 PE=4 SV=1	I3J8U0_ORENI	scaffold_330:224476-225764	BL_8h	BL_BC	OK	35.8047	15.9522	-1.16639	-3.65679	5e-05	0.000260536	yes
XLOC_010990	evm.TU.scaffold_26.89	PREDICTED: retrotransposon-derived protein PEG10-like [Maylandia zebra]			Chromosome 18 SCAF15027, whole genome shotgun sequence OS=Tetraodon nigroviridis GN=GSTENG00032857001 PE=4 SV=1	Q4RKN2_TETNG	scaffold_26:1764545-1785028	BL_8h	BL_BC	OK	4.48857	2.00229	-1.1646	-4.45712	5e-05	0.000260536	yes
XLOC_005253	evm.TU.scaffold_159.41	Neutrophil cytosol factor 2 [Dicentrarchus labrax]	Neutrophil cytosol factor 2 OS=Bos taurus GN=NCF2 PE=2 SV=1	sp|O77775|NCF2_BOVIN	Neutrophil cytosol factor 2 OS=Dicentrarchus labrax GN=NCF2 PE=4 SV=1	E6ZI98_DICLA	scaffold_159:766956-771907	BL_8h	BL_BC	OK	17.6959	7.89649	-1.16413	-5.95621	5e-05	0.000260536	yes
XLOC_019094	asmbl_58144|g.87612	PREDICTED: transketolase-like protein 2-like isoform 1 [Takifugu rubripes]	Transketolase-like protein 2 OS=Mus musculus GN=Tktl2 PE=2 SV=1	sp|Q9D4D4|TKTL2_MOUSE	Uncharacterized protein OS=Gasterosteus aculeatus GN=TKTL2 PE=4 SV=1	G3P6R2_GASAC	scaffold_53:1148918-1158574	BL_8h	BL_BC	OK	72.8232	32.5258	-1.16282	-19.145	5e-05	0.000260536	yes
XLOC_018553	evm.TU.scaffold_5.221	PREDICTED: armadillo repeat protein deleted in velo-cardio-facial syndrome homolog isoform X7 [Oreochromis niloticus]	Armadillo repeat protein deleted in velo-cardio-facial syndrome OS=Homo sapiens GN=ARVCF PE=1 SV=1	sp|O00192|ARVC_HUMAN	Uncharacterized protein (Fragment) OS=Oreochromis niloticus GN=ARVCF (1 of 2) PE=4 SV=1	I3KFL1_ORENI	scaffold_5:3434991-3441110	BL_8h	BL_BC	OK	11.0992	5.01515	-1.14609	-3.88912	5e-05	0.000260536	yes
XLOC_020064	asmbl_60669|g.91335	PREDICTED: uncharacterized protein LOC102076232 [Oreochromis niloticus]					scaffold_6:2511344-2594859	BL_8h	BL_BC	OK	30.3467	13.775	-1.13948	-7.32847	5e-05	0.000260536	yes
XLOC_023277	evm.TU.scaffold_90.68	hypothetical protein [Siniperca chuatsi]	Decaprenyl-diphosphate synthase subunit 2 OS=Homo sapiens GN=PDSS2 PE=1 SV=2	sp|Q86YH6|DLP1_HUMAN	Putative uncharacterized protein OS=Siniperca chuatsi PE=2 SV=1	A2SUN7_SINCH	scaffold_90:1141787-1173528	BL_8h	BL_BC	OK	4.51992	2.05388	-1.13795	-2.79984	0.00095	0.00374625	yes
XLOC_004370	evm.TU.scaffold_144.21	PREDICTED: probable G-protein coupled receptor 141-like [Haplochromis burtoni]	Probable G-protein coupled receptor 141 OS=Homo sapiens GN=GPR141 PE=2 SV=1	sp|Q7Z602|GP141_HUMAN	Uncharacterized protein (Fragment) OS=Gasterosteus aculeatus GN=GPR141 PE=4 SV=1	G3NCW2_GASAC	scaffold_144:566904-569460	BL_8h	BL_BC	OK	11.5672	5.26702	-1.13498	-3.91469	5e-05	0.000260536	yes
XLOC_003461	evm.TU.scaffold_13.282	PREDICTED: calreticulin-like [Pundamilia nyererei]	Calreticulin OS=Oryctolagus cuniculus GN=CALR PE=1 SV=1	sp|P15253|CALR_RABIT	Uncharacterized protein OS=Oreochromis niloticus GN=CALR PE=3 SV=1	I3J0U7_ORENI	scaffold_13:3808636-3813473	BL_8h	BL_BC	OK	2.84339	1.299	-1.1302	-2.33015	0.00445	0.0144039	yes
XLOC_003617	evm.TU.scaffold_132.34	PREDICTED: UPF0577 protein KIAA1324-like [Maylandia zebra]	UPF0577 protein KIAA1324-like OS=Homo sapiens GN=KIAA1324L PE=2 SV=2	sp|A8MWY0|K132L_HUMAN	Uncharacterized protein (Fragment) OS=Takifugu rubripes GN=KIAA1324L (1 of 2) PE=4 SV=1	H2UIG3_TAKRU	scaffold_132:673660-690125	BL_8h	BL_BC	OK	1.35987	0.62165	-1.1293	-2.55682	0.00125	0.00477044	yes
XLOC_019795	asmbl_60469|g.90999	scavenger receptor cysteine-rich superfamily protein [Sciaenops ocellatus]	Macrophage receptor MARCO OS=Homo sapiens GN=MARCO PE=1 SV=1	sp|Q9UEW3|MARCO_HUMAN	Scavenger receptor cysteine-rich superfamily protein OS=Sciaenops ocellatus PE=2 SV=1	M4QKV3_SCIOC	scaffold_59:1943679-2001155	BL_8h	BL_BC	OK	18.3063	8.38414	-1.1266	-6.42009	5e-05	0.000260536	yes
XLOC_018059	evm.TU.scaffold_476.4	unnamed protein product [Tetraodon nigroviridis]			Uncharacterized protein (Fragment) OS=Oryzias latipes PE=4 SV=1	H2L5Z3_ORYLA	scaffold_476:37422-40085	BL_8h	BL_BC	OK	5.03656	2.307	-1.12642	-4.02946	5e-05	0.000260536	yes
XLOC_017450	evm.TU.scaffold_44.140	PREDICTED: cullin-3-like isoform X2 [Pundamilia nyererei]	Cullin-3 OS=Homo sapiens GN=CUL3 PE=1 SV=2	sp|Q13618|CUL3_HUMAN	Uncharacterized protein OS=Gasterosteus aculeatus GN=CUL3 (1 of 2) PE=3 SV=1	G3PLT0_GASAC	scaffold_44:2307449-2314541	BL_8h	BL_BC	OK	1.61458	0.741297	-1.12304	-2.39314	0.00305	0.0104239	yes
XLOC_009828	evm.TU.scaffold_233.61	PREDICTED: histone H2A isoform X1 [Poecilia formosa] ref|XP_007555248.1| PREDICTED: histone H2A isoform X2 [Poecilia formosa]	Histone H2A OS=Oncorhynchus mykiss PE=1 SV=2	sp|P02264|H2A_ONCMY	Histone H2A OS=Danio rerio GN=zgc:114037 PE=2 SV=1	Q4FZZ7_DANRE	scaffold_233:645101-645488	BL_8h	BL_BC	OK	71.655	32.9119	-1.12246	-4.87911	5e-05	0.000260536	yes
XLOC_007810	evm.TU.scaffold_2.49	PREDICTED: proline-serine-threonine phosphatase-interacting protein 1-like [Oreochromis niloticus]	Proline-serine-threonine phosphatase-interacting protein 1 OS=Mus musculus GN=Pstpip1 PE=1 SV=1	sp|P97814|PPIP1_MOUSE	Uncharacterized protein OS=Oreochromis niloticus GN=PSTPIP1 (1 of 2) PE=4 SV=1	I3J2R3_ORENI	scaffold_2:894775-904614	BL_8h	BL_BC	OK	7.31997	3.36343	-1.12191	-4.6361	5e-05	0.000260536	yes
XLOC_005339	evm.TU.scaffold_16.105	PREDICTED: coiled-coil domain-containing protein 80-like [Poecilia formosa]	Coiled-coil domain-containing protein 80 OS=Homo sapiens GN=CCDC80 PE=1 SV=1	sp|Q76M96|CCD80_HUMAN	Uncharacterized protein OS=Xiphophorus maculatus PE=4 SV=1	M3ZN45_XIPMA	scaffold_16:1467740-1484528	BL_8h	BL_BC	OK	6.58196	3.03091	-1.11877	-7.4108	5e-05	0.000260536	yes
XLOC_020413	evm.TU.scaffold_63.104	PREDICTED: voltage-gated hydrogen channel 1-like [Xiphophorus maculatus]	Voltage-gated hydrogen channel 1 OS=Danio rerio GN=hvcn1 PE=2 SV=1	sp|Q6DHQ1|HVCN1_DANRE	Uncharacterized protein OS=Xiphophorus maculatus GN=HVCN1 PE=4 SV=1	M4A941_XIPMA	scaffold_63:1412655-1416630	BL_8h	BL_BC	OK	18.6714	8.6216	-1.1148	-3.57268	0.0006	0.00249372	yes
XLOC_020936	evm.TU.scaffold_67.77	PREDICTED: coiled-coil domain-containing protein 134 [Poecilia formosa]	Coiled-coil domain-containing protein 134 OS=Xenopus tropicalis GN=ccdc134 PE=2 SV=1	sp|Q28F39|CC134_XENTR	Uncharacterized protein (Fragment) OS=Oryzias latipes GN=LOC101155355 PE=4 SV=1	H2MI72_ORYLA	scaffold_67:1149831-1152956	BL_8h	BL_BC	OK	7.04473	3.26229	-1.11066	-2.35819	0.0046	0.0148391	yes
XLOC_008773	evm.TU.scaffold_212.35	PREDICTED: rho-related GTP-binding protein RhoE-like [Takifugu rubripes]	Rho-related GTP-binding protein RhoE OS=Rattus norvegicus GN=Rnd3 PE=2 SV=1	sp|Q6SA80|RND3_RAT	Uncharacterized protein OS=Tetraodon nigroviridis GN=RND3 PE=3 SV=1	H3CYD2_TETNG	scaffold_212:607592-617495	BL_8h	BL_BC	OK	17.0586	7.94375	-1.10261	-3.53723	5e-05	0.000260536	yes
XLOC_023947	evm.TU.scaffold_98.64	Membrane-spanning 4-domains subfamily A member 4A [Osmerus mordax]	Membrane-spanning 4-domains subfamily A member 18 OS=Homo sapiens GN=MS4A18 PE=2 SV=2	sp|Q3C1V0|M4A18_HUMAN	Uncharacterized protein (Fragment) OS=Takifugu rubripes PE=4 SV=1	H2TDK8_TAKRU	scaffold_98:896797-904113	BL_8h	BL_BC	OK	181.673	85.086	-1.09435	-14.1463	5e-05	0.000260536	yes
XLOC_000633	evm.TU.scaffold_1.302	PREDICTED: collagenase 3-like [Oreochromis niloticus]	Collagenase 3 OS=Oryctolagus cuniculus GN=MMP13 PE=2 SV=1	sp|O62806|MMP13_RABIT	Uncharacterized protein (Fragment) OS=Oreochromis niloticus GN=LOC100711450 PE=4 SV=1	I3KFV7_ORENI	scaffold_1:5228557-5231008	BL_8h	BL_BC	OK	404.115	190.109	-1.08794	-26.6504	5e-05	0.000260536	yes
XLOC_002392	evm.TU.scaffold_117.61	PREDICTED: EMILIN-1-like isoform X3 [Oreochromis niloticus]	EMILIN-1 OS=Mus musculus GN=Emilin1 PE=1 SV=1	sp|Q99K41|EMIL1_MOUSE	Uncharacterized protein (Fragment) OS=Oreochromis niloticus GN=EMILIN1 (1 of 2) PE=4 SV=1	I3J5A1_ORENI	scaffold_117:1098169-1109232	BL_8h	BL_BC	OK	1.4462	0.681622	-1.08523	-2.74369	0.00025	0.00114195	yes
XLOC_015980	asmbl_48935|g.73379	PREDICTED: von Willebrand factor A domain-containing protein 5A [Oreochromis niloticus]	von Willebrand factor A domain-containing protein 5A OS=Mus musculus GN=Vwa5a PE=1 SV=2	sp|Q99KC8|VMA5A_MOUSE	Uncharacterized protein OS=Gasterosteus aculeatus GN=VWA5A (1 of 3) PE=4 SV=1	G3NSD7_GASAC	scaffold_399:194992-205091	BL_8h	BL_BC	OK	37.5156	17.6828	-1.08515	-12.8168	5e-05	0.000260536	yes
XLOC_000552	evm.TU.scaffold_1.45	PREDICTED: vascular endothelial zinc finger 1-like [Oreochromis niloticus]	Vascular endothelial zinc finger 1 OS=Homo sapiens GN=VEZF1 PE=1 SV=2	sp|Q14119|VEZF1_HUMAN	Uncharacterized protein OS=Xiphophorus maculatus GN=VEZF1 PE=4 SV=1	M3ZEE8_XIPMA	scaffold_1:688563-706830	BL_8h	BL_BC	OK	1.69262	0.798271	-1.08431	-2.24444	0.00355	0.0118537	yes
XLOC_001235	evm.TU.scaffold_104.103	interferon-stimulated gene 15 [Paralichthys olivaceus]	Polyubiquitin OS=Phytophthora infestans PE=1 SV=2	sp|P22589|UBIQP_PHYIN	Interferon-stimulated gene 15 OS=Paralichthys olivaceus GN=ISG15 PE=2 SV=1	D0FZQ9_PAROL	scaffold_104:1257285-1257765	BL_8h	BL_BC	OK	853.641	402.912	-1.08316	-19.5437	5e-05	0.000260536	yes
XLOC_015463	evm.TU.scaffold_378.9	myelin-associated glycoprotein [Salmo salar] gb|ACI34155.1| Myelin-associated glycoprotein precursor [Salmo salar]	Myelin-associated glycoprotein OS=Mus musculus GN=Mag PE=1 SV=2	sp|P20917|MAG_MOUSE	Myelin-associated glycoprotein OS=Salmo salar GN=MAG PE=2 SV=1	B5X4C4_SALSA	scaffold_378:68326-77279	BL_8h	BL_BC	OK	9.4038	4.44229	-1.08194	-4.45208	5e-05	0.000260536	yes
XLOC_018336	evm.TU.scaffold_49.164	PREDICTED: protein zyg-11 homolog isoform X1 [Oreochromis niloticus]	Protein zyg-11 homolog OS=Danio rerio GN=zyg11 PE=2 SV=1	sp|Q5TYQ1|ZYG11_DANRE	Uncharacterized protein (Fragment) OS=Oreochromis niloticus GN=LOC100691829 PE=4 SV=1	I3KQR8_ORENI	scaffold_49:2066560-2078488	BL_8h	BL_BC	OK	3.26851	1.54713	-1.07904	-3.5326	0.00025	0.00114195	yes
XLOC_020560	evm.TU.scaffold_64.65	PREDICTED: phosphoacetylglucosamine mutase-like [Maylandia zebra] ref|XP_005745679.1| PREDICTED: phosphoacetylglucosamine mutase-like [Pundamilia nyererei]	Phosphoacetylglucosamine mutase OS=Homo sapiens GN=PGM3 PE=1 SV=1	sp|O95394|AGM1_HUMAN	Uncharacterized protein OS=Oreochromis niloticus GN=pgm3 PE=3 SV=1	I3IW27_ORENI	scaffold_64:1237083-1240814	BL_8h	BL_BC	OK	12.0351	5.72114	-1.07287	-5.118	5e-05	0.000260536	yes
XLOC_023887	evm.TU.scaffold_98.71	PREDICTED: uncharacterized protein LOC102302012 [Haplochromis burtoni]	Polymeric immunoglobulin receptor OS=Oryctolagus cuniculus GN=PIGR PE=1 SV=1	sp|P01832|PIGR_RABIT	Uncharacterized protein OS=Oreochromis niloticus PE=4 SV=1	I3JCU9_ORENI	scaffold_98:984375-988817	BL_8h	BL_BC	OK	6.1147	2.90881	-1.07185	-3.28191	5e-05	0.000260536	yes
XLOC_001354	evm.TU.scaffold_105.63	putative uncharacterized protein [Ruminococcus sp. CAG:177] emb|CDB41712.1| putative uncharacterized protein [Ruminococcus sp. CAG:177]			Uncharacterized protein OS=Ruminococcus sp. CAG:177 GN=BN517_01733 PE=4 SV=1	R6IUN9_9FIRM	scaffold_105:986760-988974	BL_8h	BL_BC	OK	3.39705	1.62204	-1.06647	-2.6072	0.0014	0.00527201	yes
XLOC_001062	evm.TU.scaffold_101.59	PREDICTED: protein lifeguard 1-like isoform X1 [Maylandia zebra] ref|XP_004555257.1| PREDICTED: protein lifeguard 1-like isoform X2 [Maylandia zebra] ref|XP_004555258.1| PREDICTED: protein lifeguard 1-like isoform X3 [Maylandia zebra] ref|XP_005729042.1| PREDICTED: protein lifeguard 1-like isoform X1 [Pundamilia nyererei] ref|XP_005729043.1| PREDICTED: protein lifeguard 1-like isoform X2 [Pundami…	Protein lifeguard 1 OS=Homo sapiens GN=GRINA PE=2 SV=1	sp|Q7Z429|LFG1_HUMAN	Uncharacterized protein OS=Oreochromis niloticus GN=LOC100709882 PE=4 SV=1	I3KDD4_ORENI	scaffold_101:1090104-1098177	BL_8h	BL_BC	OK	19.9802	9.55941	-1.06357	-5.67051	5e-05	0.000260536	yes
XLOC_016271	evm.TU.scaffold_40.35	PREDICTED: rho guanine nucleotide exchange factor 25-like isoform X3 [Maylandia zebra]	Rho guanine nucleotide exchange factor 25 OS=Mus musculus GN=Arhgef25 PE=1 SV=1	sp|Q9CWR0|ARHGP_MOUSE	Uncharacterized protein OS=Oreochromis niloticus GN=ARHGEF25 (2 of 2) PE=4 SV=1	I3KSC5_ORENI	scaffold_40:508342-531787	BL_8h	BL_BC	OK	1.56375	0.749248	-1.06149	-1.99967	0.00895	0.0260183	yes
XLOC_003049	evm.TU.scaffold_126.35	Uncharacterized protein [Dicentrarchus labrax]			Uncharacterized protein OS=Dicentrarchus labrax GN=DLA_It02320 PE=4 SV=1	E6ZF57_DICLA	scaffold_126:504898-522271	BL_8h	BL_BC	OK	2.38256	1.14191	-1.06107	-3.03322	0.00025	0.00114195	yes
XLOC_018706	evm.TU.scaffold_5.317	PREDICTED: disintegrin and metalloproteinase domain-containing protein 28-like [Oreochromis niloticus]	Disintegrin and metalloproteinase domain-containing protein 28 OS=Macaca fascicularis GN=ADAM28 PE=2 SV=1	sp|Q9XSL6|ADA28_MACFA	Uncharacterized protein (Fragment) OS=Oreochromis niloticus PE=4 SV=1	I3KGH4_ORENI	scaffold_5:5100376-5115863	BL_8h	BL_BC	OK	3.08744	1.48233	-1.05854	-3.47818	5e-05	0.000260536	yes
XLOC_016368	evm.TU.scaffold_40.63	PREDICTED: leucine-rich repeat neuronal protein 1-like isoform X1 [Oreochromis niloticus] ref|XP_005469531.1| PREDICTED: leucine-rich repeat neuronal protein 1-like isoform X2 [Oreochromis niloticus]	Leucine-rich repeat neuronal protein 1 OS=Rattus norvegicus GN=Lrrn1 PE=2 SV=1	sp|Q32Q07|LRRN1_RAT	Uncharacterized protein (Fragment) OS=Oreochromis niloticus GN=LRRN1 (2 of 2) PE=4 SV=1	I3KZC9_ORENI	scaffold_40:1046900-1049048	BL_8h	BL_BC	OK	1.29101	0.621557	-1.05454	-1.8815	0.01895	0.0488584	yes
XLOC_000970	evm.TU.scaffold_100.10	PREDICTED: netrin receptor UNC5C-like isoform X1 [Maylandia zebra]	Netrin receptor UNC5C OS=Mus musculus GN=Unc5c PE=1 SV=1	sp|O08747|UNC5C_MOUSE	Uncharacterized protein OS=Oreochromis niloticus GN=UNC5C (2 of 2) PE=4 SV=1	I3KCE5_ORENI	scaffold_100:248724-342662	BL_8h	BL_BC	OK	3.54221	1.70759	-1.05269	-3.72238	5e-05	0.000260536	yes
XLOC_002699	evm.TU.scaffold_120.63	PREDICTED: 14 kDa phosphohistidine phosphatase-like [Neolamprologus brichardi]	14 kDa phosphohistidine phosphatase OS=Oryctolagus cuniculus GN=PHPT1 PE=1 SV=1	sp|P83468|PHP14_RABIT	Uncharacterized protein OS=Oreochromis niloticus GN=LOC100711007 PE=4 SV=1	I3K5C9_ORENI	scaffold_120:1033903-1034751	BL_8h	BL_BC	OK	299.593	144.501	-1.05192	-9.62966	5e-05	0.000260536	yes
XLOC_023696	evm.TU.scaffold_95.44	PREDICTED: guanine nucleotide-binding protein G(o) subunit alpha-like isoform X2 [Maylandia zebra] ref|XP_005754122.1| PREDICTED: guanine nucleotide-binding protein G(o) subunit alpha-like isoform X2 [Pundamilia nyererei] ref|XP_006795864.1| PREDICTED: guanine nucleotide-binding protein G(o) subunit alpha-like isoform X1 [Neolamprologus brichardi]	Guanine nucleotide-binding protein G(o) subunit alpha OS=Xenopus laevis GN=gna0 PE=2 SV=5	sp|P10825|GNAO_XENLA	Uncharacterized protein OS=Gasterosteus aculeatus PE=4 SV=1	G3PLJ1_GASAC	scaffold_95:745280-810426	BL_8h	BL_BC	OK	12.5254	6.05193	-1.04939	-4.01694	5e-05	0.000260536	yes
XLOC_022360	evm.TU.scaffold_8.199	Mx [Paralichthys olivaceus]	Interferon-induced GTP-binding protein Mx OS=Epinephelus coioides GN=mx PE=2 SV=1	sp|Q6PW23|MX_EPICO	Mx OS=Paralichthys olivaceus PE=2 SV=1	Q7T3I5_PAROL	scaffold_8:3252254-3256838	BL_8h	BL_BC	OK	18.8078	9.14793	-1.03981	-6.76194	5e-05	0.000260536	yes
XLOC_020823	asmbl_63264|g.95072	PREDICTED: interferon-induced very large GTPase 1-like [Oreochromis niloticus]	Up-regulator of cell proliferation OS=Mus musculus GN=Urgcp PE=2 SV=1	sp|Q5NCI0|URGCP_MOUSE	Uncharacterized protein (Fragment) OS=Oreochromis niloticus GN=URGCP (6 of 15) PE=4 SV=1	I3KXD1_ORENI	scaffold_661:1115-4472	BL_8h	BL_BC	OK	5.58246	2.71621	-1.03931	-2.40261	0.0037	0.01227	yes
XLOC_010705	evm.TU.scaffold_253.38	PREDICTED: SH3 and multiple ankyrin repeat domains protein 3-like isoform X2 [Neolamprologus brichardi]	SH3 and multiple ankyrin repeat domains protein 3 OS=Mus musculus GN=Shank3 PE=1 SV=2	sp|Q4ACU6|SHAN3_MOUSE	Uncharacterized protein (Fragment) OS=Oreochromis niloticus PE=4 SV=1	I3KNP1_ORENI	scaffold_253:555208-566213	BL_8h	BL_BC	OK	1.20919	0.591592	-1.03136	-3.04493	0.00015	0.000716978	yes
XLOC_012486	evm.TU.scaffold_299.13	PREDICTED: small nuclear ribonucleoprotein E-like [Oryzias latipes]	Small nuclear ribonucleoprotein E OS=Danio rerio GN=snrpe PE=3 SV=1	sp|Q7ZUG0|RUXE_DANRE	Uncharacterized protein OS=Gasterosteus aculeatus GN=SNRPE PE=4 SV=1	G3PA33_GASAC	scaffold_299:173857-175850	BL_8h	BL_BC	OK	4093.99	2006.57	-1.02877	-2.3669	0.0043	0.0139902	yes
XLOC_019481	evm.TU.scaffold_56.34	PREDICTED: phytanoyl-CoA dioxygenase domain-containing protein 1 isoform X1 [Poecilia formosa]	Phytanoyl-CoA dioxygenase domain-containing protein 1 OS=Danio rerio GN=phyhd1 PE=2 SV=1	sp|Q5U3U0|PHYD1_DANRE	Phytanoyl-CoA dioxygenase domain-containing protein 1 OS=Anoplopoma fimbria GN=PHYD1 PE=2 SV=1	C3KJX9_ANOFI	scaffold_56:637291-641842	BL_8h	BL_BC	OK	256.935	126.096	-1.02688	-15.5358	5e-05	0.000260536	yes
XLOC_018702	evm.TU.scaffold_5.303	PREDICTED: vesicle-associated membrane protein 5-like [Neolamprologus brichardi]	Vesicle-associated membrane protein 5 OS=Mus musculus GN=Vamp5 PE=2 SV=1	sp|Q9Z2P8|VAMP5_MOUSE	Vesicle-associated membrane protein 5 OS=Oncorhynchus mykiss GN=VAMP5 PE=4 SV=1	C1BFP6_ONCMY	scaffold_5:4836113-4840271	BL_8h	BL_BC	OK	19.5318	9.609	-1.02337	-3.3654	5e-05	0.000260536	yes
XLOC_015648	evm.TU.scaffold_382.5	PREDICTED: creatine kinase B-type-like [Oryzias latipes]	Creatine kinase B-type OS=Homo sapiens GN=CKB PE=1 SV=1	sp|P12277|KCRB_HUMAN	Uncharacterized protein OS=Gasterosteus aculeatus GN=CKB (1 of 2) PE=3 SV=1	G3NLT5_GASAC	scaffold_382:73851-77046	BL_8h	BL_BC	OK	3.56407	1.75435	-1.02259	-2.37443	0.00245	0.00863172	yes
XLOC_003692	evm.TU.scaffold_134.69	PREDICTED: fructose-1,6-bisphosphatase 1-like [Haplochromis burtoni]	Fructose-1,6-bisphosphatase 1 OS=Sus scrofa GN=FBP1 PE=1 SV=4	sp|P00636|F16P1_PIG	Uncharacterized protein OS=Oreochromis niloticus GN=LOC100703430 PE=3 SV=1	I3K9S4_ORENI	scaffold_134:949310-957036	BL_8h	BL_BC	OK	6.95821	3.43825	-1.01704	-3.93075	5e-05	0.000260536	yes
XLOC_003584	evm.TU.scaffold_132.12	PREDICTED: inosine-5'-monophosphate dehydrogenase 1a-like isoform X1 [Oreochromis niloticus]	Inosine-5'-monophosphate dehydrogenase 1a OS=Danio rerio GN=impdh1a PE=2 SV=1	sp|Q6GMG5|IMDH1_DANRE	Inosine-5'-monophosphate dehydrogenase OS=Danio rerio GN=impdh1a PE=3 SV=1	F1QEU2_DANRE	scaffold_132:116401-140047	BL_8h	BL_BC	OK	1.66176	0.823809	-1.01233	-3.18722	5e-05	0.000260536	yes
XLOC_015903	evm.TU.scaffold_393.14	PREDICTED: kinesin-like protein KIF1C [Poecilia formosa]	Kinesin-like protein KIF1C OS=Mus musculus GN=Kif1c PE=1 SV=2	sp|O35071|KIF1C_MOUSE	Uncharacterized protein OS=Oreochromis niloticus GN=LOC100706439 PE=3 SV=1	I3KJI8_ORENI	scaffold_393:124341-134597	BL_8h	BL_BC	OK	2.81602	1.39655	-1.01179	-4.3098	5e-05	0.000260536	yes
XLOC_018959	evm.TU.scaffold_52.18	PREDICTED: carbohydrate sulfotransferase 12-like [Oreochromis niloticus]	Carbohydrate sulfotransferase 12 OS=Xenopus laevis GN=chst12 PE=2 SV=2	sp|Q5XHM7|CHSTC_XENLA	Uncharacterized protein OS=Oreochromis niloticus GN=LOC100701585 PE=4 SV=1	I3J5H5_ORENI	scaffold_52:264386-267964	BL_8h	BL_BC	OK	2.92158	1.45118	-1.00952	-2.0843	0.00525	0.0166327	yes
XLOC_020333	evm.TU.scaffold_62.142	PREDICTED: tropomodulin-4-like [Pundamilia nyererei] ref|XP_005929527.1| PREDICTED: tropomodulin-4-like isoform X1 [Haplochromis burtoni] ref|XP_005929528.1| PREDICTED: tropomodulin-4-like isoform X2 [Haplochromis burtoni]	Tropomodulin-4 OS=Mus musculus GN=Tmod4 PE=2 SV=1	sp|Q9JLH8|TMOD4_MOUSE	Uncharacterized protein OS=Oreochromis niloticus GN=LOC100694960 PE=4 SV=1	I3JHR3_ORENI	scaffold_62:2030681-2036622	BL_8h	BL_BC	OK	43.2369	21.4819	-1.00914	-7.9116	5e-05	0.000260536	yes
XLOC_018783	evm.TU.scaffold_50.85	histamine n-methyltransferase [Perca flavescens]	Histamine N-methyltransferase A OS=Xenopus laevis GN=hnmt-a PE=2 SV=1	sp|Q5U4V2|HNMTA_XENLA	Histamine n-methyltransferase (Fragment) OS=Perca flavescens GN=Hnmt PE=2 SV=1	F1C701_PERFV	scaffold_50:1975564-1984744	BL_8h	BL_BC	OK	7.06136	3.51762	-1.00534	-3.21529	0.00015	0.000716978	yes
XLOC_012391	evm.TU.scaffold_295.36	PREDICTED: uncharacterized protein LOC101471829 isoform X2 [Maylandia zebra]			Uncharacterized protein OS=Oryzias latipes GN=LOC101155778 PE=4 SV=1	H2LDD1_ORYLA	scaffold_295:427325-428913	BL_8h	BL_BC	OK	6.15171	3.06553	-1.00485	-2.08696	0.0093	0.0268746	yes
XLOC_016584	evm.TU.scaffold_41.68	PREDICTED: phosphoglycerate mutase 1-like [Xiphophorus maculatus]	Phosphoglycerate mutase 1 OS=Gallus gallus GN=PGAM1 PE=1 SV=3	sp|Q5ZLN1|PGAM1_CHICK	Uncharacterized protein OS=Xiphophorus maculatus PE=3 SV=1	M3ZKA2_XIPMA	scaffold_41:1195035-1197907	BL_8h	BL_BC	OK	21.431	10.684	-1.00425	-4.26212	5e-05	0.000260536	yes
XLOC_016857	evm.TU.scaffold_42.134	PREDICTED: serum amyloid P-component-like isoform X1 [Haplochromis burtoni]	Serum amyloid P-component OS=Mesocricetus auratus GN=APCS PE=1 SV=2	sp|P07629|SAMP_MESAU	Uncharacterized protein (Fragment) OS=Takifugu rubripes GN=LOC101074263 PE=4 SV=1	H2U675_TAKRU	scaffold_42:1748986-1750259	BL_8h	BL_BC	OK	30.0053	14.9979	-1.00045	-4.5994	5e-05	0.000260536	yes
XLOC_017740	evm.TU.scaffold_46.133	PREDICTED: ribonuclease ZC3H12A-like [Oreochromis niloticus]	Ribonuclease ZC3H12A OS=Mus musculus GN=Zc3h12a PE=1 SV=2	sp|Q5D1E7|ZC12A_MOUSE	Uncharacterized protein OS=Oreochromis niloticus GN=LOC100703809 PE=4 SV=1	I3K7X7_ORENI	scaffold_46:1900798-1906769	BL_8h	BL_BC	OK	2.20393	4.40838	1.00017	3.168	5e-05	0.000260536	yes
XLOC_017476	evm.TU.scaffold_442.1	PREDICTED: HERV-H LTR-associating protein 2-like [Neolamprologus brichardi]	Phosphatidylinositol 3,4,5-trisphosphate 5-phosphatase 1 OS=Homo sapiens GN=INPP5D PE=1 SV=2	sp|Q92835|SHIP1_HUMAN	Uncharacterized protein OS=Oreochromis niloticus GN=HHLA2 (2 of 9) PE=4 SV=1	I3JN70_ORENI	scaffold_442:2365-11850	BL_8h	BL_BC	OK	10.7088	21.4295	1.00081	7.86796	5e-05	0.000260536	yes
XLOC_006540	evm.TU.scaffold_177.35	PREDICTED: nuclear factor 7, ovary-like [Maylandia zebra]	Nuclear factor 7, ovary OS=Xenopus laevis PE=2 SV=1	sp|Q91431|NF7O_XENLA	Uncharacterized protein OS=Oreochromis niloticus GN=TRIM35 (16 of 54) PE=4 SV=1	I3KXI9_ORENI	scaffold_177:755833-757222	BL_8h	BL_BC	OK	11.2956	22.6085	1.0011	6.26293	5e-05	0.000260536	yes
XLOC_022696	evm.TU.scaffold_83.54	PREDICTED: ribonuclease ZC3H12A-like [Oreochromis niloticus]	Ribonuclease ZC3H12A OS=Mus musculus GN=Zc3h12a PE=1 SV=2	sp|Q5D1E7|ZC12A_MOUSE	Uncharacterized protein OS=Xiphophorus maculatus GN=ZC3H12D PE=4 SV=1	M3ZS32_XIPMA	scaffold_83:907782-920820	BL_8h	BL_BC	OK	7.35426	14.8061	1.00954	7.23054	5e-05	0.000260536	yes
XLOC_016100	evm.TU.scaffold_4.333	PREDICTED: myotubularin-related protein 7-like [Oreochromis niloticus]	Myotubularin-related protein 7 OS=Pongo abelii GN=MTMR7 PE=2 SV=1	sp|Q5R6F6|MTMR7_PONAB	Uncharacterized protein OS=Gasterosteus aculeatus GN=MTMR7 (1 of 2) PE=4 SV=1	G3Q3Y7_GASAC	scaffold_4:5203359-5216334	BL_8h	BL_BC	OK	0.811365	1.64395	1.01874	2.08859	0.00535	0.0168969	yes
XLOC_014556	evm.TU.scaffold_35.5						scaffold_35:35789-50719	BL_8h	BL_BC	OK	9.86446	19.987	1.01875	5.53146	5e-05	0.000260536	yes
XLOC_018443	evm.TU.scaffold_494.3	ReO_6 [Oryzias latipes]	Probable RNA-directed DNA polymerase from transposon BS OS=Drosophila melanogaster GN=RTase PE=2 SV=1	sp|Q95SX7|RTBS_DROME	ReO_6 protein OS=Oryzias latipes GN=ReO_6 PE=4 SV=1	Q8UUM3_ORYLA	scaffold_494:3293-7671	BL_8h	BL_BC	OK	0.773185	1.58385	1.03455	2.37561	0.00445	0.0144039	yes
XLOC_020364	evm.TU.scaffold_62.85	PREDICTED: pleckstrin homology-like domain family B member 3-like [Neolamprologus brichardi]	Pleckstrin homology-like domain family B member 2 OS=Homo sapiens GN=PHLDB2 PE=1 SV=2	sp|Q86SQ0|PHLB2_HUMAN	Uncharacterized protein OS=Oreochromis niloticus PE=4 SV=1	I3JKN9_ORENI	scaffold_62:1250085-1271155	BL_8h	BL_BC	OK	0.975192	1.99812	1.03489	3.31124	5e-05	0.000260536	yes
XLOC_007619	evm.TU.scaffold_195.15	Metalloendopeptidase homolog PEX [Dicentrarchus labrax]	Metalloendopeptidase homolog PEX OS=Mus musculus GN=Phex PE=2 SV=1	sp|P70669|PHEX_MOUSE	Metalloendopeptidase homolog PEX OS=Dicentrarchus labrax GN=PHEX PE=4 SV=1	E6ZJE7_DICLA	scaffold_195:215452-227200	BL_8h	BL_BC	OK	1.99896	4.12165	1.04397	3.73016	5e-05	0.000260536	yes
XLOC_015483	evm.TU.scaffold_379.11	PREDICTED: SHC SH2 domain-binding protein 1 homolog B-like isoform X1 [Oreochromis niloticus]	SHC SH2 domain-binding protein 1 homolog B OS=Xenopus laevis GN=shcbp1-b PE=2 SV=1	sp|Q640F2|SHCBB_XENLA	Uncharacterized protein (Fragment) OS=Oreochromis niloticus GN=LOC100691318 PE=4 SV=1	I3JD51_ORENI	scaffold_379:93993-123252	BL_8h	BL_BC	OK	0.845731	1.74427	1.04435	2.06354	0.00845	0.0247844	yes
XLOC_001126	evm.TU.scaffold_102.85	unnamed protein product [Tetraodon nigroviridis]			Chromosome undetermined SCAF14608, whole genome shotgun sequence OS=Tetraodon nigroviridis GN=GSTENG00019229001 PE=4 SV=1	Q4SF71_TETNG	scaffold_102:1407855-1409532	BL_8h	BL_BC	OK	17.1721	35.5154	1.04838	4.34206	5e-05	0.000260536	yes
XLOC_012122	evm.TU.scaffold_29.99	PREDICTED: G-protein coupled receptor 183-like isoform X1 [Oreochromis niloticus]	G-protein coupled receptor 183 OS=Rattus norvegicus GN=Gpr183 PE=3 SV=1	sp|D4A7K7|GP183_RAT	Uncharacterized protein OS=Oreochromis niloticus GN=LOC100690478 PE=3 SV=1	I3JI66_ORENI	scaffold_29:1846384-1851853	BL_8h	BL_BC	OK	1.4798	3.08964	1.06204	1.89189	0.01035	0.029378	yes
XLOC_008262	evm.TU.scaffold_201.50	PREDICTED: gamma-aminobutyric acid type B receptor subunit 2-like [Pundamilia nyererei]	Gamma-aminobutyric acid type B receptor subunit 2 OS=Homo sapiens GN=GABBR2 PE=1 SV=1	sp|O75899|GABR2_HUMAN	Uncharacterized protein (Fragment) OS=Gasterosteus aculeatus PE=4 SV=1	G3NF33_GASAC	scaffold_201:515597-521600	BL_8h	BL_BC	OK	0.672978	1.40797	1.06499	2.14313	0.00675	0.0205322	yes
XLOC_018313	evm.TU.scaffold_49.86	PREDICTED: origin recognition complex subunit 2-like isoform X1 [Neolamprologus brichardi] ref|XP_006802752.1| PREDICTED: origin recognition complex subunit 2-like isoform X2 [Neolamprologus brichardi]	Origin recognition complex subunit 2 OS=Xenopus laevis GN=orc2 PE=2 SV=1	sp|Q91628|ORC2_XENLA	Uncharacterized protein OS=Oreochromis niloticus GN=LOC100701051 PE=4 SV=1	I3KF05_ORENI	scaffold_49:1021610-1034557	BL_8h	BL_BC	OK	3.83713	8.03898	1.06699	5.9646	5e-05	0.000260536	yes
XLOC_009232	evm.TU.scaffold_221.40	PREDICTED: macrophage-expressed gene 1 protein-like [Neolamprologus brichardi]	Macrophage-expressed gene 1 protein OS=Pongo abelii GN=MPEG1 PE=2 SV=1	sp|Q5RBP9|MPEG1_PONAB	Uncharacterized protein (Fragment) OS=Gasterosteus aculeatus GN=MPEG1 PE=4 SV=1	G3NWH7_GASAC	scaffold_221:756091-758657	BL_8h	BL_BC	OK	6.39482	13.6099	1.08968	6.09079	5e-05	0.000260536	yes
XLOC_013736	evm.TU.scaffold_324.26	PREDICTED: deleted in malignant brain tumors 1 protein-like [Pundamilia nyererei]	Scavenger receptor cysteine-rich type 1 protein M130 OS=Mus musculus GN=Cd163 PE=1 SV=2	sp|Q2VLH6|C163A_MOUSE	Chromosome undetermined SCAF9367, whole genome shotgun sequence. (Fragment) OS=Tetraodon nigroviridis GN=GSTENG00006948001 PE=4 SV=1	Q4T578_TETNG	scaffold_324:302900-315459	BL_8h	BL_BC	OK	1.6867	3.61352	1.0992	2.84586	0.0009	0.00357594	yes
XLOC_002750	asmbl_8412|g.12783	PREDICTED: low density lipoprotein receptor adapter protein 1-like isoform X2 [Neolamprologus brichardi]	Low density lipoprotein receptor adapter protein 1-B OS=Xenopus laevis GN=ldlrap1-b PE=1 SV=1	sp|Q67FQ3|ARHB_XENLA	Uncharacterized protein OS=Oreochromis niloticus PE=4 SV=1	I3KDU1_ORENI	scaffold_121:1352052-1391474	BL_8h	BL_BC	OK	3.48762	7.48399	1.10156	6.4378	5e-05	0.000260536	yes
XLOC_010211	evm.TU.scaffold_240.26	PREDICTED: macoilin-1-like isoform X2 [Oreochromis niloticus]	Macoilin OS=Sus scrofa GN=TMEM57 PE=2 SV=1	sp|Q2TLZ2|MACOI_PIG	Uncharacterized protein OS=Oreochromis niloticus GN=LOC100694684 PE=4 SV=1	I3JFJ6_ORENI	scaffold_240:501483-507264	BL_8h	BL_BC	OK	9.39504	20.171	1.10231	8.01419	5e-05	0.000260536	yes
XLOC_005760	evm.TU.scaffold_166.3	PREDICTED: ras and Rab interactor 2-like [Oreochromis niloticus]	Ras and Rab interactor 2 OS=Mus musculus GN=Rin2 PE=1 SV=3	sp|Q9D684|RIN2_MOUSE	Uncharacterized protein OS=Danio rerio GN=rin2 PE=4 SV=1	E7F662_DANRE	scaffold_166:14085-39278	BL_8h	BL_BC	OK	0.974809	2.11433	1.11701	2.88461	0.0006	0.00249372	yes
XLOC_001367	asmbl_4124|g.6103	PREDICTED: uncharacterized protein LOC101470306 [Maylandia zebra]			Uncharacterized protein OS=Oreochromis niloticus PE=4 SV=1	I3IYB1_ORENI	scaffold_105:1377230-1379846	BL_8h	BL_BC	OK	1.20687	2.62289	1.11989	2.21872	0.00385	0.0127152	yes
XLOC_011107	evm.TU.scaffold_262.4	PREDICTED: G-protein coupled receptor family C group 6 member A-like [Takifugu rubripes]	G-protein coupled receptor family C group 6 member A OS=Danio rerio GN=gprc6a PE=1 SV=1	sp|Q5U9X3|GPC6A_DANRE	Uncharacterized protein OS=Gasterosteus aculeatus PE=3 SV=1	G3PF67_GASAC	scaffold_262:43358-49578	BL_8h	BL_BC	OK	1.28973	2.80615	1.12153	3.48317	5e-05	0.000260536	yes
XLOC_006301	evm.TU.scaffold_172.38	PREDICTED: 5'-nucleotidase domain-containing protein 2-like [Oreochromis niloticus]	5'-nucleotidase domain-containing protein 2 OS=Rattus norvegicus GN=Nt5dc2 PE=2 SV=2	sp|Q6Q0N3|NT5D2_RAT	Uncharacterized protein OS=Oreochromis niloticus GN=LOC100695453 PE=3 SV=1	I3KJJ2_ORENI	scaffold_172:508646-517167	BL_8h	BL_BC	OK	1.02676	2.24166	1.12647	2.4209	0.0039	0.0128561	yes
XLOC_014612	evm.TU.scaffold_35.134	PREDICTED: transcription factor jun-D-like [Takifugu rubripes] emb|CAD56861.1| JunDLb [Takifugu rubripes]	Transcription factor jun-D OS=Rattus norvegicus GN=Jund PE=2 SV=1	sp|P52909|JUND_RAT	Uncharacterized protein OS=Gasterosteus aculeatus GN=JUND PE=4 SV=1	G3PS75_GASAC	scaffold_35:2085204-2086140	BL_8h	BL_BC	OK	19.5897	42.8782	1.13015	7.44025	5e-05	0.000260536	yes
XLOC_013744	evm.TU.scaffold_324.17	PREDICTED: MAGUK p55 subfamily member 2-like isoform X1 [Oreochromis niloticus]	MAGUK p55 subfamily member 2 OS=Mus musculus GN=Mpp2 PE=1 SV=1	sp|Q9WV34|MPP2_MOUSE	Uncharacterized protein OS=Oreochromis niloticus GN=MPP2 (2 of 2) PE=4 SV=1	I3JGF4_ORENI	scaffold_324:189244-199167	BL_8h	BL_BC	OK	1.23551	2.7043	1.13015	2.66195	0.0019	0.00689127	yes
XLOC_018352	evm.TU.scaffold_49.19	PREDICTED: protein-glutamine gamma-glutamyltransferase K-like isoform X1 [Pundamilia nyererei] ref|XP_005740298.1| PREDICTED: protein-glutamine gamma-glutamyltransferase K-like isoform X2 [Pundamilia nyererei]	Coagulation factor XIII A chain OS=Homo sapiens GN=F13A1 PE=1 SV=4	sp|P00488|F13A_HUMAN	Uncharacterized protein OS=Oreochromis niloticus GN=TGM1 (1 of 2) PE=3 SV=1	I3JRC7_ORENI	scaffold_49:166140-186764	BL_8h	BL_BC	OK	3.7419	8.19785	1.13148	6.35242	5e-05	0.000260536	yes
XLOC_011258	evm.TU.scaffold_267.2	T-cell receptor beta, type 1 [Paralichthys olivaceus]	Viral T-cell receptor beta chain-like T17T-22 OS=Feline leukemia virus GN=V-TCR PE=4 SV=1	sp|P11364|TCB_FLV	Uncharacterized protein (Fragment) OS=Gasterosteus aculeatus GN=TRBC2 PE=4 SV=1	G3PFQ1_GASAC	scaffold_267:17542-26805	BL_8h	BL_BC	OK	9.19366	20.2306	1.13783	6.6757	5e-05	0.000260536	yes
XLOC_016658	evm.TU.scaffold_41.92	PREDICTED: S-adenosylmethionine synthase isoform type-1-like [Oryzias latipes]	S-adenosylmethionine synthase isoform type-1 OS=Homo sapiens GN=MAT1A PE=1 SV=2	sp|Q00266|METK1_HUMAN	S-adenosylmethionine synthase (Fragment) OS=Gasterosteus aculeatus GN=MAT1A (2 of 2) PE=3 SV=1	G3NZ09_GASAC	scaffold_41:1471593-1477518	BL_8h	BL_BC	OK	22.0009	48.528	1.14125	8.7609	5e-05	0.000260536	yes
XLOC_011030	evm.TU.scaffold_260.5	PREDICTED: carnitine O-palmitoyltransferase 1, liver isoform-like [Haplochromis burtoni]	Carnitine O-palmitoyltransferase 1, liver isoform OS=Homo sapiens GN=CPT1A PE=1 SV=2	sp|P50416|CPT1A_HUMAN	Uncharacterized protein OS=Oryzias latipes GN=LOC101172168 PE=3 SV=1	H2MQW4_ORYLA	scaffold_260:61822-73538	BL_8h	BL_BC	OK	16.4231	36.2939	1.144	11.0071	5e-05	0.000260536	yes
XLOC_019908	evm.TU.scaffold_6.88	PREDICTED: DNA-(apurinic or apyrimidinic site) lyase-like [Oreochromis niloticus]	Probable endonuclease 4 OS=Prosthecochloris vibrioformis (strain DSM 265) GN=nfo PE=3 SV=1	sp|A4SDE2|END4_PROVI	Uncharacterized protein (Fragment) OS=Oreochromis niloticus PE=3 SV=1	I3KUH7_ORENI	scaffold_6:1385469-1395084	BL_8h	BL_BC	OK	1.07358	2.39077	1.15505	2.64192	0.00175	0.00641517	yes
XLOC_011572	evm.TU.scaffold_273.16	PREDICTED: serum deprivation-response protein-like [Takifugu rubripes]	Serum deprivation-response protein OS=Homo sapiens GN=SDPR PE=1 SV=3	sp|O95810|SDPR_HUMAN	Uncharacterized protein OS=Gasterosteus aculeatus PE=4 SV=1	G3NCF7_GASAC	scaffold_273:285513-302541	BL_8h	BL_BC	OK	0.591331	1.3194	1.15784	2.48746	0.00155	0.00576792	yes
XLOC_014687	evm.TU.scaffold_35.92	C-C motif chemokine 3 precursor [Anoplopoma fimbria]	C-C motif chemokine 2 OS=Rattus norvegicus GN=Ccl2 PE=2 SV=1	sp|P14844|CCL2_RAT	C-C motif chemokine 3 OS=Anoplopoma fimbria GN=CCL3 PE=2 SV=1	C3KJQ6_ANOFI	scaffold_35:1395882-1396725	BL_8h	BL_BC	OK	2.56794	5.73151	1.1583	1.9861	0.01115	0.0313019	yes
XLOC_002759	evm.TU.scaffold_121.24	PREDICTED: adenylate cyclase type 8-like isoform X1 [Maylandia zebra]	Adenylate cyclase type 8 OS=Homo sapiens GN=ADCY8 PE=1 SV=1	sp|P40145|ADCY8_HUMAN	Uncharacterized protein (Fragment) OS=Oreochromis niloticus PE=4 SV=1	I3K776_ORENI	scaffold_121:276609-285023	BL_8h	BL_BC	OK	0.87211	1.96453	1.1716	3.17491	5e-05	0.000260536	yes
XLOC_008238	asmbl_24965|g.38027	PREDICTED: succinate-semialdehyde dehydrogenase, mitochondrial-like isoform X1 [Haplochromis burtoni]	Succinate-semialdehyde dehydrogenase, mitochondrial OS=Mus musculus GN=Aldh5a1 PE=1 SV=1	sp|Q8BWF0|SSDH_MOUSE	Succinate-semialdehyde dehydrogenase, mitochondrial OS=Salmo salar GN=SSDH PE=2 SV=1	B5X4J2_SALSA	scaffold_201:610146-616501	BL_8h	BL_BC	OK	7.61108	17.2914	1.18388	9.31671	5e-05	0.000260536	yes
XLOC_011886	evm.TU.scaffold_280.8	PREDICTED: annexin A13-like [Maylandia zebra] ref|XP_005730517.1| PREDICTED: annexin A13-like [Pundamilia nyererei] ref|XP_005932189.1| PREDICTED: annexin A13-like [Haplochromis burtoni]	Annexin A13 OS=Homo sapiens GN=ANXA13 PE=1 SV=3	sp|P27216|ANX13_HUMAN	Annexin OS=Takifugu rubripes GN=LOC101073972 PE=3 SV=1	H2TGM1_TAKRU	scaffold_280:149175-167676	BL_8h	BL_BC	OK	0.652011	1.48334	1.18588	2.72279	0.0008	0.00321592	yes
XLOC_016001	evm.TU.scaffold_4.42	PREDICTED: early growth response protein 1-like [Neolamprologus brichardi]	Early growth response protein 1 OS=Danio rerio GN=egr1 PE=2 SV=2	sp|P26632|EGR1_DANRE	Uncharacterized protein OS=Xiphophorus maculatus GN=EGR1 PE=4 SV=1	M4A3H2_XIPMA	scaffold_4:535722-538124	BL_8h	BL_BC	OK	93.9641	213.864	1.18651	23.2478	5e-05	0.000260536	yes
XLOC_013415	evm.TU.scaffold_314.28	PREDICTED: beta-enolase-like [Neolamprologus brichardi]	Beta-enolase OS=Rattus norvegicus GN=Eno3 PE=1 SV=3	sp|P15429|ENOB_RAT	Uncharacterized protein OS=Oreochromis niloticus GN=LOC100699677 PE=3 SV=1	I3JKR2_ORENI	scaffold_314:281889-287522	BL_8h	BL_BC	OK	2.52215	5.74497	1.18764	3.35078	5e-05	0.000260536	yes
XLOC_004154	evm.TU.scaffold_140.3	PREDICTED: protein tweety homolog 2-like isoform X1 [Oreochromis niloticus] ref|XP_005455027.1| PREDICTED: protein tweety homolog 2-like isoform X2 [Oreochromis niloticus]	Protein tweety homolog 2-like OS=Danio rerio GN=ttyh2l PE=2 SV=1	sp|Q6NUZ2|TTY2L_DANRE	Uncharacterized protein OS=Oreochromis niloticus GN=TTYH2 (2 of 2) PE=4 SV=1	I3JD69_ORENI	scaffold_140:92494-123411	BL_8h	BL_BC	OK	1.82691	4.16806	1.18997	3.64058	5e-05	0.000260536	yes
XLOC_008284	evm.TU.scaffold_202.13	elongation factor 1 alpha [Paralichthys olivaceus]	Elongation factor 1-alpha OS=Danio rerio GN=eef1a PE=2 SV=1	sp|Q92005|EF1A_DANRE	Elongation factor 1-alpha OS=Hippoglossus hippoglossus PE=2 SV=1	B8QI12_HIPHI	scaffold_202:99362-105500	BL_8h	BL_BC	OK	13.0264	29.8083	1.19428	9.95391	5e-05	0.000260536	yes
XLOC_009588	evm.TU.scaffold_23.70	PREDICTED: galectin-3-like [Poecilia formosa]	Galectin-3 OS=Canis familiaris GN=LGALS3 PE=1 SV=3	sp|P38486|LEG3_CANFA	Chromosome 14 SCAF14646, whole genome shotgun sequence OS=Tetraodon nigroviridis GN=GSTENG00020289001 PE=4 SV=1	Q4SCY2_TETNG	scaffold_23:931419-937037	BL_8h	BL_BC	OK	1.47941	3.42475	1.21098	2.55549	0.0036	0.0119914	yes
XLOC_014344	evm.TU.scaffold_34.189	reverse transcriptase-like protein [Paralichthys olivaceus]	Uncharacterized protein KIAA1143 homolog OS=Mus musculus PE=1 SV=1	sp|Q8K039|K1143_MOUSE	Reverse transcriptase-like protein OS=Paralichthys olivaceus PE=4 SV=1	Q7T271_PAROL	scaffold_34:3100933-3110437	BL_8h	BL_BC	OK	3.35585	7.80257	1.21727	4.88402	5e-05	0.000260536	yes
XLOC_018480	evm.TU.scaffold_5.21	PREDICTED: G protein-coupled receptor kinase 5-like isoform X1 [Oreochromis niloticus]	G protein-coupled receptor kinase 5 OS=Mus musculus GN=Grk5 PE=1 SV=2	sp|Q8VEB1|GRK5_MOUSE	Uncharacterized protein OS=Xiphophorus maculatus PE=3 SV=1	M4ALY6_XIPMA	scaffold_5:274500-282355	BL_8h	BL_BC	OK	0.660514	1.54387	1.22489	1.8915	0.01885	0.0486483	yes
XLOC_011613	evm.TU.scaffold_276.3	PREDICTED: protein-cysteine N-palmitoyltransferase HHAT-like isoform X1 [Pundamilia nyererei] ref|XP_005727353.1| PREDICTED: protein-cysteine N-palmitoyltransferase HHAT-like isoform X2 [Pundamilia nyererei]	Protein-cysteine N-palmitoyltransferase HHAT OS=Homo sapiens GN=HHAT PE=1 SV=1	sp|Q5VTY9|HHAT_HUMAN	Uncharacterized protein (Fragment) OS=Oreochromis niloticus GN=LOC100698280 PE=4 SV=1	I3IXG3_ORENI	scaffold_276:22303-37605	BL_8h	BL_BC	OK	1.08642	2.55418	1.23328	2.59183	0.00235	0.0083138	yes
XLOC_000893	evm.TU.scaffold_10.210	PREDICTED: Krueppel-like factor 11-like [Oreochromis niloticus]	Krueppel-like factor 11 OS=Mus musculus GN=Klf11 PE=2 SV=3	sp|Q8K1S5|KLF11_MOUSE	Uncharacterized protein OS=Oreochromis niloticus GN=KLF11 (1 of 2) PE=4 SV=1	I3J718_ORENI	scaffold_10:3167029-3170066	BL_8h	BL_BC	OK	133.262	315.305	1.24248	30.9378	5e-05	0.000260536	yes
XLOC_012348	asmbl_37885|g.57538	PREDICTED: synaptic vesicle membrane protein VAT-1 homolog [Oreochromis niloticus]	Synaptic vesicle membrane protein VAT-1 homolog OS=Danio rerio GN=vat1 PE=2 SV=1	sp|Q8JFV8|VAT1_DANRE	Uncharacterized protein OS=Oreochromis niloticus GN=VAT1 (2 of 2) PE=4 SV=1	I3KHF1_ORENI	scaffold_294:209186-217023	BL_8h	BL_BC	OK	0.716212	1.69711	1.24462	2.49254	0.0045	0.0145433	yes
XLOC_018781	evm.TU.scaffold_50.80	UDP-glucuronosyltransferase [Pleuronectes platessa]	UDP-glucuronosyltransferase (Fragment) OS=Pleuronectes platessa GN=ugt3 PE=2 SV=1	sp|Q91280|UGT3_PLEPL	UDP-glucuronosyltransferase OS=Pleuronectes platessa GN=UGT1 PE=2 SV=1	Q9W711_PLEPL	scaffold_50:1893286-1901253	BL_8h	BL_BC	OK	1.87442	4.46505	1.25223	4.09888	5e-05	0.000260536	yes
XLOC_017042	evm.TU.scaffold_426.5	reverse transcriptase, partial [Clarias batrachus]	Retrovirus-related Pol polyprotein LINE-1 OS=Mus musculus GN=Pol PE=1 SV=2	sp|P11369|POL2_MOUSE	Reverse transcriptase OS=Oryzias latipes PE=4 SV=1	O93520_ORYLA	scaffold_426:39610-43985	BL_8h	BL_BC	OK	0.589704	1.40565	1.25318	2.59252	0.0008	0.00321592	yes
XLOC_014136	evm.TU.scaffold_337.3	PREDICTED: procollagen-lysine,2-oxoglutarate 5-dioxygenase 1 [Poecilia formosa]	Procollagen-lysine,2-oxoglutarate 5-dioxygenase 1 OS=Gallus gallus GN=PLOD1 PE=1 SV=1	sp|P24802|PLOD1_CHICK	Uncharacterized protein (Fragment) OS=Gasterosteus aculeatus GN=PLOD1 PE=4 SV=1	G3PIW3_GASAC	scaffold_337:14064-40456	BL_8h	BL_BC	OK	2.81585	6.73038	1.25712	5.97014	5e-05	0.000260536	yes
XLOC_015017	evm.TU.scaffold_36.105	perforin [Paralichthys olivaceus]	Perforin-1 OS=Mus musculus GN=Prf1 PE=1 SV=2	sp|P10820|PERF_MOUSE	Perforin OS=Paralichthys olivaceus PE=2 SV=1	Q7ZZH8_PAROL	scaffold_36:1646158-1648220	BL_8h	BL_BC	OK	2.95875	7.075	1.25774	4.54408	5e-05	0.000260536	yes
XLOC_017746	evm.TU.scaffold_46.148	PREDICTED: serine/threonine-protein kinase Sgk1-like [Takifugu rubripes]	Serine/threonine-protein kinase Sgk1 OS=Gallus gallus GN=SGK1 PE=2 SV=1	sp|Q6U1I9|SGK1_CHICK	Uncharacterized protein (Fragment) OS=Takifugu rubripes GN=LOC101079677 PE=4 SV=1	H2TWA3_TAKRU	scaffold_46:2178141-2181955	BL_8h	BL_BC	OK	3.27124	7.97434	1.28553	3.91845	5e-05	0.000260536	yes
XLOC_015890	evm.TU.scaffold_393.22	PREDICTED: nephronectin-like isoform X2 [Maylandia zebra]	Nephronectin OS=Pongo abelii GN=NPNT PE=2 SV=1	sp|Q5RBP1|NPNT_PONAB	Uncharacterized protein (Fragment) OS=Oreochromis niloticus GN=NPNT (2 of 2) PE=4 SV=1	I3K802_ORENI	scaffold_393:185119-193139	BL_8h	BL_BC	OK	1.36861	3.35969	1.29561	4.13332	5e-05	0.000260536	yes
XLOC_007552	asmbl_22929|g.35013	complement factor D/adipsin and kallikrein-like serine protease [Paralichthys olivaceus]	Complement factor D OS=Homo sapiens GN=CFD PE=1 SV=5	sp|P00746|CFAD_HUMAN	Complement factor D/adipsin and kallikrein-like serine protease OS=Paralichthys olivaceus PE=2 SV=1	C9D6Z6_PAROL	scaffold_193:429740-433435	BL_8h	BL_BC	OK	15.7978	39.3251	1.31573	9.21043	5e-05	0.000260536	yes
XLOC_006448	evm.TU.scaffold_175.35	PREDICTED: T-cell surface antigen CD2-like isoform X1 [Maylandia zebra]	T-cell surface antigen CD2 OS=Rattus norvegicus GN=Cd2 PE=1 SV=1	sp|P08921|CD2_RAT	Uncharacterized protein OS=Gasterosteus aculeatus GN=CD2 PE=4 SV=1	G3PN43_GASAC	scaffold_175:403448-408118	BL_8h	BL_BC	OK	1.58784	3.97602	1.32426	2.67755	0.00245	0.00863172	yes
XLOC_018106	evm.TU.scaffold_48.82	PREDICTED: uncharacterized protein C7orf62 homolog [Oreochromis niloticus]	Uncharacterized protein C7orf62 homolog OS=Mus musculus PE=2 SV=1	sp|Q9D5W8|CG062_MOUSE	Uncharacterized protein OS=Oreochromis niloticus GN=LOC100701561 PE=4 SV=1	I3KP64_ORENI	scaffold_48:1142311-1145148	BL_8h	BL_BC	OK	2.14169	5.3742	1.3273	2.57808	0.00375	0.0124227	yes
XLOC_004397	evm.TU.scaffold_145.7	PREDICTED: homeobox protein TGIF1-like [Oreochromis niloticus]	Homeobox protein AKR OS=Gallus gallus PE=2 SV=1	sp|Q90655|AKR_CHICK	Homeobox protein TGIF1 OS=Dicentrarchus labrax GN=TGIF1 PE=3 SV=1	E6ZIZ4_DICLA	scaffold_145:118807-123990	BL_8h	BL_BC	OK	1.03788	2.60739	1.32897	2.41518	0.00315	0.0107238	yes
XLOC_019582	evm.TU.scaffold_565.1	putative nucleic acid binding protein [Paralichthys olivaceus]			Putative nucleic acid binding protein OS=Paralichthys olivaceus PE=4 SV=1	Q7T272_PAROL	scaffold_565:13026-13900	BL_8h	BL_BC	OK	5.23329	13.5847	1.37619	3.70933	5e-05	0.000260536	yes
XLOC_002390	evm.TU.scaffold_117.59	PREDICTED: USP6 N-terminal-like protein-like [Oreochromis niloticus]	USP6 N-terminal-like protein OS=Homo sapiens GN=USP6NL PE=1 SV=3	sp|Q92738|US6NL_HUMAN	Uncharacterized protein (Fragment) OS=Xiphophorus maculatus PE=4 SV=1	M3ZU82_XIPMA	scaffold_117:1077829-1083568	BL_8h	BL_BC	OK	1.44563	3.80787	1.39728	3.24228	0.0001	0.000495346	yes
XLOC_014363	evm.TU.scaffold_340.33	PREDICTED: Krueppel-like factor 11-like [Xiphophorus maculatus]	Krueppel-like factor 11 OS=Mus musculus GN=Klf11 PE=2 SV=3	sp|Q8K1S5|KLF11_MOUSE	Uncharacterized protein OS=Xiphophorus maculatus GN=KLF11 (1 of 2) PE=4 SV=1	M4A607_XIPMA	scaffold_340:324591-326923	BL_8h	BL_BC	OK	2.26727	5.98722	1.40093	3.77769	5e-05	0.000260536	yes
XLOC_006536	evm.TU.scaffold_177.17	PREDICTED: zinc-binding protein A33-like [Oreochromis niloticus]	Nuclear factor 7, ovary OS=Xenopus laevis PE=2 SV=1	sp|Q91431|NF7O_XENLA	Uncharacterized protein (Fragment) OS=Oreochromis niloticus GN=TRIM35 (22 of 54) PE=4 SV=1	I3K1D2_ORENI	scaffold_177:430428-432849	BL_8h	BL_BC	OK	1.90669	5.09358	1.41761	3.74875	5e-05	0.000260536	yes
XLOC_004812	evm.TU.scaffold_150.1	PREDICTED: DNA mismatch repair protein Msh3-like isoform X2 [Oreochromis niloticus]	DNA mismatch repair protein Msh3 OS=Homo sapiens GN=MSH3 PE=1 SV=4	sp|P20585|MSH3_HUMAN	Uncharacterized protein OS=Oreochromis niloticus GN=LOC100695943 PE=3 SV=1	I3KAM2_ORENI	scaffold_150:948-32872	BL_8h	BL_BC	OK	38.9786	104.747	1.42616	29.1556	5e-05	0.000260536	yes
XLOC_002295	evm.TU.scaffold_116.37	PREDICTED: tumor necrosis factor-inducible gene 6 protein-like [Maylandia zebra] ref|XP_005933494.1| PREDICTED: tumor necrosis factor-inducible gene 6 protein-like [Haplochromis burtoni]	Tumor necrosis factor-inducible gene 6 protein OS=Homo sapiens GN=TNFAIP6 PE=1 SV=2	sp|P98066|TSG6_HUMAN	Uncharacterized protein OS=Oreochromis niloticus GN=TNFAIP6 PE=4 SV=1	I3K7U4_ORENI	scaffold_116:519823-525018	BL_8h	BL_BC	OK	1.52183	4.11285	1.43433	2.11729	0.01415	0.0381957	yes
XLOC_013016	evm.TU.scaffold_303.5	PREDICTED: gap junction gamma-1 protein-like [Maylandia zebra] ref|XP_005751183.1| PREDICTED: gap junction gamma-1 protein-like [Pundamilia nyererei] ref|XP_005944176.1| PREDICTED: gap junction gamma-1 protein-like [Haplochromis burtoni]	Gap junction gamma-1 protein OS=Danio rerio GN=gjc1 PE=2 SV=1	sp|Q92052|CXG1_DANRE	Gap junction protein OS=Oreochromis niloticus GN=LOC100709865 PE=3 SV=1	I3KZU8_ORENI	scaffold_303:36326-38364	BL_8h	BL_BC	OK	0.896702	2.42929	1.43783	2.20357	0.01725	0.0450654	yes
XLOC_019858	evm.TU.scaffold_59.151	PREDICTED: glycerol-3-phosphate transporter-like [Poecilia formosa]	Sugar phosphate exchanger 2 OS=Homo sapiens GN=SLC37A2 PE=2 SV=2	sp|Q8TED4|SPX2_HUMAN	Uncharacterized protein OS=Danio rerio GN=slc37a1 PE=4 SV=1	F1QN71_DANRE	scaffold_59:2097530-2103180	BL_8h	BL_BC	OK	2.55712	6.99588	1.45199	2.64664	0.0023	0.00815523	yes
XLOC_015960	evm.TU.scaffold_398.4	PREDICTED: neuroepithelial cell-transforming gene 1 protein-like [Haplochromis burtoni]	Neuroepithelial cell-transforming gene 1 protein OS=Mus musculus GN=Net1 PE=1 SV=2	sp|Q9Z206|ARHG8_MOUSE	Uncharacterized protein OS=Oreochromis niloticus GN=NET1 (2 of 2) PE=4 SV=1	I3JPR0_ORENI	scaffold_398:80309-90269	BL_8h	BL_BC	OK	4.80218	13.2043	1.45925	7.99549	5e-05	0.000260536	yes
XLOC_004303	evm.TU.scaffold_143.19	PREDICTED: hypothetical protein LOC100570507, partial [Acyrthosiphon pisum]	Zinc finger MYM-type protein 1 OS=Homo sapiens GN=ZMYM1 PE=2 SV=1	sp|Q5SVZ6|ZMYM1_HUMAN	Uncharacterized protein (Fragment) OS=Oreochromis niloticus PE=4 SV=1	I3JKK5_ORENI	scaffold_143:582325-584488	BL_8h	BL_BC	OK	3.20629	8.89162	1.47154	6.28354	5e-05	0.000260536	yes
XLOC_022079	evm.TU.scaffold_77.105						scaffold_77:1844041-1845070	BL_8h	BL_BC	OK	5.53846	15.6574	1.49929	5.71541	5e-05	0.000260536	yes
XLOC_008620	asmbl_25901|g.39893	novel immune-type receptor [Paralichthys olivaceus] dbj|BAF33341.1| novel immune-type receptor [Paralichthys olivaceus]	Ig kappa chain V-I region Wes OS=Homo sapiens PE=1 SV=1	sp|P01611|KV119_HUMAN	Novel immune-type receptor OS=Paralichthys olivaceus GN=NITR PE=2 SV=1	Q08JW5_PAROL	scaffold_21:10499-14131	BL_8h	BL_BC	OK	1.99437	5.68479	1.51117	3.9178	5e-05	0.000260536	yes
XLOC_004770	evm.TU.scaffold_15.103	PREDICTED: E3 ubiquitin-protein ligase NEDD4-like isoform X1 [Maylandia zebra]	E3 ubiquitin-protein ligase NEDD4 OS=Homo sapiens GN=NEDD4 PE=1 SV=4	sp|P46934|NEDD4_HUMAN	Uncharacterized protein OS=Latimeria chalumnae PE=4 SV=1	H3B712_LATCH	scaffold_15:1465534-1492830	BL_8h	BL_BC	OK	1.51031	4.3867	1.53829	6.69234	5e-05	0.000260536	yes
XLOC_004842	evm.TU.scaffold_150.18	PREDICTED: leukemia inhibitory factor receptor-like isoform X1 [Pundamilia nyererei] ref|XP_005741847.1| PREDICTED: leukemia inhibitory factor receptor-like isoform X2 [Pundamilia nyererei]	Leukemia inhibitory factor receptor OS=Canis familiaris GN=LIFR PE=2 SV=1	sp|Q5XNR9|LIFR_CANFA	Uncharacterized protein (Fragment) OS=Gasterosteus aculeatus PE=4 SV=1	G3NS00_GASAC	scaffold_150:244502-253629	BL_8h	BL_BC	OK	0.876483	2.55021	1.54082	3.90538	5e-05	0.000260536	yes
XLOC_023802	evm.TU.scaffold_97.50	PREDICTED: plasminogen activator inhibitor 1-like isoform X2 [Maylandia zebra]	Plasminogen activator inhibitor 1 OS=Sus scrofa GN=SERPINE1 PE=2 SV=1	sp|P79335|PAI1_PIG	Uncharacterized protein OS=Oreochromis niloticus GN=LOC100703589 PE=3 SV=1	I3JIL1_ORENI	scaffold_97:722479-733847	BL_8h	BL_BC	OK	1.07199	3.13423	1.54781	3.52346	0.0002	0.000933175	yes
XLOC_009748	evm.TU.scaffold_232.33						scaffold_232:492916-497767	BL_8h	BL_BC	OK	3.44458	10.1335	1.55673	4.10131	5e-05	0.000260536	yes
XLOC_014081	evm.TU.scaffold_334.26	PREDICTED: UPF0544 protein C5orf45 homolog [Neolamprologus brichardi]	UPF0544 protein C5orf45 homolog OS=Danio rerio GN=zgc:123335 PE=2 SV=1	sp|Q32PP1|CE045_DANRE	Uncharacterized protein OS=Danio rerio GN=si:dkey-177p5.2 PE=4 SV=1	F1QKR7_DANRE	scaffold_334:346269-349661	BL_8h	BL_BC	OK	2.66186	8.01711	1.59065	2.87496	0.0004	0.00174007	yes
XLOC_019070	evm.TU.scaffold_53.143	PREDICTED: nuclear receptor subfamily 1 group D member 1-like [Oreochromis niloticus]	Nuclear receptor subfamily 1 group D member 2 OS=Mus musculus GN=Nr1d2 PE=1 SV=1	sp|Q60674|NR1D2_MOUSE	Uncharacterized protein OS=Oreochromis niloticus GN=LOC100709437 PE=3 SV=1	I3K2N7_ORENI	scaffold_53:2275679-2286588	BL_8h	BL_BC	OK	0.961733	2.90681	1.59573	3.30763	0.00015	0.000716978	yes
XLOC_023423	asmbl_71518|g.106984	PREDICTED: ceroid-lipofuscinosis neuronal protein 6-like [Takifugu rubripes]	Ceroid-lipofuscinosis neuronal protein 6 homolog OS=Canis familiaris GN=CLN6 PE=2 SV=1	sp|Q5JZQ8|CLN6_CANFA	Uncharacterized protein OS=Gasterosteus aculeatus GN=CLN6 PE=4 SV=1	G3PXR8_GASAC	scaffold_92:356650-369447	BL_8h	BL_BC	OK	9.96973	30.471	1.61181	10.7542	5e-05	0.000260536	yes
XLOC_006172	evm.TU.scaffold_170.20	PREDICTED: neuropeptide FF receptor 2-like [Oreochromis niloticus]	Neuropeptide FF receptor 2 OS=Homo sapiens GN=NPFFR2 PE=1 SV=2	sp|Q9Y5X5|NPFF2_HUMAN	Uncharacterized protein OS=Oreochromis niloticus GN=NPFFR2 (1 of 2) PE=3 SV=1	I3K9K0_ORENI	scaffold_170:353003-359582	BL_8h	BL_BC	OK	0.782462	2.40582	1.62044	2.32694	0.01255	0.0345729	yes
XLOC_020112	evm.TU.scaffold_6.348	PREDICTED: early growth response protein 2b-like [Oreochromis niloticus]	Early growth response protein 2b OS=Danio rerio GN=egr2b PE=2 SV=1	sp|Q05159|EGR2B_DANRE	Uncharacterized protein OS=Oreochromis niloticus GN=EGR2 (1 of 2) PE=4 SV=1	I3JJS4_ORENI	scaffold_6:6105099-6106657	BL_8h	BL_BC	OK	1.575	4.86474	1.62701	3.76066	5e-05	0.000260536	yes
XLOC_016514	evm.TU.scaffold_406.13	CC chemokine-like molecule [Paralichthys olivaceus]			CC chemokine-like molecule OS=Paralichthys olivaceus PE=2 SV=1	B1B6Q9_PAROL	scaffold_406:141082-142454	BL_8h	BL_BC	OK	5.21	16.1036	1.62803	3.06759	0.00105	0.0040889	yes
XLOC_012023	evm.TU.scaffold_287.21	PREDICTED: uncharacterized protein LOC102785598 [Neolamprologus brichardi]			Chromosome 3 SCAF14707, whole genome shotgun sequence OS=Tetraodon nigroviridis GN=GSTENG10015208001 PE=4 SV=1	Q4S8A2_TETNG	scaffold_287:358686-361459	BL_8h	BL_BC	OK	4.94928	15.4133	1.63889	4.06977	5e-05	0.000260536	yes
XLOC_002160	asmbl_6478|g.9883	PREDICTED: cysteine-rich protein 2-like [Oreochromis niloticus]	Cysteine-rich protein 2 OS=Mus musculus GN=Crip2 PE=1 SV=1	sp|Q9DCT8|CRIP2_MOUSE	Uncharacterized protein OS=Oreochromis niloticus GN=LOC100695290 PE=4 SV=1	I3IX70_ORENI	scaffold_114:43129-61265	BL_8h	BL_BC	OK	0.510949	1.5931	1.64059	2.42585	0.0066	0.0201226	yes
XLOC_002948	evm.TU.scaffold_124.92	PREDICTED: regulator of G-protein signaling 3-like isoform X2 [Neolamprologus brichardi]	Regulator of G-protein signaling 3 OS=Homo sapiens GN=RGS3 PE=1 SV=2	sp|P49796|RGS3_HUMAN	Chromosome 4 SCAF15093, whole genome shotgun sequence OS=Tetraodon nigroviridis GN=GSTENG00034698001 PE=4 SV=1	Q4RGR1_TETNG	scaffold_124:1263449-1290209	BL_8h	BL_BC	OK	0.389383	1.22019	1.64784	2.82715	0.0045	0.0145433	yes
XLOC_014702	evm.TU.scaffold_35.126	PREDICTED: solute carrier family 25 member 36-A-like [Oreochromis niloticus]	Solute carrier family 25 member 36-A OS=Danio rerio GN=slc25a36a PE=2 SV=1	sp|Q6DG32|S2536_DANRE	Uncharacterized protein OS=Oreochromis niloticus GN=SLC25A36 (1 of 2) PE=3 SV=1	I3JW69_ORENI	scaffold_35:1985536-2000484	BL_8h	BL_BC	OK	1.20757	3.80667	1.65643	2.45395	0.00625	0.0192454	yes
XLOC_004248	evm.TU.scaffold_142.11	ReO_6 [Oryzias latipes]	Probable RNA-directed DNA polymerase from transposon BS OS=Drosophila melanogaster GN=RTase PE=2 SV=1	sp|Q95SX7|RTBS_DROME	ReO_6 protein OS=Oryzias latipes GN=ReO_6 PE=4 SV=1	Q8UUM3_ORYLA	scaffold_142:211823-215560	BL_8h	BL_BC	OK	0.564076	1.81199	1.68361	3.75154	0.0001	0.000495346	yes
XLOC_001259	evm.TU.scaffold_104.34	PREDICTED: serine incorporator 5-like isoform X1 [Oreochromis niloticus]	Serine incorporator 5 OS=Danio rerio GN=serinc5 PE=2 SV=1	sp|Q803X0|SERC5_DANRE	Uncharacterized protein OS=Oreochromis niloticus GN=LOC100693276 PE=4 SV=1	I3K816_ORENI	scaffold_104:458878-479063	BL_8h	BL_BC	OK	9.34333	32.0217	1.77704	9.80931	5e-05	0.000260536	yes
XLOC_019771	evm.TU.scaffold_59.90	PREDICTED: uncharacterized protein C21orf62 homolog isoform X1 [Oreochromis niloticus] ref|XP_005450429.1| PREDICTED: uncharacterized protein C21orf62 homolog isoform X2 [Oreochromis niloticus] ref|XP_005450430.1| PREDICTED: uncharacterized protein C21orf62 homolog isoform X3 [Oreochromis niloticus]	Uncharacterized protein C21orf62 homolog OS=Mus musculus PE=2 SV=1	sp|Q9D4G1|CU062_MOUSE	Uncharacterized protein (Fragment) OS=Gasterosteus aculeatus GN=C21orf62 PE=4 SV=1	G3N9K9_GASAC	scaffold_59:1434965-1451514	BL_8h	BL_BC	OK	4.28879	15.0283	1.80904	11.3777	5e-05	0.000260536	yes
XLOC_021899	evm.TU.scaffold_76.9						scaffold_76:96316-96941	BL_8h	BL_BC	OK	2.057	7.27884	1.82317	2.64653	0.0094	0.0270965	yes
XLOC_018266	evm.TU.scaffold_483.2	reverse transcriptase-like protein [Paralichthys olivaceus]	Probable RNA-directed DNA polymerase from transposon BS OS=Drosophila melanogaster GN=RTase PE=2 SV=1	sp|Q95SX7|RTBS_DROME	Reverse transcriptase-like protein OS=Paralichthys olivaceus PE=4 SV=1	Q7T271_PAROL	scaffold_483:45254-49169	BL_8h	BL_BC	OK	18.8583	68.9216	1.86976	19.0866	5e-05	0.000260536	yes
XLOC_001517	evm.TU.scaffold_107.89	PREDICTED: peptidyl-prolyl cis-trans isomerase FKBP5-like [Oreochromis niloticus]	Peptidyl-prolyl cis-trans isomerase FKBP5 OS=Homo sapiens GN=FKBP5 PE=1 SV=2	sp|Q13451|FKBP5_HUMAN	Uncharacterized protein OS=Oreochromis niloticus GN=LOC100711482 PE=4 SV=1	I3J8X2_ORENI	scaffold_107:1414753-1420955	BL_8h	BL_BC	OK	6.00903	22.0432	1.87513	8.25685	5e-05	0.000260536	yes
XLOC_013151	evm.TU.scaffold_308.8	PREDICTED: interleukin-21 receptor-like isoform X1 [Pundamilia nyererei] ref|XP_005744129.1| PREDICTED: interleukin-21 receptor-like isoform X2 [Pundamilia nyererei]	Interleukin-21 receptor OS=Mus musculus GN=Il21r PE=2 SV=1	sp|Q9JHX3|IL21R_MOUSE	Uncharacterized protein OS=Oreochromis niloticus GN=IL21R (1 of 2) PE=4 SV=1	I3JPK8_ORENI	scaffold_308:68753-91240	BL_8h	BL_BC	OK	0.606682	2.235	1.88126	5.81615	5e-05	0.000260536	yes
XLOC_006438	evm.TU.scaffold_175.11	PREDICTED: neuronal membrane glycoprotein M6-b-like [Takifugu rubripes]	Neuronal membrane glycoprotein M6-b OS=Mus musculus GN=Gpm6b PE=1 SV=2	sp|P35803|GPM6B_MOUSE	Uncharacterized protein OS=Gasterosteus aculeatus GN=GPM6B (1 of 2) PE=4 SV=1	G3PNR7_GASAC	scaffold_175:103774-108970	BL_8h	BL_BC	OK	1.56708	5.81851	1.89257	3.45911	0.00045	0.00193434	yes
XLOC_013958	evm.TU.scaffold_33.82	PREDICTED: protein fosB-like isoform X1 [Neolamprologus brichardi]	Protein fosB OS=Homo sapiens GN=FOSB PE=1 SV=1	sp|P53539|FOSB_HUMAN	Chromosome 16 SCAF14537, whole genome shotgun sequence OS=Tetraodon nigroviridis GN=GSTENG00014788001 PE=4 SV=1	Q4SPK1_TETNG	scaffold_33:1231084-1234896	BL_8h	BL_BC	OK	2.85425	10.6646	1.90165	6.25237	5e-05	0.000260536	yes
XLOC_016510	evm.TU.scaffold_406.4	PREDICTED: HERV-H LTR-associating protein 2-like [Neolamprologus brichardi]	V-set domain-containing T-cell activation inhibitor 1 OS=Homo sapiens GN=VTCN1 PE=1 SV=1	sp|Q7Z7D3|VTCN1_HUMAN	Uncharacterized protein OS=Oreochromis niloticus GN=HHLA2 (2 of 9) PE=4 SV=1	I3JN70_ORENI	scaffold_406:22868-25846	BL_8h	BL_BC	OK	7.27345	27.2409	1.90506	8.46254	5e-05	0.000260536	yes
XLOC_006262	evm.TU.scaffold_171.71	PREDICTED: probable palmitoyltransferase ZDHHC12-like isoform X1 [Pundamilia nyererei]	Probable palmitoyltransferase ZDHHC12 OS=Rattus norvegicus GN=Zdhhc12 PE=2 SV=1	sp|Q6DGF5|ZDH12_RAT	Uncharacterized protein OS=Gasterosteus aculeatus GN=ZDHHC12 (1 of 2) PE=4 SV=1	G3Q3C5_GASAC	scaffold_171:659344-661225	BL_8h	BL_BC	OK	1.14989	4.35307	1.92054	2.52829	0.00835	0.0245413	yes
XLOC_008053	evm.TU.scaffold_20.105	PREDICTED: cAMP-specific 3',5'-cyclic phosphodiesterase 4B-like isoform X3 [Haplochromis burtoni]	cAMP-specific 3',5'-cyclic phosphodiesterase 4B OS=Rattus norvegicus GN=Pde4b PE=1 SV=4	sp|P14646|PDE4B_RAT	Uncharacterized protein OS=Oreochromis niloticus GN=LOC100692702 PE=3 SV=1	I3JUL4_ORENI	scaffold_20:1834264-1898307	BL_8h	BL_BC	OK	2.43352	9.3179	1.93696	8.57638	5e-05	0.000260536	yes
XLOC_009925	evm.TU.scaffold_236.26	PREDICTED: synaptophysin-like isoform X1 [Xiphophorus maculatus]	Synaptophysin OS=Homo sapiens GN=SYP PE=1 SV=3	sp|P08247|SYPH_HUMAN	Uncharacterized protein OS=Xiphophorus maculatus GN=SYP (1 of 2) PE=4 SV=1	M3ZH61_XIPMA	scaffold_236:363278-372647	BL_8h	BL_BC	OK	0.534769	2.13205	1.99525	3.48231	0.0004	0.00174007	yes
XLOC_022320	asmbl_67612|g.101981	Src-like-adaptor 2 [Dicentrarchus labrax]	Src-like-adapter 2 OS=Mus musculus GN=Sla2 PE=1 SV=3	sp|Q8R4L0|SLAP2_MOUSE	Src-like-adaptor 2 OS=Dicentrarchus labrax GN=SLA2 PE=4 SV=1	E6ZFS3_DICLA	scaffold_8:1195460-1199184	BL_8h	BL_BC	OK	10.9444	44.0789	2.0099	13.3477	5e-05	0.000260536	yes
XLOC_011560	evm.TU.scaffold_272.10	PREDICTED: flocculation protein FLO11-like isoform X3 [Pundamilia nyererei]			Uncharacterized protein OS=Tetraodon nigroviridis PE=4 SV=1	H3D101_TETNG	scaffold_272:77468-92907	BL_8h	BL_BC	OK	1.77808	7.22701	2.02308	6.8278	5e-05	0.000260536	yes
XLOC_016912	asmbl_51742|g.77129	PREDICTED: NF-kappa-B inhibitor delta-like [Haplochromis burtoni]	NF-kappa-B inhibitor delta OS=Mus musculus GN=Nfkbid PE=1 SV=2	sp|Q2TB02|IKBD_MOUSE	Uncharacterized protein OS=Oreochromis niloticus GN=LOC100702303 PE=4 SV=1	I3J3R5_ORENI	scaffold_42:765921-821248	BL_8h	BL_BC	OK	0.655725	2.71354	2.04901	2.5169	0.01315	0.0359398	yes
XLOC_004838	evm.TU.scaffold_150.12	PREDICTED: lipoma HMGIC fusion partner-like 2 protein-like [Takifugu rubripes]	Lipoma HMGIC fusion partner-like 2 protein OS=Danio rerio GN=lhfpl2 PE=2 SV=1	sp|Q6P0C6|LHPL2_DANRE	Uncharacterized protein OS=Takifugu rubripes GN=LOC101075265 PE=4 SV=1	H2UBX4_TAKRU	scaffold_150:183006-184747	BL_8h	BL_BC	OK	1.30851	5.5202	2.0768	2.34002	0.007	0.0211659	yes
XLOC_015824	evm.TU.scaffold_39.73	CD81 antigen [Dicentrarchus labrax]	CD9 antigen OS=Rattus norvegicus GN=Cd9 PE=1 SV=2	sp|P40241|CD9_RAT	CD81 antigen OS=Dicentrarchus labrax GN=CD81 PE=4 SV=1	E6ZF02_DICLA	scaffold_39:1177381-1185171	BL_8h	BL_BC	OK	1.3511	5.74239	2.08752	2.32023	0.01425	0.0384195	yes
XLOC_008296	evm.TU.scaffold_202.30	PREDICTED: bone morphogenetic protein 5-like [Oryzias latipes]	Bone morphogenetic protein 8B OS=Homo sapiens GN=BMP8B PE=2 SV=2	sp|P34820|BMP8B_HUMAN	Uncharacterized protein (Fragment) OS=Gasterosteus aculeatus GN=BMP8A PE=3 SV=1	G3NB85_GASAC	scaffold_202:410034-416291	BL_8h	BL_BC	OK	0.950893	4.17778	2.13538	3.98966	5e-05	0.000260536	yes
XLOC_004090	evm.TU.scaffold_14.201	PREDICTED: LOW QUALITY PROTEIN: cell surface A33 antigen-like [Takifugu rubripes]	Cell surface A33 antigen OS=Mus musculus GN=Gpa33 PE=2 SV=2	sp|Q9JKA5|GPA33_MOUSE	Uncharacterized protein (Fragment) OS=Gasterosteus aculeatus GN=GPA33 (1 of 2) PE=4 SV=1	G3PQR7_GASAC	scaffold_14:3690437-3699924	BL_8h	BL_BC	OK	0.758035	3.48578	2.20115	4.82398	5e-05	0.000260536	yes
XLOC_014906	evm.TU.scaffold_36.13	PREDICTED: ADP-ribosylation factor-like protein 5B [Poecilia formosa]	ADP-ribosylation factor-like protein 5B OS=Mus musculus GN=Arl5b PE=2 SV=3	sp|Q9D4P0|ARL5B_MOUSE	Uncharacterized protein (Fragment) OS=Takifugu rubripes GN=LOC101075961 PE=3 SV=1	H2UZ07_TAKRU	scaffold_36:214121-217883	BL_8h	BL_BC	OK	2.80593	12.9621	2.20774	4.00102	0.0002	0.000933175	yes
XLOC_014539	evm.TU.scaffold_348.16						scaffold_348:189059-198997	BL_8h	BL_BC	OK	1.39782	6.47354	2.21138	5.86915	5e-05	0.000260536	yes
XLOC_020044	evm.TU.scaffold_6.107	PREDICTED: GTPase IMAP family member 4-like isoform X1 [Maylandia zebra] ref|XP_004557658.1| PREDICTED: GTPase IMAP family member 4-like isoform X2 [Maylandia zebra]	GTPase IMAP family member 2 OS=Homo sapiens GN=GIMAP2 PE=1 SV=2	sp|Q9UG22|GIMA2_HUMAN	Uncharacterized protein OS=Gasterosteus aculeatus PE=4 SV=1	G3NM61_GASAC	scaffold_6:1629923-1633817	BL_8h	BL_BC	OK	1.38466	6.496	2.23002	4.5815	5e-05	0.000260536	yes
XLOC_002463	evm.TU.scaffold_118.72	peripheral myelin protein 22 [Xenopus laevis] gb|AAH77880.1| Pmp22-prov protein [Xenopus laevis]	Peripheral myelin protein 22 OS=Mus musculus GN=Pmp22 PE=1 SV=2	sp|P16646|PMP22_MOUSE	Pmp22-prov protein OS=Xenopus laevis GN=pmp22-prov PE=2 SV=1	Q6DCV9_XENLA	scaffold_118:1001775-1006202	BL_8h	BL_BC	OK	1.3632	6.65371	2.28716	2.98234	0.009	0.0261444	yes
XLOC_002440	evm.TU.scaffold_118.2	Polyserase-2 precursor [Anoplopoma fimbria]	Testisin OS=Mus musculus GN=Prss21 PE=2 SV=2	sp|Q9JHJ7|TEST_MOUSE	Polyserase-2 OS=Anoplopoma fimbria GN=POLS2 PE=2 SV=1	C3KJ30_ANOFI	scaffold_118:2343-7038	BL_8h	BL_BC	OK	0.723252	3.79669	2.39217	3.57111	0.01315	0.0359398	yes
XLOC_003293	evm.TU.scaffold_13.67	PREDICTED: uncharacterized protein LOC102076161 isoform X1 [Oreochromis niloticus]	Nuclear factor interleukin-3-regulated protein OS=Homo sapiens GN=NFIL3 PE=1 SV=2	sp|Q16649|NFIL3_HUMAN	Novel protein similar to vertebrate nuclear factor, interleukin 3 regulated (NFIL3) (Fragment) OS=Danio rerio GN=DKEY-29D12.4-001 PE=4 SV=1	Q1LYQ4_DANRE	scaffold_13:944050-945049	BL_8h	BL_BC	OK	0.499204	2.68358	2.42645	2.55638	0.0182	0.0471795	yes
XLOC_013738	evm.TU.scaffold_324.31	putative nucleic acid binding protein [Paralichthys olivaceus]			Putative nucleic acid binding protein OS=Paralichthys olivaceus PE=4 SV=1	Q7T272_PAROL	scaffold_324:385713-388243	BL_8h	BL_BC	OK	1.66793	8.98854	2.43003	4.56264	5e-05	0.000260536	yes
XLOC_014759	evm.TU.scaffold_350.12	PREDICTED: uncharacterized protein LOC101932938 [Chrysemys picta bellii]	Retrovirus-related Pol polyprotein from transposon 17.6 OS=Drosophila melanogaster GN=pol PE=4 SV=1	sp|P04323|POL3_DROME	Uncharacterized protein OS=Danio rerio PE=4 SV=1	E7F988_DANRE	scaffold_350:165244-174825	BL_8h	BL_BC	OK	0.486441	2.89442	2.57294	7.60591	5e-05	0.000260536	yes
XLOC_012579	evm.TU.scaffold_3.219	PREDICTED: PI-PLC X domain-containing protein 1-like [Poecilia formosa]	PI-PLC X domain-containing protein 1 OS=Homo sapiens GN=PLCXD1 PE=2 SV=1	sp|Q9NUJ7|PLCX1_HUMAN	Uncharacterized protein (Fragment) OS=Oryzias latipes GN=LOC101168615 PE=4 SV=1	H2MN05_ORYLA	scaffold_3:2949006-2958503	BL_8h	BL_BC	OK	1.41336	8.42216	2.57506	7.87761	5e-05	0.000260536	yes
XLOC_016498	evm.TU.scaffold_405.15	reverse transcriptase-like protein [Paralichthys olivaceus]	RNA-directed DNA polymerase from mobile element jockey OS=Drosophila funebris GN=jockey\pol PE=1 SV=1	sp|P21329|RTJK_DROFU	Reverse transcriptase-like protein OS=Paralichthys olivaceus PE=4 SV=1	Q7T271_PAROL	scaffold_405:149075-152509	BL_8h	BL_BC	OK	0.944996	5.65822	2.58197	5.86035	5e-05	0.000260536	yes
XLOC_004930	evm.TU.scaffold_152.26	PREDICTED: epoxide hydrolase 1-like [Xiphophorus maculatus]	Epoxide hydrolase 1 OS=Sus scrofa GN=EPHX1 PE=2 SV=1	sp|P79381|HYEP_PIG	Uncharacterized protein OS=Xiphophorus maculatus GN=EPHX1 PE=4 SV=1	M4A350_XIPMA	scaffold_152:629134-633054	BL_8h	BL_BC	OK	2.08829	12.5595	2.58838	7.24995	5e-05	0.000260536	yes
XLOC_011172	evm.TU.scaffold_264.28	PREDICTED: ephrin-B3-like [Maylandia zebra] ref|XP_003457689.2| PREDICTED: ephrin-B3-like [Oreochromis niloticus] ref|XP_006807398.1| PREDICTED: ephrin-B3-like [Neolamprologus brichardi]	Ephrin-B2 OS=Mus musculus GN=Efnb2 PE=1 SV=1	sp|P52800|EFNB2_MOUSE	Uncharacterized protein OS=Oreochromis niloticus GN=LOC100707941 PE=3 SV=1	I3KVC1_ORENI	scaffold_264:428238-479886	BL_8h	BL_BC	OK	1.06948	6.78206	2.66482	7.79479	5e-05	0.000260536	yes
XLOC_019021	evm.TU.scaffold_527.4	PREDICTED: putative nuclease HARBI1-like [Oreochromis niloticus]			Uncharacterized protein OS=Oreochromis niloticus GN=LOC100692127 PE=4 SV=1	I3K8H8_ORENI	scaffold_527:17262-23569	BL_8h	BL_BC	OK	0.564792	3.64197	2.68893	2.80659	0.006	0.0185736	yes
XLOC_016942	evm.TU.scaffold_42.128	proton pump alpha subunit [Siniperca scherzeri]	Potassium-transporting ATPase alpha chain 1 OS=Xenopus laevis GN=atp4a PE=2 SV=3	sp|Q92126|ATP4A_XENLA	Proton pump alpha subunit OS=Siniperca scherzeri PE=2 SV=1	D1FY50_9PERO	scaffold_42:1678512-1686470	BL_8h	BL_BC	OK	1.42393	9.18332	2.68914	9.2795	5e-05	0.000260536	yes
XLOC_017036	evm.TU.scaffold_426.14	reverse transcriptase [Fundulus heteroclitus]	LINE-1 reverse transcriptase homolog OS=Nycticebus coucang PE=1 SV=1	sp|P08548|LIN1_NYCCO	Reverse transcriptase (Fragment) OS=Fundulus heteroclitus PE=4 SV=1	Q64IX9_FUNHE	scaffold_426:99836-102804	BL_8h	BL_BC	OK	0.480224	3.10198	2.69141	3.50303	0.00125	0.00477044	yes
XLOC_021504	evm.TU.scaffold_70.110	Pol polyprotein [Dicentrarchus labrax]	Retrotransposable element Tf2 155 kDa protein type 1 OS=Schizosaccharomyces pombe (strain 972 / ATCC 24843) GN=Tf2-1 PE=4 SV=1	sp|Q05654|RTF21_SCHPO	Pol polyprotein OS=Dicentrarchus labrax GN=POL PE=4 SV=1	E6ZGJ4_DICLA	scaffold_70:1960615-1967726	BL_8h	BL_BC	OK	0.323019	2.09251	2.69555	5.74536	5e-05	0.000260536	yes
XLOC_011566	evm.TU.scaffold_272.30	PREDICTED: uncharacterized protein LOC102077708 [Oreochromis niloticus]			Uncharacterized protein (Fragment) OS=Latimeria chalumnae PE=4 SV=1	H3AV83_LATCH	scaffold_272:369405-381835	BL_8h	BL_BC	OK	0.579621	4.63742	3.00014	7.25959	5e-05	0.000260536	yes
XLOC_001600	evm.TU.scaffold_109.31	PREDICTED: myotubularin-related protein 7-like [Xiphophorus maculatus]	Myotubularin-related protein 7 OS=Mus musculus GN=Mtmr7 PE=2 SV=2	sp|Q9Z2C9|MTMR7_MOUSE	Uncharacterized protein OS=Oreochromis niloticus GN=MTMR7 (2 of 2) PE=4 SV=1	I3JI03_ORENI	scaffold_109:925398-1033336	BL_8h	BL_BC	OK	1.48834	18.8566	3.66329	3.50874	0.0001	0.000495346	yes
XLOC_013240	evm.TU.scaffold_31.107	PREDICTED: early growth response protein 3-like [Maylandia zebra] ref|XP_005729445.1| PREDICTED: early growth response protein 3-like [Pundamilia nyererei] ref|XP_005922718.1| PREDICTED: early growth response protein 3-like [Haplochromis burtoni] ref|XP_006784105.1| PREDICTED: early growth response protein 3-like isoform X1 [Neolamprologus brichardi]	Early growth response protein 3 OS=Homo sapiens GN=EGR3 PE=1 SV=1	sp|Q06889|EGR3_HUMAN	Uncharacterized protein OS=Gasterosteus aculeatus GN=EGR3 PE=4 SV=1	G3P9P4_GASAC	scaffold_31:2121049-2124974	BL_8h	BL_BC	OK	0.542205	7.34072	3.75901	5.17252	0.0001	0.000495346	yes
XLOC_004535	evm.TU.scaffold_147.44	reverse transcriptase-like protein [Paralichthys olivaceus]	RNA-directed DNA polymerase from mobile element jockey OS=Drosophila funebris GN=jockey\pol PE=1 SV=1	sp|P21329|RTJK_DROFU	Reverse transcriptase-like protein OS=Paralichthys olivaceus PE=4 SV=1	Q7T271_PAROL	scaffold_147:758030-768191	BL_8h	BL_BC	OK	0.880056	12.4082	3.81756	11.6353	5e-05	0.000260536	yes
XLOC_013331	evm.TU.scaffold_310.5	reverse transcriptase-like protein [Paralichthys olivaceus]	Probable RNA-directed DNA polymerase from transposon BS OS=Drosophila melanogaster GN=RTase PE=2 SV=1	sp|Q95SX7|RTBS_DROME	Reverse transcriptase-like protein OS=Paralichthys olivaceus PE=4 SV=1	Q7T271_PAROL	scaffold_310:71210-72104	BL_8h	BL_BC	OK	1.10076	18.6674	4.08396	5.61986	0.0003	0.00134671	yes
XLOC_019004	evm.TU.scaffold_521.2	PREDICTED: olfactory receptor-like protein OLF4-like [Oreochromis niloticus]			Main olfactory receptor family H subfamily 134 member 1 OS=Salmo salar GN=MOR134-1 PE=4 SV=1	H9A8R5_SALSA	scaffold_521:5932-9662	BL_8h	BL_BC	OK	0.37206	11.2582	4.9193	4.36195	0.0167	0.043865	yes
XLOC_018276	evm.TU.scaffold_487.5	PREDICTED: butyrophilin-like protein 10-like [Maylandia zebra]			Uncharacterized protein (Fragment) OS=Oreochromis niloticus PE=4 SV=1	I3JD16_ORENI	scaffold_487:52756-53738	BL_8h	BL_BC	OK	0	3.86293	inf	#NAME?	0.00105	0.0040889	yes
XLOC_016342	evm.TU.scaffold_40.18	Musculoskeletal embryonic nuclear protein 1 [Anoplopoma fimbria]	Musculoskeletal embryonic nuclear protein 1 OS=Xenopus laevis GN=mustn1 PE=3 SV=1	sp|Q05AX4|MSTN1_XENLA	Musculoskeletal embryonic nuclear protein 1 OS=Anoplopoma fimbria GN=MSTN1 PE=4 SV=1	C3KI32_ANOFI	scaffold_40:313011-313671	BL_8h	BL_BC	OK	0	6.37156	inf	#NAME?	0.00105	0.0040889	yes
XLOC_010859	evm.TU.scaffold_258.16	PREDICTED: putative nuclease HARBI1-like [Amphimedon queenslandica]	Putative nuclease HARBI1 OS=Danio rerio GN=harbi1 PE=2 SV=1	sp|Q6AZB8|HARB1_DANRE	Uncharacterized protein (Fragment) OS=Danio rerio PE=4 SV=1	F1QS40_DANRE	scaffold_258:111613-113174	BL_8h	BL_BC	OK	0	4.66615	inf	#NAME?	5e-05	0.000260536	yes
XLOC_007639	evm.TU.scaffold_195.43						scaffold_195:576474-577422	BL_8h	BL_BC	OK	0	3.56659	inf	#NAME?	0.00635	0.0194886	yes
XLOC_006036	evm.TU.scaffold_17.206	reverse transcriptase-like protein [Paralichthys olivaceus]			Reverse transcriptase-like protein OS=Paralichthys olivaceus PE=4 SV=1	Q7T271_PAROL	scaffold_17:3604672-3608258	BL_8h	BL_BC	OK	0	2.8658	inf	#NAME?	5e-05	0.000260536	yes
XLOC_013852	evm.TU.scaffold_329.29	reverse transcriptase-like protein [Paralichthys olivaceus]			Reverse transcriptase-like protein OS=Paralichthys olivaceus PE=4 SV=1	Q7T271_PAROL	scaffold_329:287397-296527	BL_8h	BL_BC	OK	1.47088	0	#NAME?	#NAME?	5e-05	0.000260536	yes
XLOC_010220	evm.TU.scaffold_240.18	PREDICTED: serine/threonine-protein phosphatase PP1-beta catalytic subunit-like isoform X1 [Oreochromis niloticus] ref|XP_004550546.1| PREDICTED: serine/threonine-protein phosphatase PP1-beta catalytic subunit-like [Maylandia zebra] ref|XP_005935457.1| PREDICTED: serine/threonine-protein phosphatase PP1-beta catalytic subunit-like isoform X1 [Haplochromis burtoni] ref|XP_006792695.1| PREDICTED: s…	Serine/threonine-protein phosphatase PP1-beta catalytic subunit OS=Xenopus tropicalis GN=ppp1cb PE=2 SV=1	sp|Q5I085|PP1B_XENTR	Serine/threonine-protein phosphatase OS=Oreochromis niloticus GN=PPP1CB (2 of 2) PE=3 SV=1	I3JES4_ORENI	scaffold_240:425622-428610	BL_8h	BL_BC	OK	2.43394	0	#NAME?	#NAME?	5e-05	0.000260536	yes
XLOC_008319	evm.TU.scaffold_2029.1	PREDICTED: protein phosphatase 1 regulatory subunit 15A-like [Neolamprologus brichardi]			Uncharacterized protein OS=Gasterosteus aculeatus GN=PPP1R15B PE=4 SV=1	G3NU49_GASAC	scaffold_2029:38-1175	BL_8h	BL_BC	OK	2.4908	0	#NAME?	#NAME?	5e-05	0.000260536	yes
XLOC_008108	evm.TU.scaffold_20.66	PREDICTED: anoctamin-8-like isoform X2 [Pundamilia nyererei]	Anoctamin-8 OS=Homo sapiens GN=ANO8 PE=2 SV=3	sp|Q9HCE9|ANO8_HUMAN	Anoctamin OS=Gasterosteus aculeatus GN=ANO8 (1 of 2) PE=3 SV=1	G3NYC9_GASAC	scaffold_20:1098946-1119549	BL_8h	BL_BC	OK	1.17302	0	#NAME?	#NAME?	5e-05	0.000260536	yes
XLOC_006977	evm.TU.scaffold_182.45						scaffold_182:814656-815218	BL_8h	BL_BC	OK	1.57717	0	#NAME?	#NAME?	0.00015	0.000716978	yes
XLOC_002721	evm.TU.scaffold_1206.1	PREDICTED: uncharacterized protein K02A2.6-like [Poecilia formosa]	Gag-Pol polyprotein OS=Walleye dermal sarcoma virus GN=gag-pol PE=1 SV=2	sp|O92815|POL_WDSV	Polyprotein OS=Atlantic salmon swim bladder sarcoma virus PE=4 SV=1	Q2VF30_9RETR	scaffold_1206:42-3631	BL_8h	BL_BC	OK	2.14178	0	#NAME?	#NAME?	5e-05	0.000260536	yes

## Sheet: BCvs48h
test_id	gene_id	NR	Swissprot_annotation	Swissprot_ID	TrEMBL annotation	TrEMBL_ID	locus	sample_1	sample_2	status	value_1	value_2	log2(fold_change)	test_stat	p_value	q_value	significant
XLOC_012283	evm.TU.scaffold_292.13	PREDICTED: uncharacterized protein LOC102793603 [Neolamprologus brichardi]					scaffold_292:316421-331500	BL_48h	BL_BC	OK	7.34988	0.182937	-5.3283	-5.33031	0.0019	0.00689127	yes
XLOC_018427	evm.TU.scaffold_49.206	PREDICTED: discoidin domain-containing receptor 2 [Oreochromis niloticus]	Discoidin domain-containing receptor 2 OS=Homo sapiens GN=DDR2 PE=1 SV=2	sp|Q16832|DDR2_HUMAN	Uncharacterized protein OS=Oreochromis niloticus GN=DDR2 (2 of 2) PE=4 SV=1	I3KQK6_ORENI	scaffold_49:2534759-2554278	BL_48h	BL_BC	OK	3.51377	0.0987923	-5.15248	-5.29522	0.0019	0.00689127	yes
XLOC_005684	evm.TU.scaffold_163.23	PREDICTED: dachshund homolog 1-like isoform X1 [Oreochromis niloticus]	Dachshund homolog 1 OS=Homo sapiens GN=DACH1 PE=1 SV=3	sp|Q9UI36|DACH1_HUMAN	Uncharacterized protein OS=Oreochromis niloticus GN=LOC100708040 PE=4 SV=1	I3IVT0_ORENI	scaffold_163:514204-535737	BL_48h	BL_BC	OK	1.66094	0.136775	-3.60212	-2.8799	0.00545	0.0171577	yes
XLOC_010324	evm.TU.scaffold_244.31	L-xylulose reductase [Anoplopoma fimbria]	L-xylulose reductase OS=Mesocricetus auratus GN=DCXR PE=1 SV=1	sp|Q91XV4|DCXR_MESAU	L-xylulose reductase OS=Anoplopoma fimbria GN=DCXR PE=2 SV=1	C3KGY6_ANOFI	scaffold_244:383951-392886	BL_48h	BL_BC	OK	35.0196	2.88759	-3.60023	-8.38379	5e-05	0.000260536	yes
XLOC_001980	evm.TU.scaffold_111.33	PREDICTED: vang-like protein 1-like isoform X1 [Oreochromis niloticus]	Vang-like protein 1 OS=Homo sapiens GN=VANGL1 PE=1 SV=1	sp|Q8TAA9|VANG1_HUMAN	Uncharacterized protein OS=Takifugu rubripes GN=VANGL1 (1 of 2) PE=4 SV=1	H2S8F4_TAKRU	scaffold_111:429979-446877	BL_48h	BL_BC	OK	6.26781	0.764253	-3.03584	-6.84956	5e-05	0.000260536	yes
XLOC_000121	evm.TU.scaffold_0.395	PREDICTED: protein QNR-71-like [Oryzias latipes]	Protein QNR-71 OS=Coturnix coturnix japonica GN=QNR-71 PE=2 SV=2	sp|Q90372|QNR71_COTJA	Uncharacterized protein OS=Oreochromis niloticus GN=LOC100702733 PE=4 SV=1	I3J9Z2_ORENI	scaffold_0:5572513-5578374	BL_48h	BL_BC	OK	1.98079	0.260685	-2.9257	-3.37397	0.003	0.010273	yes
XLOC_018033	evm.TU.scaffold_471.1	PREDICTED: mediator of DNA damage checkpoint protein 1-like isoform X1 [Oreochromis niloticus]	Tubulin beta chain OS=Xenopus tropicalis GN=tubb PE=2 SV=1	sp|Q6GLE7|TBB5_XENTR	Beta-tubulin OS=Oryzias dancena GN=TUBB PE=3 SV=1	C0JW50_9SMEG	scaffold_471:2288-7548	BL_48h	BL_BC	OK	66.8535	8.88236	-2.91199	-17.6065	5e-05	0.000260536	yes
XLOC_016140	evm.TU.scaffold_4.30	PREDICTED: 5-phosphohydroxy-L-lysine phospho-lyase-like [Neolamprologus brichardi]	Ethanolamine-phosphate phospho-lyase OS=Danio rerio GN=etnppl PE=2 SV=1	sp|Q7SY54|AT2L1_DANRE	Uncharacterized protein OS=Oreochromis niloticus GN=agxt2l2 PE=3 SV=1	I3K5C6_ORENI	scaffold_4:387346-393365	BL_48h	BL_BC	OK	2.61015	0.351086	-2.89424	-3.5168	0.0016	0.00593086	yes
XLOC_006465	evm.TU.scaffold_175.64	PREDICTED: voltage-dependent L-type calcium channel subunit beta-4-like isoform 2 [Oreochromis niloticus] ref|XP_005750555.1| PREDICTED: voltage-dependent L-type calcium channel subunit beta-4-like isoform X1 [Pundamilia nyererei] ref|XP_006807187.1| PREDICTED: voltage-dependent L-type calcium channel subunit beta-4-like isoform X3 [Neolamprologus brichardi]	Voltage-dependent L-type calcium channel subunit beta-4 OS=Homo sapiens GN=CACNB4 PE=1 SV=2	sp|O00305|CACB4_HUMAN	Voltage-gated calcium channel beta 4.1 subunit transcript variant 2 OS=Gasterosteus aculeatus GN=CACNB4.1 PE=2 SV=1	B6IDF7_GASAC	scaffold_175:936462-955717	BL_48h	BL_BC	OK	1.48981	0.232864	-2.67757	-3.07626	0.00425	0.0138461	yes
XLOC_008236	evm.TU.scaffold_201.52	PREDICTED: collagen alpha-3(VI) chain-like [Oryzias latipes]	Collagen alpha-6(VI) chain OS=Mus musculus GN=Col6a6 PE=1 SV=2	sp|Q8C6K9|CO6A6_MOUSE	Uncharacterized protein (Fragment) OS=Tetraodon nigroviridis GN=COL6A6 PE=4 SV=1	H3CAL4_TETNG	scaffold_201:538789-563099	BL_48h	BL_BC	OK	3.08411	0.502403	-2.61794	-9.62707	5e-05	0.000260536	yes
XLOC_020118	evm.TU.scaffold_60.26	PREDICTED: glutamate receptor ionotropic, kainate 1 isoform X1 [Oreochromis niloticus]	Glutamate receptor ionotropic, kainate 1 OS=Homo sapiens GN=GRIK1 PE=1 SV=1	sp|P39086|GRIK1_HUMAN	Uncharacterized protein (Fragment) OS=Oreochromis niloticus GN=GRIK1 (2 of 2) PE=4 SV=1	I3JAM8_ORENI	scaffold_60:317689-347572	BL_48h	BL_BC	OK	2.91314	0.485188	-2.58596	-5.15117	5e-05	0.000260536	yes
XLOC_020426	evm.TU.scaffold_63.142	PREDICTED: uncharacterized protein LOC103032542, partial [Astyanax mexicanus]	LINE-1 reverse transcriptase homolog OS=Nycticebus coucang PE=1 SV=1	sp|P08548|LIN1_NYCCO	Uncharacterized protein OS=Strongylocentrotus purpuratus PE=4 SV=1	H3J454_STRPU	scaffold_63:1986284-2002745	BL_48h	BL_BC	OK	1.40673	0.238088	-2.56278	-6.76219	5e-05	0.000260536	yes
XLOC_000750	evm.TU.scaffold_10.153	PREDICTED: ankyrin repeat and SOCS box protein 2-like isoform X1 [Maylandia zebra]	Ankyrin repeat and SOCS box protein 2 OS=Homo sapiens GN=ASB2 PE=1 SV=1	sp|Q96Q27|ASB2_HUMAN	Uncharacterized protein OS=Oreochromis niloticus GN=LOC100699503 PE=4 SV=1	I3KW80_ORENI	scaffold_10:2315938-2318941	BL_48h	BL_BC	OK	1.63361	0.282788	-2.53027	-2.63053	0.01615	0.0426873	yes
XLOC_009368	evm.TU.scaffold_225.3	PREDICTED: inter-alpha-trypsin inhibitor heavy chain H2-like [Oreochromis niloticus]	Inter-alpha-trypsin inhibitor heavy chain H2 OS=Mus musculus GN=Itih2 PE=1 SV=1	sp|Q61703|ITIH2_MOUSE	Uncharacterized protein OS=Gasterosteus aculeatus GN=ITIH2 PE=4 SV=1	G3Q9J7_GASAC	scaffold_225:17572-24969	BL_48h	BL_BC	OK	3.18377	0.573193	-2.47364	-5.88918	5e-05	0.000260536	yes
XLOC_007518	evm.TU.scaffold_192.4	PREDICTED: tetratricopeptide repeat protein 30A-like isoform X1 [Oreochromis niloticus]	Tetratricopeptide repeat protein 30A OS=Danio rerio GN=ttc30a PE=2 SV=2	sp|A7YE96|TT30A_DANRE	Uncharacterized protein (Fragment) OS=Oreochromis niloticus GN=LOC100700268 PE=4 SV=1	I3JSR4_ORENI	scaffold_192:17523-32307	BL_48h	BL_BC	OK	2.05943	0.378238	-2.44488	-3.24534	0.00265	0.00923718	yes
XLOC_019874	evm.TU.scaffold_6.8	PREDICTED: uncharacterized protein C17orf89-like [Pundamilia nyererei]	Uncharacterized protein C17orf89 homolog OS=Mus musculus PE=4 SV=1	sp|A2AMZ4|CQ089_MOUSE	C17orf89 OS=Anoplopoma fimbria GN=CQ089 PE=4 SV=1	C3KJI9_ANOFI	scaffold_6:48404-49497	BL_48h	BL_BC	OK	131.858	25.3285	-2.38015	-3.45324	0.0014	0.00527201	yes
XLOC_007145	evm.TU.scaffold_187.9	PREDICTED: asparagine synthetase [glutamine-hydrolyzing]-like isoform X1 [Neolamprologus brichardi] ref|XP_006803443.1| PREDICTED: asparagine synthetase [glutamine-hydrolyzing]-like isoform X2 [Neolamprologus brichardi] ref|XP_006803444.1| PREDICTED: asparagine synthetase [glutamine-hydrolyzing]-like isoform X3 [Neolamprologus brichardi] ref|XP_006803445.1| PREDICTED: asparagine synthetase [gluta…	Asparagine synthetase [glutamine-hydrolyzing] OS=Mus musculus GN=Asns PE=2 SV=3	sp|Q61024|ASNS_MOUSE	Asparagine synthetase OS=Gasterosteus aculeatus GN=ASNS PE=4 SV=1	G3N497_GASAC	scaffold_187:171869-179470	BL_48h	BL_BC	OK	19.3115	3.73583	-2.36996	-10.0656	5e-05	0.000260536	yes
XLOC_018995	evm.TU.scaffold_52.120	PREDICTED: protein FAM83F-like [Maylandia zebra]	Protein FAM83F OS=Homo sapiens GN=FAM83F PE=1 SV=1	sp|Q8NEG4|FA83F_HUMAN	Uncharacterized protein OS=Takifugu rubripes GN=FAM83F (2 of 2) PE=4 SV=1	H2U436_TAKRU	scaffold_52:1962118-1986271	BL_48h	BL_BC	OK	7.90331	1.55059	-2.34963	-9.65817	5e-05	0.000260536	yes
XLOC_005636	evm.TU.scaffold_162.23	PREDICTED: diacylglycerol kinase zeta-like [Oryzias latipes]	Diacylglycerol kinase zeta OS=Homo sapiens GN=DGKZ PE=1 SV=3	sp|Q13574|DGKZ_HUMAN	Chromosome 13 SCAF14769, whole genome shotgun sequence. (Fragment) OS=Tetraodon nigroviridis GN=GSTENG00025707001 PE=4 SV=1	Q4S155_TETNG	scaffold_162:335219-347817	BL_48h	BL_BC	OK	2.02022	0.409597	-2.30224	-5.04898	5e-05	0.000260536	yes
XLOC_014348	evm.TU.scaffold_340.5	PREDICTED: c-1-tetrahydrofolate synthase, cytoplasmic-like isoform X1 [Oreochromis niloticus] ref|XP_005452570.1| PREDICTED: c-1-tetrahydrofolate synthase, cytoplasmic-like isoform X2 [Oreochromis niloticus] ref|XP_005452571.1| PREDICTED: c-1-tetrahydrofolate synthase, cytoplasmic-like isoform X3 [Oreochromis niloticus]	C-1-tetrahydrofolate synthase, cytoplasmic OS=Mus musculus GN=Mthfd1 PE=1 SV=4	sp|Q922D8|C1TC_MOUSE	Uncharacterized protein (Fragment) OS=Xiphophorus maculatus PE=3 SV=1	M4A5C7_XIPMA	scaffold_340:47040-51291	BL_48h	BL_BC	OK	30.4869	6.55592	-2.21732	-8.47277	5e-05	0.000260536	yes
XLOC_001869	evm.TU.scaffold_11.345	PREDICTED: solute carrier family 25 member 44-like isoform X1 [Oreochromis niloticus] ref|XP_005453152.1| PREDICTED: solute carrier family 25 member 44-like isoform X2 [Oreochromis niloticus] ref|XP_005453153.1| PREDICTED: solute carrier family 25 member 44-like isoform X3 [Oreochromis niloticus] ref|XP_005453154.1| PREDICTED: solute carrier family 25 member 44-like isoform X4 [Oreochromis niloti…	Solute carrier family 25 member 44 OS=Homo sapiens GN=SLC25A44 PE=2 SV=1	sp|Q96H78|S2544_HUMAN	Uncharacterized protein OS=Oreochromis niloticus GN=SLC25A44 (2 of 2) PE=3 SV=1	I3K4W9_ORENI	scaffold_11:4862535-4864898	BL_48h	BL_BC	OK	2.13184	0.463563	-2.20126	-2.04985	0.0183	0.0474037	yes
XLOC_015648	evm.TU.scaffold_382.5	PREDICTED: creatine kinase B-type-like [Oryzias latipes]	Creatine kinase B-type OS=Homo sapiens GN=CKB PE=1 SV=1	sp|P12277|KCRB_HUMAN	Uncharacterized protein OS=Gasterosteus aculeatus GN=CKB (1 of 2) PE=3 SV=1	G3NLT5_GASAC	scaffold_382:73851-77046	BL_48h	BL_BC	OK	7.92508	1.75435	-2.17549	-5.73287	5e-05	0.000260536	yes
XLOC_019902	evm.TU.scaffold_6.61	hemoglobin subunit beta-1-like [Oryzias latipes] dbj|BAC06483.1| adult beta-type globin [Oryzias latipes] dbj|BAC20302.1| beta-type globin [Oryzias latipes]	Hemoglobin subunit beta OS=Merlangius merlangus GN=hbb PE=2 SV=2	sp|O13078|HBB_MERMR	Adult beta-type globin OS=Oryzias latipes GN=Gb PE=2 SV=1	Q8JIM9_ORYLA	scaffold_6:859697-860439	BL_48h	BL_BC	OK	51.5899	12.145	-2.08673	-7.43152	5e-05	0.000260536	yes
XLOC_016750	evm.TU.scaffold_415.13	PREDICTED: leucine-rich repeat-containing protein 39-like [Oryzias latipes]	Leucine-rich repeat-containing protein 39 OS=Mus musculus GN=Lrrc39 PE=2 SV=1	sp|Q8BGI7|LRC39_MOUSE	Uncharacterized protein (Fragment) OS=Gasterosteus aculeatus GN=LRRC39 PE=4 SV=1	G3PJJ8_GASAC	scaffold_415:161702-163615	BL_48h	BL_BC	OK	7.03896	1.68773	-2.06028	-4.32903	5e-05	0.000260536	yes
XLOC_000254	evm.TU.scaffold_0.226	PREDICTED: protein L-Myc-1b-like [Oryzias latipes]	Protein L-Myc-1b OS=Danio rerio GN=mycl1b PE=2 SV=1	sp|Q1LWL8|MCL1B_DANRE	Uncharacterized protein OS=Gasterosteus aculeatus GN=MYCL1 (1 of 2) PE=4 SV=1	G3P0W6_GASAC	scaffold_0:3070065-3078282	BL_48h	BL_BC	OK	6.26089	1.50245	-2.05905	-5.83375	5e-05	0.000260536	yes
XLOC_001651	evm.TU.scaffold_109.58	PREDICTED: zinc finger protein 45-like [Danio rerio]	RNA-directed DNA polymerase from mobile element jockey OS=Drosophila melanogaster GN=pol PE=1 SV=1	sp|P21328|RTJK_DROME	Uncharacterized protein OS=Xiphophorus maculatus PE=4 SV=1	M4B123_XIPMA	scaffold_109:1348146-1349935	BL_48h	BL_BC	OK	2.54899	0.6152	-2.0508	-3.57802	0.00075	0.00304054	yes
XLOC_016310	evm.TU.scaffold_40.108	PREDICTED: uncharacterized protein LOC102075988 [Oreochromis niloticus]			Uncharacterized protein OS=Oreochromis niloticus PE=4 SV=1	I3KSZ7_ORENI	scaffold_40:1802093-1802917	BL_48h	BL_BC	OK	5.27165	1.2751	-2.04765	-2.40377	0.01575	0.0417913	yes
XLOC_013827	evm.TU.scaffold_328.4	PREDICTED: uncharacterized protein LOC101172463, partial [Oryzias latipes]	Probable RNA-directed DNA polymerase from transposon BS OS=Drosophila melanogaster GN=RTase PE=2 SV=1	sp|Q95SX7|RTBS_DROME	Uncharacterized protein OS=Xiphophorus maculatus PE=4 SV=1	M4B123_XIPMA	scaffold_328:63332-68739	BL_48h	BL_BC	OK	6.61317	1.60832	-2.03979	-4.62563	5e-05	0.000260536	yes
XLOC_002619	evm.TU.scaffold_12.127	PREDICTED: zinc finger protein 45-like [Danio rerio]	Probable RNA-directed DNA polymerase from transposon X-element OS=Drosophila melanogaster GN=X-element\ORF2 PE=3 SV=1	sp|Q9NBX4|RTXE_DROME	Uncharacterized protein OS=Xiphophorus maculatus PE=4 SV=1	M4B123_XIPMA	scaffold_12:1921069-1935601	BL_48h	BL_BC	OK	3.10954	0.771586	-2.01081	-5.07626	5e-05	0.000260536	yes
XLOC_022485	evm.TU.scaffold_81.40	PREDICTED: phospholipid-metabolizing enzyme A-C1-like isoform X1 [Oreochromis niloticus]	Phospholipid-metabolizing enzyme A-C1 OS=Mus musculus GN=Hrasls PE=2 SV=1	sp|Q9QZU4|HRSL1_MOUSE	Uncharacterized protein OS=Oreochromis niloticus GN=LOC100697045 PE=4 SV=1	I3IZN8_ORENI	scaffold_81:673500-675679	BL_48h	BL_BC	OK	9.78386	2.47554	-1.98266	-3.94516	0.0008	0.00321592	yes
XLOC_020331	evm.TU.scaffold_62.138	PREDICTED: uncharacterized protein LOC102787866 [Neolamprologus brichardi]	Alpha-endosulfine OS=Salmo salar GN=ensa PE=3 SV=1	sp|B5XE27|ENSA_SALSA	Uncharacterized protein OS=Oreochromis niloticus GN=LOC100695493 PE=4 SV=1	I3JHR8_ORENI	scaffold_62:1979052-1980934	BL_48h	BL_BC	OK	11.3397	2.89611	-1.96919	-2.531	0.00915	0.0265239	yes
XLOC_008221	evm.TU.scaffold_201.20	PREDICTED: bcl-2/adenovirus E1B 19 kDa-interacting protein 2-like protein-like isoform X1 [Oreochromis niloticus]	Bcl-2/adenovirus E1B 19 kDa-interacting protein 2-like protein OS=Homo sapiens GN=BNIPL PE=1 SV=1	sp|Q7Z465|BNIPL_HUMAN	Uncharacterized protein (Fragment) OS=Oreochromis niloticus GN=BNIPL (1 of 2) PE=4 SV=1	I3IZ11_ORENI	scaffold_201:239825-243265	BL_48h	BL_BC	OK	31.7134	8.26192	-1.94054	-8.62261	5e-05	0.000260536	yes
XLOC_018677	evm.TU.scaffold_5.196	PREDICTED: chitinase-like protein PB1E7.04c-like isoform X1 [Oreochromis niloticus]			Uncharacterized protein OS=Tetraodon nigroviridis GN=GSTENG10004977001 PE=4 SV=1	H3DH71_TETNG	scaffold_5:3053081-3072110	BL_48h	BL_BC	OK	31.403	8.20225	-1.93681	-15.7671	5e-05	0.000260536	yes
XLOC_009637	evm.TU.scaffold_230.7	PREDICTED: forkhead box protein J1-like [Oreochromis niloticus]	Forkhead box protein J1 OS=Xenopus tropicalis GN=foxj1 PE=2 SV=2	sp|Q5M7N6|FOXJ1_XENTR	Uncharacterized protein OS=Oreochromis niloticus GN=LOC100701716 PE=4 SV=1	I3JSJ2_ORENI	scaffold_230:65993-68724	BL_48h	BL_BC	OK	1.47285	0.4028	-1.87048	-2.30193	0.00875	0.0255241	yes
XLOC_020019	evm.TU.scaffold_6.60	Hemoglobin subunit alpha-2 [Anoplopoma fimbria] gb|ACQ58369.1| Hemoglobin subunit alpha-2 [Anoplopoma fimbria] gb|ACQ59075.1| Hemoglobin subunit alpha-2 [Anoplopoma fimbria]	Hemoglobin subunit alpha-2 OS=Anarhichas minor GN=hba2 PE=1 SV=2	sp|P83271|HBA2_ANAMI	Hemoglobin subunit alpha-2 OS=Anoplopoma fimbria GN=HBA2 PE=2 SV=1	C3KHW6_ANOFI	scaffold_6:855767-856916	BL_48h	BL_BC	OK	67.4305	18.4489	-1.86987	-7.45454	5e-05	0.000260536	yes
XLOC_017435	evm.TU.scaffold_44.88	transferrin [Paralichthys olivaceus]	Serotransferrin OS=Paralichthys olivaceus GN=tf PE=2 SV=1	sp|O93429|TRFE_PAROL	Transferrin OS=Paralichthys olivaceus PE=2 SV=1	Q9IA83_PAROL	scaffold_44:1501257-1507118	BL_48h	BL_BC	OK	6.36277	1.76684	-1.84849	-5.67936	5e-05	0.000260536	yes
XLOC_011559	evm.TU.scaffold_272.7	PREDICTED: tetratricopeptide repeat protein 29-like isoform X2 [Oreochromis niloticus]	Tetratricopeptide repeat protein 29 OS=Xenopus laevis GN=ttc29 PE=2 SV=1	sp|Q32NR4|TTC29_XENLA	Uncharacterized protein OS=Oreochromis niloticus PE=4 SV=1	I3K0V5_ORENI	scaffold_272:39960-43002	BL_48h	BL_BC	OK	40.3238	11.2187	-1.84573	-10.907	5e-05	0.000260536	yes
XLOC_002347	evm.TU.scaffold_117.31						scaffold_117:470594-475554	BL_48h	BL_BC	OK	27.1895	7.59564	-1.83981	-6.89585	5e-05	0.000260536	yes
XLOC_019481	evm.TU.scaffold_56.34	PREDICTED: phytanoyl-CoA dioxygenase domain-containing protein 1 isoform X1 [Poecilia formosa]	Phytanoyl-CoA dioxygenase domain-containing protein 1 OS=Danio rerio GN=phyhd1 PE=2 SV=1	sp|Q5U3U0|PHYD1_DANRE	Phytanoyl-CoA dioxygenase domain-containing protein 1 OS=Anoplopoma fimbria GN=PHYD1 PE=2 SV=1	C3KJX9_ANOFI	scaffold_56:637291-641842	BL_48h	BL_BC	OK	435.096	126.096	-1.78681	-28.9877	5e-05	0.000260536	yes
XLOC_003661	evm.TU.scaffold_133.46	PREDICTED: anaphase-promoting complex subunit 13-like [Oreochromis niloticus] ref|XP_004569205.1| PREDICTED: anaphase-promoting complex subunit 13-like [Maylandia zebra] ref|XP_005734776.1| PREDICTED: anaphase-promoting complex subunit 13-like [Pundamilia nyererei] ref|XP_005935855.1| PREDICTED: anaphase-promoting complex subunit 13-like [Haplochromis burtoni] ref|XP_006795858.1| PREDICTED: anaph…	Anaphase-promoting complex subunit 13 OS=Mus musculus GN=Anapc13 PE=2 SV=1	sp|Q8R034|APC13_MOUSE	Uncharacterized protein OS=Oreochromis niloticus GN=LOC100695928 PE=4 SV=1	I3JVJ4_ORENI	scaffold_133:695761-696919	BL_48h	BL_BC	OK	71.3724	20.738	-1.78309	-2.9088	0.0022	0.00784746	yes
XLOC_023427	evm.TU.scaffold_92.30	PREDICTED: kinesin-like protein KIF23-like isoform X4 [Haplochromis burtoni]	Kinesin-like protein KIF23 OS=Homo sapiens GN=KIF23 PE=1 SV=3	sp|Q02241|KIF23_HUMAN	Uncharacterized protein (Fragment) OS=Takifugu rubripes GN=KIF23 (1 of 3) PE=3 SV=1	H2V1A7_TAKRU	scaffold_92:613626-635559	BL_48h	BL_BC	OK	1.47701	0.434461	-1.76538	-3.90448	5e-05	0.000260536	yes
XLOC_013000	evm.TU.scaffold_302.11	PREDICTED: E3 ubiquitin/ISG15 ligase TRIM25-like [Oryzias latipes]	E3 ubiquitin/ISG15 ligase TRIM25 OS=Mus musculus GN=Trim25 PE=2 SV=2	sp|Q61510|TRI25_MOUSE	Uncharacterized protein OS=Gasterosteus aculeatus PE=4 SV=1	G3Q532_GASAC	scaffold_302:211464-215093	BL_48h	BL_BC	OK	6.85793	2.08887	-1.71505	-5.20795	5e-05	0.000260536	yes
XLOC_006190	evm.TU.scaffold_170.60	PREDICTED: uncharacterized protein LOC102787380 [Neolamprologus brichardi]	Radiation-inducible immediate-early gene IEX-1 OS=Mus musculus GN=Ier3 PE=2 SV=1	sp|P46694|IEX1_MOUSE	Uncharacterized protein OS=Oreochromis niloticus PE=4 SV=1	I3KYL8_ORENI	scaffold_170:917530-918091	BL_48h	BL_BC	OK	38.2132	11.669	-1.71139	-6.26692	5e-05	0.000260536	yes
XLOC_011417	evm.TU.scaffold_27.222	PREDICTED: cdc42 effector protein 3-like [Oreochromis niloticus]	Cdc42 effector protein 3 OS=Homo sapiens GN=CDC42EP3 PE=1 SV=1	sp|Q9UKI2|BORG2_HUMAN	Uncharacterized protein OS=Gasterosteus aculeatus GN=CDC42EP3 PE=4 SV=1	G3NF11_GASAC	scaffold_27:3212453-3213527	BL_48h	BL_BC	OK	4.91329	1.50386	-1.70802	-3.24309	0.0002	0.000933175	yes
XLOC_005015	evm.TU.scaffold_153.74	toll-like receptor 5 soluble form [Paralichthys olivaceus]	Toll-like receptor 5 OS=Mus musculus GN=Tlr5 PE=1 SV=1	sp|Q9JLF7|TLR5_MOUSE	Toll-like receptor 5 soluble form OS=Paralichthys olivaceus PE=4 SV=1	G3EMS6_PAROL	scaffold_153:999487-1012006	BL_48h	BL_BC	OK	4.87553	1.54221	-1.66056	-5.37844	5e-05	0.000260536	yes
XLOC_016653	evm.TU.scaffold_41.76	PREDICTED: arachidonate 5-lipoxygenase-like isoform X1 [Neolamprologus brichardi]	Arachidonate 5-lipoxygenase OS=Homo sapiens GN=ALOX5 PE=1 SV=2	sp|P09917|LOX5_HUMAN	Uncharacterized protein OS=Gasterosteus aculeatus GN=ALOX5 PE=3 SV=1	G3NY91_GASAC	scaffold_41:1318679-1324955	BL_48h	BL_BC	OK	4.78104	1.52333	-1.6501	-4.74178	5e-05	0.000260536	yes
XLOC_007829	evm.TU.scaffold_2.131	PREDICTED: neuroplastin-like isoform X2 [Pundamilia nyererei] ref|XP_005912975.1| PREDICTED: neuroplastin-like isoform X2 [Haplochromis burtoni]	Neuroplastin OS=Mus musculus GN=Nptn PE=1 SV=3	sp|P97300|NPTN_MOUSE	Uncharacterized protein OS=Gasterosteus aculeatus GN=NPTN (1 of 2) PE=4 SV=1	G3PWB0_GASAC	scaffold_2:2357348-2372097	BL_48h	BL_BC	OK	6.39091	2.10874	-1.59964	-4.44356	5e-05	0.000260536	yes
XLOC_020742	evm.TU.scaffold_66.96	PREDICTED: dual specificity mitogen-activated protein kinase kinase 1-like isoform X2 [Maylandia zebra] ref|XP_005730108.1| PREDICTED: dual specificity mitogen-activated protein kinase kinase 1-like [Pundamilia nyererei] ref|XP_005928862.1| PREDICTED: dual specificity mitogen-activated protein kinase kinase 1-like [Haplochromis burtoni]	Dual specificity mitogen-activated protein kinase kinase 1 (Fragment) OS=Serinus canaria GN=MAP2K1 PE=2 SV=1	sp|Q91447|MP2K1_SERCA	Uncharacterized protein OS=Takifugu rubripes GN=LOC101063584 PE=4 SV=1	H2UJM6_TAKRU	scaffold_66:1415150-1422887	BL_48h	BL_BC	OK	4.12449	1.37609	-1.58364	-3.20542	0.00075	0.00304054	yes
XLOC_021314	evm.TU.scaffold_7.111	PREDICTED: up-regulated during skeletal muscle growth protein 5 isoform X1 [Astyanax mexicanus] ref|XP_007259124.1| PREDICTED: up-regulated during skeletal muscle growth protein 5 isoform X2 [Astyanax mexicanus]	Up-regulated during skeletal muscle growth protein 5 OS=Rattus norvegicus GN=Usmg5 PE=1 SV=1	sp|Q9JJW3|USMG5_RAT	Uncharacterized protein OS=Danio rerio GN=si:dkeyp-80c12.10 PE=4 SV=1	H0WES8_DANRE	scaffold_7:1348253-1348681	BL_48h	BL_BC	OK	336.551	112.693	-1.57842	-6.95135	5e-05	0.000260536	yes
XLOC_008219	evm.TU.scaffold_201.18	PREDICTED: unconventional myosin-Ie [Oreochromis niloticus]	Unconventional myosin-Ie OS=Homo sapiens GN=MYO1E PE=1 SV=2	sp|Q12965|MYO1E_HUMAN	Uncharacterized protein (Fragment) OS=Oreochromis niloticus GN=myo1e PE=4 SV=1	I3IZ28_ORENI	scaffold_201:215862-228884	BL_48h	BL_BC	OK	10.7613	3.62637	-1.56925	-9.36059	5e-05	0.000260536	yes
XLOC_012479	evm.TU.scaffold_299.14						scaffold_299:176962-193280	BL_48h	BL_BC	OK	5.88659	2.01318	-1.54796	-3.18606	5e-05	0.000260536	yes
XLOC_016443	evm.TU.scaffold_401.12	PREDICTED: TNFAIP3-interacting protein 1-like [Oreochromis niloticus]	TNFAIP3-interacting protein 1 OS=Mus musculus GN=Tnip1 PE=1 SV=1	sp|Q9WUU8|TNIP1_MOUSE	Uncharacterized protein OS=Dicentrarchus labrax GN=DLA_XVIII03890 PE=4 SV=1	E6ZJ97_DICLA	scaffold_401:121114-124281	BL_48h	BL_BC	OK	3.60977	1.24401	-1.53691	-2.60185	0.00525	0.0166327	yes
XLOC_001200	evm.TU.scaffold_104.19	PREDICTED: centrosomal protein POC5-like isoform X1 [Neolamprologus brichardi] ref|XP_006784202.1| PREDICTED: centrosomal protein POC5-like isoform X2 [Neolamprologus brichardi]	Centrosomal protein POC5 OS=Xenopus laevis GN=poc5 PE=2 SV=1	sp|Q6DFB7|POC5_XENLA	Uncharacterized protein OS=Oreochromis niloticus GN=LOC100706791 PE=4 SV=1	I3KGR3_ORENI	scaffold_104:248733-256266	BL_48h	BL_BC	OK	6.46764	2.2769	-1.50617	-5.06125	5e-05	0.000260536	yes
XLOC_000853	evm.TU.scaffold_10.106	Maleylacetoacetate isomerase [Anoplopoma fimbria]	Maleylacetoacetate isomerase OS=Rattus norvegicus GN=Gstz1 PE=1 SV=2	sp|P57113|MAAI_RAT	Maleylacetoacetate isomerase OS=Anoplopoma fimbria GN=MAAI PE=2 SV=1	C3KHD8_ANOFI	scaffold_10:1652153-1654592	BL_48h	BL_BC	OK	4.89766	1.72672	-1.50406	-2.28081	0.0151	0.0403589	yes
XLOC_021484	evm.TU.scaffold_70.74	PREDICTED: cytochrome b reductase 1-like [Takifugu rubripes]	Cytochrome b reductase 1 OS=Xenopus laevis GN=cybrd1 PE=2 SV=2	sp|Q6DDR3|CYBR1_XENLA	Uncharacterized protein (Fragment) OS=Takifugu rubripes GN=LOC101066247 PE=4 SV=1	H2V8Q4_TAKRU	scaffold_70:1318151-1320638	BL_48h	BL_BC	OK	9.96411	3.53529	-1.49491	-3.67358	0.0002	0.000933175	yes
XLOC_023595	evm.TU.scaffold_94.73	PREDICTED: tubulin alpha chain-like [Takifugu rubripes]	Tubulin alpha chain OS=Torpedo marmorata PE=2 SV=1	sp|P36220|TBA_TORMA	Tubulin alpha-1B chain OS=Crotalus adamanteus PE=2 SV=1	J3S9T2_CROAD	scaffold_94:1114844-1117178	BL_48h	BL_BC	OK	57.301	20.3373	-1.49443	-12.9037	5e-05	0.000260536	yes
XLOC_012354	evm.TU.scaffold_295.1	PREDICTED: zinc-binding protein A33-like [Oreochromis niloticus]	Zinc-binding protein A33 OS=Pleurodeles waltl PE=1 SV=2	sp|Q02084|A33_PLEWA	Uncharacterized protein OS=Oreochromis niloticus PE=4 SV=1	I3JBW4_ORENI	scaffold_295:664-2087	BL_48h	BL_BC	OK	3.68457	1.30826	-1.49385	-1.98835	0.0136	0.0369804	yes
XLOC_009394	evm.TU.scaffold_226.40	PREDICTED: histone H2A isoform X1 [Poecilia formosa] ref|XP_007555248.1| PREDICTED: histone H2A isoform X2 [Poecilia formosa]	Histone H2A OS=Oncorhynchus mykiss PE=1 SV=2	sp|P02264|H2A_ONCMY	Histone H2A OS=Danio rerio GN=zgc:114037 PE=2 SV=1	Q4FZZ7_DANRE	scaffold_226:732800-733187	BL_48h	BL_BC	OK	15.1416	5.38096	-1.49258	-2.63617	0.00105	0.0040889	yes
XLOC_009109	evm.TU.scaffold_22.165	PREDICTED: plakophilin-4 isoform X4 [Oreochromis niloticus]	Plakophilin-4 OS=Homo sapiens GN=PKP4 PE=1 SV=2	sp|Q99569|PKP4_HUMAN	Uncharacterized protein OS=Oreochromis niloticus GN=PKP4 (1 of 2) PE=4 SV=1	I3JQV4_ORENI	scaffold_22:3442911-3493098	BL_48h	BL_BC	OK	1.99103	0.710822	-1.48595	-4.40165	5e-05	0.000260536	yes
XLOC_016725	evm.TU.scaffold_413.18	PREDICTED: glycosyltransferase-like protein LARGE2-like isoform X1 [Haplochromis burtoni] ref|XP_005949581.1| PREDICTED: glycosyltransferase-like protein LARGE2-like isoform X2 [Haplochromis burtoni]	Glycosyltransferase-like protein LARGE2 OS=Danio rerio GN=gyltl1b PE=2 SV=1	sp|Q66PG1|LARG2_DANRE	Uncharacterized protein OS=Oreochromis niloticus GN=LOC100690862 PE=4 SV=1	I3KEU3_ORENI	scaffold_413:170168-179684	BL_48h	BL_BC	OK	3.51195	1.26897	-1.46861	-4.11543	5e-05	0.000260536	yes
XLOC_009825	evm.TU.scaffold_233.58	PREDICTED: histone H1.10-like [Melopsittacus undulatus]	Histone H1 OS=Oncorhynchus mykiss PE=1 SV=2	sp|P06350|H1_ONCMY	Uncharacterized protein OS=Takifugu rubripes GN=LOC101067927 PE=3 SV=1	H2SC71_TAKRU	scaffold_233:637122-637719	BL_48h	BL_BC	OK	3449.14	1252.38	-1.46157	-65.7657	5e-05	0.000260536	yes
XLOC_012391	evm.TU.scaffold_295.36	PREDICTED: uncharacterized protein LOC101471829 isoform X2 [Maylandia zebra]			Uncharacterized protein OS=Oryzias latipes GN=LOC101155778 PE=4 SV=1	H2LDD1_ORYLA	scaffold_295:427325-428913	BL_48h	BL_BC	OK	8.40416	3.06553	-1.45497	-3.14079	0.00065	0.00268031	yes
XLOC_020333	evm.TU.scaffold_62.142	PREDICTED: tropomodulin-4-like [Pundamilia nyererei] ref|XP_005929527.1| PREDICTED: tropomodulin-4-like isoform X1 [Haplochromis burtoni] ref|XP_005929528.1| PREDICTED: tropomodulin-4-like isoform X2 [Haplochromis burtoni]	Tropomodulin-4 OS=Mus musculus GN=Tmod4 PE=2 SV=1	sp|Q9JLH8|TMOD4_MOUSE	Uncharacterized protein OS=Oreochromis niloticus GN=LOC100694960 PE=4 SV=1	I3JHR3_ORENI	scaffold_62:2030681-2036622	BL_48h	BL_BC	OK	58.6277	21.4819	-1.44846	-11.9594	5e-05	0.000260536	yes
XLOC_009828	evm.TU.scaffold_233.61	PREDICTED: histone H2A isoform X1 [Poecilia formosa] ref|XP_007555248.1| PREDICTED: histone H2A isoform X2 [Poecilia formosa]	Histone H2A OS=Oncorhynchus mykiss PE=1 SV=2	sp|P02264|H2A_ONCMY	Histone H2A OS=Danio rerio GN=zgc:114037 PE=2 SV=1	Q4FZZ7_DANRE	scaffold_233:645101-645488	BL_48h	BL_BC	OK	89.4635	32.9119	-1.44269	-6.55291	5e-05	0.000260536	yes
XLOC_017547	evm.TU.scaffold_45.1	PREDICTED: DNA nucleotidylexotransferase-like [Pundamilia nyererei]	DNA nucleotidylexotransferase OS=Oncorhynchus mykiss GN=dntt PE=2 SV=1	sp|Q92089|TDT_ONCMY	Uncharacterized protein OS=Oreochromis niloticus GN=LOC100692116 PE=4 SV=1	I3KC46_ORENI	scaffold_45:394-50259	BL_48h	BL_BC	OK	1.37006	0.508707	-1.42933	-2.18647	0.0125	0.0344532	yes
XLOC_016855	evm.TU.scaffold_42.131	PREDICTED: metalloreductase STEAP4-like [Xiphophorus maculatus]	Metalloreductase STEAP4 OS=Homo sapiens GN=STEAP4 PE=1 SV=1	sp|Q687X5|STEA4_HUMAN	Uncharacterized protein OS=Xiphophorus maculatus GN=STEAP4 (1 of 2) PE=4 SV=1	M4AIZ7_XIPMA	scaffold_42:1733212-1740537	BL_48h	BL_BC	OK	5.52945	2.08294	-1.40852	-3.69401	0.0001	0.000495346	yes
XLOC_016632	evm.TU.scaffold_41.3	PREDICTED: peroxisomal N(1)-acetyl-spermine/spermidine oxidase-like [Maylandia zebra]	Peroxisomal N(1)-acetyl-spermine/spermidine oxidase OS=Mus musculus GN=Paox PE=1 SV=3	sp|Q8C0L6|PAOX_MOUSE	Uncharacterized protein (Fragment) OS=Oryzias latipes GN=LOC101169480 PE=4 SV=1	H2LZ75_ORYLA	scaffold_41:13216-17830	BL_48h	BL_BC	OK	3.75092	1.42213	-1.39919	-3.52512	0.0001	0.000495346	yes
XLOC_011033	evm.TU.scaffold_260.8	PREDICTED: troponin T, slow skeletal muscle-like [Xiphophorus maculatus]	Troponin T, slow skeletal muscle OS=Rattus norvegicus GN=Tnnt1 PE=2 SV=3	sp|Q7TNB2|TNNT1_RAT	Slow troponin T 1 OS=Sparus aurata GN=sTnT1 PE=2 SV=1	Q3L5C6_SPAAU	scaffold_260:96272-99918	BL_48h	BL_BC	OK	6.09674	2.31348	-1.39798	-3.45005	0.0008	0.00321592	yes
XLOC_007534	evm.TU.scaffold_192.5	PREDICTED: UPF0764 protein C16orf89 homolog [Xiphophorus maculatus]	UPF0764 protein C16orf89 homolog OS=Danio rerio PE=2 SV=2	sp|A7MCS3|CP089_DANRE	Uncharacterized protein OS=Xiphophorus maculatus GN=C16orf89 PE=4 SV=1	M4AF96_XIPMA	scaffold_192:33536-41918	BL_48h	BL_BC	OK	2.62725	1.00068	-1.39258	-1.99094	0.017	0.0445083	yes
XLOC_014841	evm.TU.scaffold_354.20	PREDICTED: probable glutathione peroxidase 8-like [Oreochromis niloticus] ref|XP_005924542.1| PREDICTED: probable glutathione peroxidase 8-like [Haplochromis burtoni]	Probable glutathione peroxidase 8 OS=Tetraodon nigroviridis GN=gpx8 PE=3 SV=1	sp|Q4RSM6|GPX8_TETNG	Glutathione peroxidase OS=Takifugu rubripes GN=LOC101076093 PE=3 SV=1	H2RNF9_TAKRU	scaffold_354:297106-298571	BL_48h	BL_BC	OK	11.4687	4.37399	-1.39068	-3.4155	0.0002	0.000933175	yes
XLOC_020734	evm.TU.scaffold_66.77	PREDICTED: carbonic anhydrase 12-like isoform X2 [Oreochromis niloticus]	Carbonic anhydrase 12 OS=Homo sapiens GN=CA12 PE=1 SV=1	sp|O43570|CAH12_HUMAN	Uncharacterized protein (Fragment) OS=Takifugu rubripes PE=4 SV=1	H2U9F3_TAKRU	scaffold_66:1106613-1116164	BL_48h	BL_BC	OK	2.70354	1.03354	-1.38726	-2.71042	0.0008	0.00321592	yes
XLOC_011274	evm.TU.scaffold_267.34	PREDICTED: rab11 family-interacting protein 5-like isoform X2 [Oreochromis niloticus]	Rab11 family-interacting protein 5 OS=Homo sapiens GN=RAB11FIP5 PE=1 SV=1	sp|Q9BXF6|RFIP5_HUMAN	Uncharacterized protein OS=Xiphophorus maculatus GN=RAB11FIP5 (1 of 2) PE=4 SV=1	M4AVX6_XIPMA	scaffold_267:464578-498458	BL_48h	BL_BC	OK	1.47829	0.567777	-1.38053	-3.50672	0.0001	0.000495346	yes
XLOC_016041	evm.TU.scaffold_4.138	PREDICTED: docking protein 3-like [Oreochromis niloticus]	Docking protein 3 OS=Homo sapiens GN=DOK3 PE=1 SV=2	sp|Q7L591|DOK3_HUMAN	Uncharacterized protein OS=Xiphophorus maculatus GN=DOK3 PE=4 SV=1	M4A5Q6_XIPMA	scaffold_4:2045791-2049461	BL_48h	BL_BC	OK	2.38463	0.920681	-1.37299	-2.515	0.00465	0.0149743	yes
XLOC_008945	evm.TU.scaffold_216.3	PREDICTED: C-type lectin domain family 4 member F-like [Haplochromis burtoni]	C-type mannose receptor 2 OS=Homo sapiens GN=MRC2 PE=1 SV=2	sp|Q9UBG0|MRC2_HUMAN	Uncharacterized protein OS=Oreochromis niloticus PE=4 SV=1	I3JGX2_ORENI	scaffold_216:21234-27221	BL_48h	BL_BC	OK	3.67515	1.42631	-1.36552	-2.5185	0.00215	0.00769438	yes
XLOC_023382	evm.TU.scaffold_91.25	mCG22073 [Mus musculus]	V-type proton ATPase 16 kDa proteolipid subunit OS=Torpedo marmorata PE=1 SV=1	sp|Q03105|VATL_TORMA	Uncharacterized protein (Fragment) OS=Tetraodon nigroviridis PE=3 SV=1	H3D1Z3_TETNG	scaffold_91:250141-251353	BL_48h	BL_BC	OK	9.26069	3.63575	-1.34887	-2.26189	0.0125	0.0344532	yes
XLOC_005325	evm.TU.scaffold_16.77	myeloperoxidase [Siniperca chuatsi]	Eosinophil peroxidase OS=Homo sapiens GN=EPX PE=1 SV=2	sp|P11678|PERE_HUMAN	Myeloperoxidase OS=Siniperca chuatsi GN=MPO PE=2 SV=1	Q1A3S0_SINCH	scaffold_16:1058605-1068299	BL_48h	BL_BC	OK	31.48	12.3733	-1.3472	-13.9321	5e-05	0.000260536	yes
XLOC_008116	evm.TU.scaffold_20.84	PREDICTED: long-chain-fatty-acid--CoA ligase ACSBG2-like isoform X2 [Oreochromis niloticus]	Long-chain-fatty-acid--CoA ligase ACSBG2 OS=Xenopus laevis GN=acsbg2 PE=2 SV=1	sp|Q7ZYC4|ACBG2_XENLA	Uncharacterized protein (Fragment) OS=Gasterosteus aculeatus PE=4 SV=1	G3NXM1_GASAC	scaffold_20:1393260-1413202	BL_48h	BL_BC	OK	29.1795	11.5099	-1.34208	-13.6795	5e-05	0.000260536	yes
XLOC_002392	evm.TU.scaffold_117.61	PREDICTED: EMILIN-1-like isoform X3 [Oreochromis niloticus]	EMILIN-1 OS=Mus musculus GN=Emilin1 PE=1 SV=1	sp|Q99K41|EMIL1_MOUSE	Uncharacterized protein (Fragment) OS=Oreochromis niloticus GN=EMILIN1 (1 of 2) PE=4 SV=1	I3J5A1_ORENI	scaffold_117:1098169-1109232	BL_48h	BL_BC	OK	1.72283	0.681622	-1.33774	-3.45901	5e-05	0.000260536	yes
XLOC_022477	evm.TU.scaffold_81.24	PREDICTED: urotensin-2B-like [Oreochromis niloticus]			Uncharacterized protein OS=Oreochromis niloticus GN=LOC100708863 PE=3 SV=1	I3IZU6_ORENI	scaffold_81:451328-453748	BL_48h	BL_BC	OK	8.64738	3.42293	-1.33703	-2.34133	0.0035	0.0117128	yes
XLOC_018863	evm.TU.scaffold_511.3						scaffold_511:14407-15538	BL_48h	BL_BC	OK	5.21012	2.07234	-1.33006	-3.47652	0.0003	0.00134671	yes
XLOC_000978	evm.TU.scaffold_100.35	PREDICTED: proprotein convertase subtilisin/kexin type 5-like [Takifugu rubripes]	Proprotein convertase subtilisin/kexin type 5 OS=Homo sapiens GN=PCSK5 PE=1 SV=4	sp|Q92824|PCSK5_HUMAN	Uncharacterized protein OS=Gasterosteus aculeatus GN=PCSK5 PE=3 SV=1	G3NZ67_GASAC	scaffold_100:793769-867232	BL_48h	BL_BC	OK	2.15841	0.863593	-1.32154	-4.82802	5e-05	0.000260536	yes
XLOC_005447	evm.TU.scaffold_16.142	PREDICTED: alpha-(1,3)-fucosyltransferase-like [Oreochromis niloticus]	Alpha-(1,3)-fucosyltransferase OS=Mus musculus GN=Fut7 PE=2 SV=1	sp|Q11131|FUT7_MOUSE	Uncharacterized protein OS=Oreochromis niloticus GN=FUT7 (1 of 2) PE=3 SV=1	I3J7L3_ORENI	scaffold_16:2172489-2173560	BL_48h	BL_BC	OK	3.51544	1.40691	-1.32118	-2.28284	0.0047	0.0151137	yes
XLOC_021340	evm.TU.scaffold_7.178	PREDICTED: coiled-coil domain-containing protein 151-like isoform X1 [Oreochromis niloticus]	Coiled-coil domain-containing protein 151 OS=Mus musculus GN=Ccdc151 PE=2 SV=1	sp|Q8BSN3|CC151_MOUSE	Uncharacterized protein OS=Gasterosteus aculeatus GN=CCDC151 PE=4 SV=1	G3Q5Z4_GASAC	scaffold_7:2179388-2186556	BL_48h	BL_BC	OK	10.969	4.39096	-1.32082	-6.1304	5e-05	0.000260536	yes
XLOC_007050	evm.TU.scaffold_185.3	PREDICTED: transmembrane protein 242-like [Xiphophorus maculatus]	Transmembrane protein 242 OS=Danio rerio GN=tmem242 PE=2 SV=2	sp|Q4V8S3|TM242_DANRE	Uncharacterized protein OS=Xiphophorus maculatus GN=TMEM242 PE=4 SV=1	M4A658_XIPMA	scaffold_185:15410-17910	BL_48h	BL_BC	OK	23.1778	9.30058	-1.31735	-3.20836	0.00015	0.000716978	yes
XLOC_013999	evm.TU.scaffold_330.12	PREDICTED: chromosome transmission fidelity protein 8 homolog [Maylandia zebra]	Chromosome transmission fidelity protein 8 homolog OS=Bos taurus GN=CHTF8 PE=3 SV=1	sp|P0CG11|CTF8_BOVIN	Uncharacterized protein OS=Oreochromis niloticus GN=LOC100692719 PE=4 SV=1	I3J8U0_ORENI	scaffold_330:224476-225764	BL_48h	BL_BC	OK	39.4094	15.9522	-1.30478	-4.16186	5e-05	0.000260536	yes
XLOC_000485	evm.TU.scaffold_1.297	PREDICTED: collagenase 3-like [Oreochromis niloticus]	Collagenase 3 OS=Oryctolagus cuniculus GN=MMP13 PE=2 SV=1	sp|O62806|MMP13_RABIT	Uncharacterized protein OS=Gasterosteus aculeatus PE=4 SV=1	G3Q9Q5_GASAC	scaffold_1:5189877-5192364	BL_48h	BL_BC	OK	281.014	113.849	-1.30351	-25.3624	5e-05	0.000260536	yes
XLOC_004270	evm.TU.scaffold_142.4	PREDICTED: latent-transforming growth factor beta-binding protein 1 isoform X3 [Poecilia formosa]	Latent-transforming growth factor beta-binding protein 1 OS=Rattus norvegicus GN=Ltbp1 PE=1 SV=1	sp|Q00918|LTBP1_RAT	Uncharacterized protein OS=Oreochromis niloticus PE=4 SV=1	I3JZ27_ORENI	scaffold_142:47136-102923	BL_48h	BL_BC	OK	3.56156	1.4662	-1.28043	-5.45265	5e-05	0.000260536	yes
XLOC_021091	evm.TU.scaffold_69.97	PREDICTED: inositol-tetrakisphosphate 1-kinase-like [Takifugu rubripes]	Inositol-tetrakisphosphate 1-kinase OS=Danio rerio GN=itpk1 PE=2 SV=2	sp|Q7ZU91|ITPK1_DANRE	Uncharacterized protein (Fragment) OS=Takifugu rubripes GN=LOC101072928 PE=4 SV=1	H2SFY5_TAKRU	scaffold_69:1841006-1843572	BL_48h	BL_BC	OK	4.20142	1.73161	-1.27876	-2.05892	0.0162	0.0427979	yes
XLOC_019533	evm.TU.scaffold_56.35	PREDICTED: dolichol kinase-like [Pundamilia nyererei] ref|XP_005917317.1| PREDICTED: dolichol kinase-like [Haplochromis burtoni]	Dolichol kinase OS=Bos taurus GN=DOLK PE=2 SV=1	sp|Q58CR4|DOLK_BOVIN	Uncharacterized protein (Fragment) OS=Oreochromis niloticus GN=LOC100702743 PE=4 SV=1	I3JKC1_ORENI	scaffold_56:644156-645728	BL_48h	BL_BC	OK	28.8131	11.9217	-1.27313	-8.22133	5e-05	0.000260536	yes
XLOC_011019	evm.TU.scaffold_26.170	PREDICTED: meiotic nuclear division protein 1 homolog [Oreochromis niloticus]	Meiotic nuclear division protein 1 homolog OS=Mus musculus GN=Mnd1 PE=1 SV=1	sp|Q8K396|MND1_MOUSE	Uncharacterized protein OS=Oryzias latipes GN=LOC101163790 PE=4 SV=1	H2LWU2_ORYLA	scaffold_26:3324176-3335571	BL_48h	BL_BC	OK	9.67939	4.03114	-1.26373	-2.88405	0.00045	0.00193434	yes
XLOC_017310	evm.TU.scaffold_435.4	PREDICTED: pleckstrin homology domain-containing family D member 1 isoform X2 [Poecilia formosa]	Pleckstrin homology domain-containing family D member 1 OS=Homo sapiens GN=PLEKHD1 PE=2 SV=3	sp|A6NEE1|PLHD1_HUMAN	Uncharacterized protein OS=Xiphophorus maculatus GN=PLEKHD1 PE=4 SV=1	M4A3U0_XIPMA	scaffold_435:68247-74546	BL_48h	BL_BC	OK	3.32875	1.3867	-1.26333	-3.08621	0.0002	0.000933175	yes
XLOC_008215	evm.TU.scaffold_201.12	PREDICTED: mothers against decapentaplegic homolog 4-like isoform X1 [Oreochromis niloticus]	Mothers against decapentaplegic homolog 4 OS=Mus musculus GN=Smad4 PE=1 SV=2	sp|P97471|SMAD4_MOUSE	Uncharacterized protein (Fragment) OS=Oreochromis niloticus PE=4 SV=1	I3IZA5_ORENI	scaffold_201:143653-159586	BL_48h	BL_BC	OK	1.86024	0.776475	-1.26048	-2.87767	0.0006	0.00249372	yes
XLOC_008245	evm.TU.scaffold_201.14	PREDICTED: pleckstrin homology domain-containing family O member 1-like [Oreochromis niloticus]	Pleckstrin homology domain-containing family O member 1 OS=Gallus gallus GN=PLEKHO1 PE=2 SV=1	sp|Q5F3C8|PKHO1_CHICK	Uncharacterized protein OS=Oreochromis niloticus GN=PLEKHO1 (1 of 2) PE=4 SV=1	I3IZB8_ORENI	scaffold_201:167167-173551	BL_48h	BL_BC	OK	7.39265	3.09852	-1.25451	-4.13128	5e-05	0.000260536	yes
XLOC_019094	asmbl_58144|g.87612	PREDICTED: transketolase-like protein 2-like isoform 1 [Takifugu rubripes]	Transketolase-like protein 2 OS=Mus musculus GN=Tktl2 PE=2 SV=1	sp|Q9D4D4|TKTL2_MOUSE	Uncharacterized protein OS=Gasterosteus aculeatus GN=TKTL2 PE=4 SV=1	G3P6R2_GASAC	scaffold_53:1148918-1158574	BL_48h	BL_BC	OK	76.5998	32.5258	-1.23576	-20.6493	5e-05	0.000260536	yes
XLOC_015640	evm.TU.scaffold_382.1	PREDICTED: tumor necrosis factor alpha-induced protein 2-like isoform X2 [Oreochromis niloticus]	Tumor necrosis factor alpha-induced protein 2 OS=Homo sapiens GN=TNFAIP2 PE=1 SV=2	sp|Q03169|TNAP2_HUMAN	Uncharacterized protein (Fragment) OS=Oreochromis niloticus GN=TNFAIP2 (2 of 4) PE=4 SV=1	I3K3C3_ORENI	scaffold_382:2094-18236	BL_48h	BL_BC	OK	2.41169	1.02566	-1.2335	-3.73291	5e-05	0.000260536	yes
XLOC_000970	evm.TU.scaffold_100.10	PREDICTED: netrin receptor UNC5C-like isoform X1 [Maylandia zebra]	Netrin receptor UNC5C OS=Mus musculus GN=Unc5c PE=1 SV=1	sp|O08747|UNC5C_MOUSE	Uncharacterized protein OS=Oreochromis niloticus GN=UNC5C (2 of 2) PE=4 SV=1	I3KCE5_ORENI	scaffold_100:248724-342662	BL_48h	BL_BC	OK	4.00809	1.70759	-1.23095	-4.46786	5e-05	0.000260536	yes
XLOC_016357	evm.TU.scaffold_40.42	PREDICTED: G-protein coupled receptor 84-like [Oreochromis niloticus]	G-protein coupled receptor 84 OS=Bos taurus GN=GPR84 PE=2 SV=1	sp|Q2KI97|GPR84_BOVIN	Uncharacterized protein OS=Oreochromis niloticus GN=GPR84 (2 of 2) PE=4 SV=1	I3KZC7_ORENI	scaffold_40:593866-595087	BL_48h	BL_BC	OK	4.37851	1.87417	-1.22419	-2.55859	0.00075	0.00304054	yes
XLOC_008773	evm.TU.scaffold_212.35	PREDICTED: rho-related GTP-binding protein RhoE-like [Takifugu rubripes]	Rho-related GTP-binding protein RhoE OS=Rattus norvegicus GN=Rnd3 PE=2 SV=1	sp|Q6SA80|RND3_RAT	Uncharacterized protein OS=Tetraodon nigroviridis GN=RND3 PE=3 SV=1	H3CYD2_TETNG	scaffold_212:607592-617495	BL_48h	BL_BC	OK	18.4292	7.94375	-1.2141	-3.943	5e-05	0.000260536	yes
XLOC_009034	evm.TU.scaffold_219.11	PREDICTED: insulin receptor substrate 2-like [Oreochromis niloticus]	Insulin receptor substrate 2 OS=Homo sapiens GN=IRS2 PE=1 SV=2	sp|Q9Y4H2|IRS2_HUMAN	Uncharacterized protein OS=Takifugu rubripes GN=IRS2 (1 of 2) PE=4 SV=1	H2STH6_TAKRU	scaffold_219:126659-135493	BL_48h	BL_BC	OK	4.01498	1.73182	-1.2131	-5.00855	5e-05	0.000260536	yes
XLOC_005612	evm.TU.scaffold_162.49	PREDICTED: kinesin-like calmodulin-binding protein homolog [Takifugu rubripes]	Kinesin-like protein KIFC3 OS=Homo sapiens GN=KIFC3 PE=1 SV=4	sp|Q9BVG8|KIFC3_HUMAN	Uncharacterized protein (Fragment) OS=Latimeria chalumnae PE=3 SV=1	H3AG51_LATCH	scaffold_162:665795-670280	BL_48h	BL_BC	OK	1.51885	0.656551	-1.21	-2.36093	0.0018	0.00657475	yes
XLOC_008220	evm.TU.scaffold_201.19	PREDICTED: protein prune homolog [Oreochromis niloticus]	Protein prune homolog OS=Homo sapiens GN=PRUNE PE=1 SV=2	sp|Q86TP1|PRUNE_HUMAN	Uncharacterized protein OS=Oreochromis niloticus GN=LOC100691145 PE=4 SV=1	I3IZ22_ORENI	scaffold_201:230348-237498	BL_48h	BL_BC	OK	270.902	117.196	-1.20885	-21.2939	5e-05	0.000260536	yes
XLOC_011624	evm.TU.scaffold_276.5	PREDICTED: ribosomal protein 63, mitochondrial-like isoformX1 [Oreochromis niloticus] ref|XP_005474453.1| PREDICTED: ribosomal protein 63, mitochondrial-like isoform X2 [Oreochromis niloticus] ref|XP_005474454.1| PREDICTED: ribosomal protein 63, mitochondrial-like isoform X3 [Oreochromis niloticus]	Ribosomal protein 63, mitochondrial OS=Danio rerio GN=mrp63 PE=2 SV=1	sp|Q6PBR7|RT63_DANRE	Uncharacterized protein OS=Oreochromis niloticus GN=LOC100707587 PE=4 SV=1	I3KY37_ORENI	scaffold_276:73526-73838	BL_48h	BL_BC	OK	217.288	94.4332	-1.20224	-7.29029	5e-05	0.000260536	yes
XLOC_018919	asmbl_57747|g.87090	PREDICTED: neuronal pentraxin receptor-like [Maylandia zebra]	Neuronal pentraxin receptor OS=Homo sapiens GN=NPTXR PE=2 SV=2	sp|O95502|NPTXR_HUMAN	Uncharacterized protein OS=Oreochromis niloticus PE=4 SV=1	I3K5T7_ORENI	scaffold_52:867055-884131	BL_48h	BL_BC	OK	8.56149	3.7731	-1.18211	-2.84913	0.0005	0.00212263	yes
XLOC_020506	evm.TU.scaffold_64.61	PREDICTED: POU domain, class 3, transcription factor 2-like [Oreochromis niloticus]	POU domain, class 3, transcription factor 2 OS=Danio rerio GN=pou3f2 PE=1 SV=1	sp|P79746|PO3F2_DANRE	Uncharacterized protein OS=Oreochromis niloticus GN=POU3F2 (2 of 2) PE=3 SV=1	I3KYL9_ORENI	scaffold_64:1208041-1209418	BL_48h	BL_BC	OK	4.2266	1.86389	-1.18118	-3.26364	0.00015	0.000716978	yes
XLOC_004206	evm.TU.scaffold_141.79	PREDICTED: hydroxycarboxylic acid receptor 2-like [Takifugu rubripes]	12-(S)-hydroxy-5,8,10,14-eicosatetraenoic acid receptor OS=Mus musculus GN=Gpr31 PE=3 SV=1	sp|F8VQN3|GPR31_MOUSE	Uncharacterized protein OS=Takifugu rubripes GN=OXER1 (2 of 3) PE=3 SV=1	H2TNV6_TAKRU	scaffold_141:948304-957354	BL_48h	BL_BC	OK	1.56247	0.694712	-1.16934	-2.13721	0.01275	0.0350503	yes
XLOC_003087	evm.TU.scaffold_127.53	CCAAT/Enhancer binding protein epsilon [Paralichthys olivaceus]	CCAAT/enhancer-binding protein epsilon OS=Homo sapiens GN=CEBPE PE=1 SV=2	sp|Q15744|CEBPE_HUMAN	CCAAT/Enhancer binding protein epsilon OS=Paralichthys olivaceus GN=JFC/EBPe PE=2 SV=1	Q98TD6_PAROL	scaffold_127:1002000-1006357	BL_48h	BL_BC	OK	3.68463	1.64072	-1.16719	-2.43247	0.002	0.00721658	yes
XLOC_003540	evm.TU.scaffold_131.70	PREDICTED: histone H2A-like [Danio rerio]	Histone H2A OS=Oncorhynchus mykiss PE=1 SV=2	sp|P02264|H2A_ONCMY	Histone H2A OS=Danio rerio GN=zgc:163047 PE=2 SV=1	A4FVM2_DANRE	scaffold_131:1196877-1197264	BL_48h	BL_BC	OK	104.444	46.7971	-1.15824	-6.05376	5e-05	0.000260536	yes
XLOC_016176	evm.TU.scaffold_4.139	PREDICTED: neurogenin-2-like [Maylandia zebra] ref|XP_005927998.1| PREDICTED: neurogenin-2-like [Haplochromis burtoni]	Protein atonal homolog 1 OS=Pan troglodytes GN=ATOH1 PE=2 SV=1	sp|Q5IS79|ATOH1_PANTR	Uncharacterized protein OS=Oreochromis niloticus PE=4 SV=1	I3KMS4_ORENI	scaffold_4:2050432-2051101	BL_48h	BL_BC	OK	5.61621	2.51768	-1.1575	-2.12639	0.00845	0.0247844	yes
XLOC_006726	evm.TU.scaffold_18.219	PREDICTED: uncharacterized protein LOC102082714 [Oreochromis niloticus]	Interleukin-17 receptor B OS=Homo sapiens GN=IL17RB PE=1 SV=2	sp|Q9NRM6|I17RB_HUMAN	Uncharacterized protein OS=Gasterosteus aculeatus GN=IL17RB PE=4 SV=1	G3NRA2_GASAC	scaffold_18:3111938-3115147	BL_48h	BL_BC	OK	7.31313	3.28763	-1.15344	-3.57158	5e-05	0.000260536	yes
XLOC_014100	evm.TU.scaffold_335.28	PREDICTED: troponin T, cardiac muscle isoforms-like [Takifugu rubripes]	Troponin T, cardiac muscle isoforms OS=Gallus gallus GN=TNNT2 PE=2 SV=2	sp|P02642|TNNT2_CHICK	Skeletal troponin T OS=Sparus aurata PE=2 SV=1	Q3KSX2_SPAAU	scaffold_335:327847-328681	BL_48h	BL_BC	OK	2.82905	1.27337	-1.15167	-2.02435	0.0115	0.032127	yes
XLOC_005392	evm.TU.scaffold_16.241	PREDICTED: heat shock protein 30-like [Oryzias latipes] ref|XP_004085935.1| PREDICTED: heat shock protein 30-like [Oryzias latipes]	Heat shock protein 30 OS=Oncorhynchus tshawytscha GN=hsp30 PE=2 SV=1	sp|P42931|HSP30_ONCTS	Uncharacterized protein OS=Gasterosteus aculeatus PE=3 SV=1	G3Q0Z0_GASAC	scaffold_16:3947003-3947642	BL_48h	BL_BC	OK	7.85754	3.5547	-1.14435	-2.52857	0.0011	0.00426253	yes
XLOC_014084	evm.TU.scaffold_334.16	PREDICTED: arf-GAP with Rho-GAP domain, ANK repeat and PH domain-containing protein 3-like isoform X2 [Pundamilia nyererei]	Arf-GAP with Rho-GAP domain, ANK repeat and PH domain-containing protein 3 OS=Mus musculus GN=Arap3 PE=1 SV=3	sp|Q8R5G7|ARAP3_MOUSE	Uncharacterized protein OS=Oreochromis niloticus GN=LOC100711520 PE=4 SV=1	I3IU46_ORENI	scaffold_334:172171-182132	BL_48h	BL_BC	OK	9.7729	4.42366	-1.14354	-6.67197	5e-05	0.000260536	yes
XLOC_006541	evm.TU.scaffold_177.40	PREDICTED: uncharacterized protein LOC102226181 [Xiphophorus maculatus]			Uncharacterized protein OS=Xiphophorus maculatus PE=4 SV=1	M3ZRH9_XIPMA	scaffold_177:825181-831849	BL_48h	BL_BC	OK	13.4052	6.13102	-1.12859	-3.55901	0.0001	0.000495346	yes
XLOC_023261	evm.TU.scaffold_9.302	caspase-9 [Dicentrarchus labrax] gb|ABC70999.1| caspase-9 [Dicentrarchus labrax]	Caspase-9 OS=Mus musculus GN=Casp9 PE=1 SV=1	sp|Q8C3Q9|CASP9_MOUSE	Caspase OS=Dicentrarchus labrax GN=CASP9 PE=2 SV=1	Q1KZF4_DICLA	scaffold_9:5162244-5172195	BL_48h	BL_BC	OK	27.0493	12.4167	-1.12331	-8.24499	5e-05	0.000260536	yes
XLOC_007123	evm.TU.scaffold_186.37	PREDICTED: diacylglycerol kinase delta-like isoform X2 [Haplochromis burtoni]	Diacylglycerol kinase eta OS=Homo sapiens GN=DGKH PE=1 SV=1	sp|Q86XP1|DGKH_HUMAN	Uncharacterized protein OS=Oreochromis niloticus PE=4 SV=1	I3JIU3_ORENI	scaffold_186:884201-903686	BL_48h	BL_BC	OK	1.39645	0.641307	-1.12268	-2.67855	0.00075	0.00304054	yes
XLOC_019705	evm.TU.scaffold_58.8	Beta-2-glycoprotein 1 precursor [Anoplopoma fimbria]	Beta-2-glycoprotein 1 OS=Pan troglodytes GN=APOH PE=2 SV=1	sp|Q95LB0|APOH_PANTR	Beta-2-glycoprotein 1 OS=Anoplopoma fimbria GN=APOH PE=2 SV=1	C3KKA6_ANOFI	scaffold_58:146350-151045	BL_48h	BL_BC	OK	4.46421	2.05143	-1.12178	-2.42851	0.0022	0.00784746	yes
XLOC_004651	evm.TU.scaffold_15.25	PREDICTED: centromere protein N-like isoform X2 [Haplochromis burtoni]	Centromere protein N OS=Gallus gallus GN=CENPN PE=2 SV=1	sp|Q1T765|CENPN_CHICK	Uncharacterized protein OS=Oreochromis niloticus GN=LOC100701538 PE=4 SV=1	I3JDW2_ORENI	scaffold_15:520438-524854	BL_48h	BL_BC	OK	3.44806	1.58955	-1.11716	-2.18109	0.00845	0.0247844	yes
XLOC_016271	evm.TU.scaffold_40.35	PREDICTED: rho guanine nucleotide exchange factor 25-like isoform X3 [Maylandia zebra]	Rho guanine nucleotide exchange factor 25 OS=Mus musculus GN=Arhgef25 PE=1 SV=1	sp|Q9CWR0|ARHGP_MOUSE	Uncharacterized protein OS=Oreochromis niloticus GN=ARHGEF25 (2 of 2) PE=4 SV=1	I3KSC5_ORENI	scaffold_40:508342-531787	BL_48h	BL_BC	OK	1.61832	0.749248	-1.11098	-2.1169	0.0066	0.0201226	yes
XLOC_007021	evm.TU.scaffold_184.13	PREDICTED: glioma pathogenesis-related protein 1-like [Neolamprologus brichardi]	Glioma pathogenesis-related protein 1 OS=Homo sapiens GN=GLIPR1 PE=1 SV=3	sp|P48060|GLIP1_HUMAN	Uncharacterized protein OS=Oreochromis niloticus GN=LOC100690847 PE=4 SV=1	I3K209_ORENI	scaffold_184:161066-163362	BL_48h	BL_BC	OK	21.2782	9.87388	-1.10769	-4.52094	5e-05	0.000260536	yes
XLOC_011985	evm.TU.scaffold_286.12	PREDICTED: glycogen phosphorylase, liver form-like isoform 1 [Takifugu rubripes]	Glycogen phosphorylase, liver form OS=Mus musculus GN=Pygl PE=1 SV=4	sp|Q9ET01|PYGL_MOUSE	Phosphorylase OS=Tetraodon nigroviridis GN=PYGL PE=3 SV=1	H3DPT3_TETNG	scaffold_286:193724-202368	BL_48h	BL_BC	OK	20.8481	9.75233	-1.0961	-8.87266	5e-05	0.000260536	yes
XLOC_013856	evm.TU.scaffold_329.33	unnamed protein product [Tetraodon nigroviridis]			Uncharacterized protein (Fragment) OS=Oryzias latipes PE=4 SV=1	H2L5Z3_ORYLA	scaffold_329:334205-342237	BL_48h	BL_BC	OK	1.52656	0.715966	-1.09232	-2.12051	0.0094	0.0270965	yes
XLOC_004929	evm.TU.scaffold_152.25	PREDICTED: signal recognition particle 9 kDa protein-like isoform X1 [Haplochromis burtoni]	Signal recognition particle 9 kDa protein OS=Mus musculus GN=Srp9 PE=1 SV=2	sp|P49962|SRP09_MOUSE	Signal recognition particle 9 kDa protein OS=Gasterosteus aculeatus GN=SRP9 PE=3 SV=1	G3NJ90_GASAC	scaffold_152:620881-622780	BL_48h	BL_BC	OK	37.4499	17.5767	-1.09129	-1.98945	0.0076	0.0226905	yes
XLOC_005408	evm.TU.scaffold_16.35	M17 homologue [Paralichthys olivaceus]			M17 homologue OS=Paralichthys olivaceus GN=M17h PE=2 SV=1	A8QX85_PAROL	scaffold_16:542544-543828	BL_48h	BL_BC	OK	6.11929	2.87671	-1.08895	-2.07906	0.0087	0.0254041	yes
XLOC_002699	evm.TU.scaffold_120.63	PREDICTED: 14 kDa phosphohistidine phosphatase-like [Neolamprologus brichardi]	14 kDa phosphohistidine phosphatase OS=Oryctolagus cuniculus GN=PHPT1 PE=1 SV=1	sp|P83468|PHP14_RABIT	Uncharacterized protein OS=Oreochromis niloticus GN=LOC100711007 PE=4 SV=1	I3K5C9_ORENI	scaffold_120:1033903-1034751	BL_48h	BL_BC	OK	304.826	144.501	-1.0769	-9.90071	5e-05	0.000260536	yes
XLOC_004034	evm.TU.scaffold_14.34	PREDICTED: methylmalonyl-CoA epimerase, mitochondrial-like isoform X1 [Oreochromis niloticus]	Methylmalonyl-CoA epimerase, mitochondrial OS=Homo sapiens GN=MCEE PE=1 SV=1	sp|Q96PE7|MCEE_HUMAN	Uncharacterized protein OS=Oreochromis niloticus GN=LOC100692528 PE=4 SV=1	I3J4G2_ORENI	scaffold_14:743430-746163	BL_48h	BL_BC	OK	9.97882	4.73072	-1.07681	-2.2056	0.00805	0.0238084	yes
XLOC_012794	evm.TU.scaffold_3.413	PREDICTED: glutamine synthetase-like [Oreochromis niloticus]	Glutamine synthetase OS=Bos taurus GN=GLUL PE=2 SV=4	sp|P15103|GLNA_BOVIN	Glutamine synthetase (Fragment) OS=Gasterosteus aculeatus GN=GLUL (1 of 2) PE=3 SV=1	G3NIX5_GASAC	scaffold_3:5720248-5728654	BL_48h	BL_BC	OK	4.52039	2.15092	-1.0715	-3.11656	0.0001	0.000495346	yes
XLOC_005623	evm.TU.scaffold_162.77	PREDICTED: dentin matrix acidic phosphoprotein 1-like [Oreochromis niloticus]			Chromosome 13 SCAF14566, whole genome shotgun sequence OS=Tetraodon nigroviridis GN=GSTENG00016804001 PE=3 SV=1	Q4SKB4_TETNG	scaffold_162:991846-996347	BL_48h	BL_BC	OK	7.81117	3.73188	-1.06563	-4.8292	5e-05	0.000260536	yes
XLOC_016439	evm.TU.scaffold_401.15	inositol monophosphatase 1 [Oreochromis mossambicus]	Inositol monophosphatase 1 OS=Bos taurus GN=IMPA1 PE=1 SV=1	sp|P20456|IMPA1_BOVIN	Uncharacterized protein OS=Oreochromis niloticus GN=IMPA1 (3 of 3) PE=4 SV=1	I3JGL5_ORENI	scaffold_401:151564-154236	BL_48h	BL_BC	OK	25.7661	12.35	-1.06096	-4.8791	5e-05	0.000260536	yes
XLOC_014266	evm.TU.scaffold_34.174	ReO_6 [Oryzias latipes]	Probable RNA-directed DNA polymerase from transposon BS OS=Drosophila melanogaster GN=RTase PE=2 SV=1	sp|Q95SX7|RTBS_DROME	ReO_6 protein OS=Oryzias latipes GN=ReO_6 PE=4 SV=1	Q8UUM3_ORYLA	scaffold_34:2936506-2943614	BL_48h	BL_BC	OK	1.59874	0.766995	-1.05965	-2.59879	0.0016	0.00593086	yes
XLOC_017180	evm.TU.scaffold_43.21	reverse transcriptase [Fundulus heteroclitus]	LINE-1 reverse transcriptase homolog OS=Nycticebus coucang PE=1 SV=1	sp|P08548|LIN1_NYCCO	Uncharacterized protein OS=Danio rerio GN=CR855327.1 PE=4 SV=1	E7F3G4_DANRE	scaffold_43:227154-230309	BL_48h	BL_BC	OK	4.78681	2.29929	-1.05787	-3.06695	0.00125	0.00477044	yes
XLOC_017468	evm.TU.scaffold_441.6						scaffold_441:58205-80579	BL_48h	BL_BC	OK	4.50492	2.16639	-1.05621	-4.99638	5e-05	0.000260536	yes
XLOC_023425	evm.TU.scaffold_92.24	PREDICTED: coronin-2B-like isoform X1 [Haplochromis burtoni]	Coronin-2B OS=Homo sapiens GN=CORO2B PE=2 SV=4	sp|Q9UQ03|COR2B_HUMAN	Coronin OS=Oreochromis niloticus GN=coro2b PE=3 SV=1	I3JE35_ORENI	scaffold_92:499860-538786	BL_48h	BL_BC	OK	1.21005	0.582562	-1.05459	-2.27572	0.00395	0.0129951	yes
XLOC_005894	evm.TU.scaffold_168.29	PREDICTED: neurofilament medium polypeptide-like isoform X2 [Oreochromis niloticus] ref|XP_003452469.2| PREDICTED: neurofilament medium polypeptide-like isoform X1 [Oreochromis niloticus]			Uncharacterized protein OS=Oryzias latipes GN=LOC101173174 PE=4 SV=1	H2LLV2_ORYLA	scaffold_168:426228-433909	BL_48h	BL_BC	OK	2.4214	1.16916	-1.05037	-2.31988	0.00515	0.0163587	yes
XLOC_009380	evm.TU.scaffold_226.39	PREDICTED: alkylated DNA repair protein alkB homolog 1-like isoform X1 [Oreochromis niloticus] ref|XP_005461957.1| PREDICTED: alkylated DNA repair protein alkB homolog 1-like isoform X2 [Oreochromis niloticus]	Alkylated DNA repair protein alkB homolog 1 OS=Homo sapiens GN=ALKBH1 PE=1 SV=2	sp|Q13686|ALKB1_HUMAN	Uncharacterized protein OS=Oreochromis niloticus GN=LOC100698266 PE=4 SV=1	I3K0T0_ORENI	scaffold_226:727370-731192	BL_48h	BL_BC	OK	15.7912	7.67341	-1.04118	-4.64395	5e-05	0.000260536	yes
XLOC_006487	evm.TU.scaffold_175.42	cytochrome P450 [Larimichthys crocea]	Leukotriene-B(4) omega-hydroxylase 2 OS=Homo sapiens GN=CYP4F3 PE=2 SV=2	sp|Q08477|CP4F3_HUMAN	Cytochrome P450 OS=Larimichthys crocea GN=CYP4F7 PE=2 SV=1	A9YE33_LARCR	scaffold_175:520125-523524	BL_48h	BL_BC	OK	5.22214	2.53915	-1.0403	-3.31421	5e-05	0.000260536	yes
XLOC_021656	evm.TU.scaffold_73.54	PREDICTED: protein FAM101B-like [Pundamilia nyererei] ref|XP_005915996.1| PREDICTED: protein FAM101B-like [Haplochromis burtoni]	Protein FAM101B OS=Rattus norvegicus GN=Fam101b PE=2 SV=1	sp|Q6AXS9|F101B_RAT	Uncharacterized protein OS=Oreochromis niloticus GN=LOC100703693 PE=4 SV=1	I3JBP3_ORENI	scaffold_73:1096523-1098056	BL_48h	BL_BC	OK	16.5666	8.0645	-1.03862	-3.11674	5e-05	0.000260536	yes
XLOC_020804	evm.TU.scaffold_66.94	PREDICTED: C-myc promoter-binding protein-like isoform X1 [Pundamilia nyererei]	C-myc promoter-binding protein OS=Homo sapiens GN=DENND4A PE=1 SV=2	sp|Q7Z401|MYCPP_HUMAN	Uncharacterized protein OS=Oreochromis niloticus GN=DENND4A (2 of 2) PE=4 SV=1	I3KE59_ORENI	scaffold_66:1298716-1317421	BL_48h	BL_BC	OK	17.4547	8.49874	-1.0383	-11.1871	5e-05	0.000260536	yes
XLOC_017839	evm.TU.scaffold_461.4	PREDICTED: hemoglobin cathodic subunit beta-like [Neolamprologus brichardi]	Hemoglobin subunit beta-1 OS=Oncorhynchus mykiss GN=hbb1 PE=1 SV=1	sp|P02142|HBB1_ONCMY	Uncharacterized protein OS=Xiphophorus maculatus PE=3 SV=1	M3ZD81_XIPMA	scaffold_461:9065-10665	BL_48h	BL_BC	OK	67.9048	33.0685	-1.03805	-5.49109	5e-05	0.000260536	yes
XLOC_001354	evm.TU.scaffold_105.63	putative uncharacterized protein [Ruminococcus sp. CAG:177] emb|CDB41712.1| putative uncharacterized protein [Ruminococcus sp. CAG:177]			Uncharacterized protein OS=Ruminococcus sp. CAG:177 GN=BN517_01733 PE=4 SV=1	R6IUN9_9FIRM	scaffold_105:986760-988974	BL_48h	BL_BC	OK	3.306	1.62204	-1.02728	-2.45994	0.00185	0.00672852	yes
XLOC_006572	evm.TU.scaffold_177.54	PREDICTED: mitogen-activated protein kinase-binding protein 1 [Poecilia formosa]	Mitogen-activated protein kinase-binding protein 1 OS=Mus musculus GN=Mapkbp1 PE=1 SV=1	sp|Q6NS57|MABP1_MOUSE	Uncharacterized protein OS=Oreochromis niloticus GN=MAPKBP1 (1 of 2) PE=4 SV=1	I3K0Z3_ORENI	scaffold_177:986084-986497	BL_48h	BL_BC	OK	83.7129	41.15	-1.02456	-3.98287	5e-05	0.000260536	yes
XLOC_010848	evm.TU.scaffold_258.43	Low choriolytic enzyme precursor [Anoplopoma fimbria]	Low choriolytic enzyme OS=Oryzias latipes GN=lce PE=1 SV=1	sp|P31579|LCE_ORYLA	Low choriolytic enzyme OS=Anoplopoma fimbria GN=LCE PE=2 SV=1	C3KHM6_ANOFI	scaffold_258:495655-499761	BL_48h	BL_BC	OK	79.1289	38.9681	-1.02191	-7.82607	5e-05	0.000260536	yes
XLOC_010704	evm.TU.scaffold_253.36	PREDICTED: uncharacterized protein MJ0240-like [Maylandia zebra]			Uncharacterized protein OS=Oryzias latipes GN=LOC101159309 PE=4 SV=1	H2MSN8_ORYLA	scaffold_253:539891-541504	BL_48h	BL_BC	OK	8.77004	4.32539	-1.01975	-2.07114	0.01055	0.0298838	yes
XLOC_001939	evm.TU.scaffold_111.49	unnamed protein product [Tetraodon nigroviridis]	Retinol dehydrogenase 3 OS=Rattus norvegicus GN=Rdh3 PE=1 SV=1	sp|P50169|RDH3_RAT	Uncharacterized protein OS=Tetraodon nigroviridis GN=HSD17B6 PE=3 SV=1	H3D6W3_TETNG	scaffold_111:590659-599649	BL_48h	BL_BC	OK	2.03613	1.00451	-1.01934	-2.048	0.0095	0.0273347	yes
XLOC_000252	evm.TU.scaffold_0.218	PREDICTED: SH3 domain-binding protein 5-like [Takifugu rubripes]	SH3 domain-binding protein 5 OS=Homo sapiens GN=SH3BP5 PE=1 SV=2	sp|O60239|3BP5_HUMAN	Uncharacterized protein OS=Oreochromis niloticus GN=LOC100707679 PE=4 SV=1	I3KE57_ORENI	scaffold_0:2946733-2957300	BL_48h	BL_BC	OK	20.1653	9.95729	-1.01805	-6.57553	5e-05	0.000260536	yes
XLOC_006479	evm.TU.scaffold_175.25	PREDICTED: ETS translocation variant 5-like [Oreochromis niloticus]	ETS translocation variant 5 OS=Mus musculus GN=Etv5 PE=2 SV=1	sp|Q9CXC9|ETV5_MOUSE	Uncharacterized protein OS=Oreochromis niloticus GN=ETV5 (2 of 2) PE=3 SV=1	I3KDJ5_ORENI	scaffold_175:262604-267232	BL_48h	BL_BC	OK	3.82649	1.89535	-1.01356	-2.83701	0.0011	0.00426253	yes
XLOC_010872	evm.TU.scaffold_258.52	Pleckstrin homology domain-containing family F member 1 [Oplegnathus fasciatus]	Pleckstrin homology domain-containing family F member 1 OS=Rattus norvegicus GN=Plekhf1 PE=2 SV=1	sp|Q68FU1|PKHF1_RAT	Pleckstrin homology domain-containing family F member 1 OS=Oplegnathus fasciatus GN=PKHF1 PE=2 SV=1	J7M299_9PERO	scaffold_258:627926-629251	BL_48h	BL_BC	OK	27.3464	13.556	-1.01242	-5.04297	5e-05	0.000260536	yes
XLOC_012412	evm.TU.scaffold_296.21	PREDICTED: probable tubulin polyglutamylase TTLL1 [Oreochromis niloticus]	Probable tubulin polyglutamylase TTLL1 OS=Homo sapiens GN=TTLL1 PE=2 SV=1	sp|O95922|TTLL1_HUMAN	Uncharacterized protein OS=Oreochromis niloticus GN=ttll1 PE=4 SV=1	I3JZP3_ORENI	scaffold_296:171174-183957	BL_48h	BL_BC	OK	4.38306	2.17531	-1.01071	-4.18168	5e-05	0.000260536	yes
XLOC_014351	asmbl_43944|g.66390	PREDICTED: tumor necrosis factor alpha-induced protein 2-like isoform X1 [Maylandia zebra]	Tumor necrosis factor alpha-induced protein 2 OS=Homo sapiens GN=TNFAIP2 PE=1 SV=2	sp|Q03169|TNAP2_HUMAN	Uncharacterized protein (Fragment) OS=Oreochromis niloticus GN=TNFAIP2 (4 of 4) PE=4 SV=1	I3KRJ2_ORENI	scaffold_340:123575-130419	BL_48h	BL_BC	OK	2.78604	1.38439	-1.00896	-2.94738	0.00035	0.00154475	yes
XLOC_015934	evm.TU.scaffold_396.2	PREDICTED: cyclic AMP-dependent transcription factor ATF-3-like [Oreochromis niloticus]	Cyclic AMP-dependent transcription factor ATF-3 OS=Bos taurus GN=ATF3 PE=2 SV=1	sp|Q2KII1|ATF3_BOVIN	Uncharacterized protein OS=Oreochromis niloticus GN=LOC100702991 PE=4 SV=1	I3KQX9_ORENI	scaffold_396:126384-127340	BL_48h	BL_BC	OK	47.626	23.6931	-1.00728	-6.0905	5e-05	0.000260536	yes
XLOC_016951	evm.TU.scaffold_42.144	PREDICTED: uridine phosphorylase 1-like [Poecilia formosa]	Uridine phosphorylase 1 OS=Mus musculus GN=Upp1 PE=1 SV=2	sp|P52624|UPP1_MOUSE	Uncharacterized protein OS=Xiphophorus maculatus GN=UPP1 PE=4 SV=1	M4AIE8_XIPMA	scaffold_42:1959336-1967320	BL_48h	BL_BC	OK	7.2726	3.62791	-1.00333	-3.55591	5e-05	0.000260536	yes
XLOC_003574	evm.TU.scaffold_131.73	PREDICTED: alpha-1B adrenergic receptor-like [Oreochromis niloticus]	Alpha-1B adrenergic receptor OS=Mesocricetus auratus GN=ADRA1B PE=1 SV=1	sp|P18841|ADA1B_MESAU	Uncharacterized protein OS=Oreochromis niloticus GN=ADRA1B (2 of 2) PE=3 SV=1	I3KN17_ORENI	scaffold_131:1207517-1214215	BL_48h	BL_BC	OK	12.0809	6.02742	-1.00312	-4.81414	5e-05	0.000260536	yes
XLOC_009199	evm.TU.scaffold_220.5	PREDICTED: A disintegrin and metalloproteinase with thrombospondin motifs 5-like [Haplochromis burtoni]	A disintegrin and metalloproteinase with thrombospondin motifs 5 OS=Homo sapiens GN=ADAMTS5 PE=1 SV=2	sp|Q9UNA0|ATS5_HUMAN	Uncharacterized protein OS=Oreochromis niloticus GN=adamts5 PE=4 SV=1	I3K2F6_ORENI	scaffold_220:58498-70575	BL_48h	BL_BC	OK	6.22703	3.1113	-1.00103	-4.80418	5e-05	0.000260536	yes
XLOC_003119	evm.TU.scaffold_128.3	PREDICTED: alpha-2-HS-glycoprotein-like isoform X2 [Maylandia zebra]	Alpha-2-HS-glycoprotein OS=Ovis aries GN=AHSG PE=1 SV=1	sp|P29701|FETUA_SHEEP	Uncharacterized protein OS=Oreochromis niloticus PE=4 SV=1	I3JLH7_ORENI	scaffold_128:13508-17533	BL_48h	BL_BC	OK	2.47882	4.96293	1.00154	2.62849	0.0008	0.00321592	yes
XLOC_022366	evm.TU.scaffold_8.209	protein tyrosine phosphatase alpha [Paralichthys olivaceus]	Receptor-type tyrosine-protein phosphatase alpha OS=Homo sapiens GN=PTPRA PE=1 SV=2	sp|P18433|PTPRA_HUMAN	Protein tyrosine phosphatase alpha OS=Paralichthys olivaceus PE=2 SV=1	Q0PVD6_PAROL	scaffold_8:3487323-3500432	BL_48h	BL_BC	OK	0.711941	1.42628	1.00243	2.12536	0.00445	0.0144039	yes
XLOC_015150	evm.TU.scaffold_366.1	PREDICTED: tripartite motif-containing protein 16-like [Oreochromis niloticus]	Tripartite motif-containing protein 16 OS=Mus musculus GN=Trim16 PE=2 SV=2	sp|Q99PP9|TRI16_MOUSE	Uncharacterized protein OS=Oreochromis niloticus GN=LOC100692844 PE=4 SV=1	I3L061_ORENI	scaffold_366:2522-4199	BL_48h	BL_BC	OK	23.4471	47.0682	1.00534	9.70028	5e-05	0.000260536	yes
XLOC_016658	evm.TU.scaffold_41.92	PREDICTED: S-adenosylmethionine synthase isoform type-1-like [Oryzias latipes]	S-adenosylmethionine synthase isoform type-1 OS=Homo sapiens GN=MAT1A PE=1 SV=2	sp|Q00266|METK1_HUMAN	S-adenosylmethionine synthase (Fragment) OS=Gasterosteus aculeatus GN=MAT1A (2 of 2) PE=3 SV=1	G3NZ09_GASAC	scaffold_41:1471593-1477518	BL_48h	BL_BC	OK	24.1617	48.528	1.0061	8.01773	5e-05	0.000260536	yes
XLOC_014576	evm.TU.scaffold_35.35	PREDICTED: calcium-binding mitochondrial carrier protein SCaMC-1-like [Oreochromis niloticus]	Calcium-binding mitochondrial carrier protein SCaMC-1 OS=Danio rerio GN=slc25a24 PE=2 SV=1	sp|Q66L49|SCMC1_DANRE	Uncharacterized protein OS=Gasterosteus aculeatus GN=SLC25A24 (2 of 2) PE=3 SV=1	G3PQW6_GASAC	scaffold_35:497832-501978	BL_48h	BL_BC	OK	1.04901	2.11215	1.00969	1.80627	0.0175	0.0456164	yes
XLOC_013425	evm.TU.scaffold_314.5	toll-like receptor 2 [Paralichthys olivaceus]	Toll-like receptor 2 type-1 OS=Gallus gallus GN=TLR2-1 PE=2 SV=1	sp|Q9DD78|TLR21_CHICK	Toll-like receptor OS=Paralichthys olivaceus GN=tlr2 PE=2 SV=1	Q76CU0_PAROL	scaffold_314:41493-45623	BL_48h	BL_BC	OK	6.35282	12.7985	1.01051	5.99919	5e-05	0.000260536	yes
XLOC_016331	evm.TU.scaffold_40.164	PREDICTED: serine/threonine-protein kinase Nek4-like isoform X3 [Neolamprologus brichardi]	Serine/threonine-protein kinase Nek4 OS=Homo sapiens GN=NEK4 PE=1 SV=2	sp|P51957|NEK4_HUMAN	Uncharacterized protein OS=Oreochromis niloticus GN=LOC100697929 PE=4 SV=1	I3KT87_ORENI	scaffold_40:2679031-2691723	BL_48h	BL_BC	OK	2.56559	5.17371	1.01191	4.74548	5e-05	0.000260536	yes
XLOC_002027	evm.TU.scaffold_112.71	PREDICTED: tubulin alpha-1A chain-like [Astyanax mexicanus]	Tubulin alpha-1C chain OS=Mus musculus GN=Tuba1c PE=1 SV=1	sp|P68373|TBA1C_MOUSE	Uncharacterized protein (Fragment) OS=Takifugu rubripes GN=LOC101061790 PE=3 SV=1	H2U305_TAKRU	scaffold_112:1062057-1063530	BL_48h	BL_BC	OK	16.5528	33.3971	1.01264	7.54461	5e-05	0.000260536	yes
XLOC_020616	evm.TU.scaffold_65.88	PREDICTED: zinc finger and BTB domain-containing protein 20 [Poecilia formosa]	Zinc finger and BTB domain-containing protein 20 OS=Mus musculus GN=Zbtb20 PE=1 SV=1	sp|Q8K0L9|ZBT20_MOUSE	Uncharacterized protein OS=Xiphophorus maculatus GN=ZBTB20 PE=4 SV=1	M4AEN8_XIPMA	scaffold_65:1216660-1242831	BL_48h	BL_BC	OK	8.08085	16.3409	1.0159	8.62728	5e-05	0.000260536	yes
XLOC_004329	evm.TU.scaffold_143.23	3-hydroxybutyrate dehydrogenase type 2 [Anoplopoma fimbria]	3-hydroxybutyrate dehydrogenase type 2 OS=Danio rerio GN=bdh2 PE=2 SV=1	sp|Q561X9|BDH2_DANRE	3-hydroxybutyrate dehydrogenase type 2 OS=Anoplopoma fimbria GN=BDH2 PE=2 SV=1	C3KHJ5_ANOFI	scaffold_143:640049-653387	BL_48h	BL_BC	OK	1.93935	3.92238	1.01615	2.20158	0.00365	0.0121412	yes
XLOC_015188	evm.TU.scaffold_367.25	PREDICTED: spectrin beta chain, non-erythrocytic 1-like isoform X1 [Oreochromis niloticus]	Spectrin beta chain, non-erythrocytic 1 OS=Homo sapiens GN=SPTBN1 PE=1 SV=2	sp|Q01082|SPTB2_HUMAN	Uncharacterized protein (Fragment) OS=Oreochromis niloticus GN=SPTBN1 (2 of 2) PE=4 SV=1	I3JIG6_ORENI	scaffold_367:243246-260546	BL_48h	BL_BC	OK	1.12376	2.27514	1.01762	4.76063	5e-05	0.000260536	yes
XLOC_022754	evm.TU.scaffold_84.60	PREDICTED: uncharacterized protein LOC102296737 isoform X1 [Haplochromis burtoni] ref|XP_005938634.1| PREDICTED: uncharacterized protein LOC102296737 isoform X2 [Haplochromis burtoni] ref|XP_005938635.1| PREDICTED: uncharacterized protein LOC102296737 isoform X3 [Haplochromis burtoni]	Zinc finger protein 831 OS=Homo sapiens GN=ZNF831 PE=2 SV=4	sp|Q5JPB2|ZN831_HUMAN	Uncharacterized protein OS=Danio rerio GN=znf831 PE=4 SV=1	F1R0V3_DANRE	scaffold_84:1144146-1157462	BL_48h	BL_BC	OK	2.8819	5.83718	1.01825	6.86376	5e-05	0.000260536	yes
XLOC_020987	evm.TU.scaffold_68.41	PREDICTED: protein phosphatase 1 regulatory subunit 15A-like [Neolamprologus brichardi]	Protein phosphatase 1 regulatory subunit 15B OS=Mus musculus GN=Ppp1r15b PE=1 SV=1	sp|Q8BFW3|PR15B_MOUSE	Uncharacterized protein OS=Gasterosteus aculeatus GN=PPP1R15B PE=4 SV=1	G3NU49_GASAC	scaffold_68:796309-803537	BL_48h	BL_BC	OK	25.4071	51.4829	1.01886	10.5524	5e-05	0.000260536	yes
XLOC_007687	evm.TU.scaffold_196.35	toll-like receptor 1 [Paralichthys olivaceus]	Toll-like receptor 1 OS=Homo sapiens GN=TLR1 PE=1 SV=3	sp|Q15399|TLR1_HUMAN	Toll-like receptor OS=Paralichthys olivaceus PE=2 SV=1	M1FYS4_PAROL	scaffold_196:430513-432931	BL_48h	BL_BC	OK	4.18171	8.47668	1.01941	4.88684	5e-05	0.000260536	yes
XLOC_005761	evm.TU.scaffold_166.5	PREDICTED: ras and Rab interactor 2-like [Oreochromis niloticus]	Ras and Rab interactor 2 OS=Homo sapiens GN=RIN2 PE=1 SV=1	sp|Q8WYP3|RIN2_HUMAN	Uncharacterized protein OS=Gasterosteus aculeatus GN=RIN2 (1 of 2) PE=4 SV=1	G3PJM3_GASAC	scaffold_166:41431-43788	BL_48h	BL_BC	OK	1.82025	3.69341	1.02082	2.13778	0.00775	0.0230597	yes
XLOC_013672	evm.TU.scaffold_320.24	PREDICTED: complement component C1q receptor-like [Oreochromis niloticus]	Complement component C1q receptor OS=Rattus norvegicus GN=Cd93 PE=2 SV=1	sp|Q9ET61|C1QR1_RAT	Uncharacterized protein (Fragment) OS=Oreochromis niloticus PE=4 SV=1	I3JNF8_ORENI	scaffold_320:339877-341584	BL_48h	BL_BC	OK	1.45874	2.96079	1.02126	2.39063	0.0028	0.00968077	yes
XLOC_015474	evm.TU.scaffold_379.15	PREDICTED: uncharacterized protein LOC102366391 [Latimeria chalumnae]	LINE-1 reverse transcriptase homolog OS=Nycticebus coucang PE=1 SV=1	sp|P08548|LIN1_NYCCO	Uncharacterized protein OS=Xiphophorus maculatus PE=4 SV=1	M3ZSH9_XIPMA	scaffold_379:154891-159516	BL_48h	BL_BC	OK	3.275	6.66605	1.02534	2.59924	0.00165	0.00609112	yes
XLOC_008073	asmbl_24524|g.37515	PREDICTED: protein CYR61-like [Takifugu rubripes]	Protein CYR61 OS=Gallus gallus GN=CYR61 PE=2 SV=1	sp|P19336|CYR61_CHICK	Uncharacterized protein (Fragment) OS=Takifugu rubripes GN=LOC101063384 PE=4 SV=1	H2VDI1_TAKRU	scaffold_20:3184559-3188589	BL_48h	BL_BC	OK	63.7318	129.756	1.02572	23.7405	5e-05	0.000260536	yes
XLOC_019643	evm.TU.scaffold_577.1	PREDICTED: deoxyribonuclease-1-like 1-like [Takifugu rubripes]	Deoxyribonuclease gamma OS=Rattus norvegicus GN=Dnase1l3 PE=1 SV=1	sp|O89107|DNSL3_RAT	Uncharacterized protein OS=Takifugu rubripes GN=DNASE1L1 (1 of 2) PE=4 SV=1	H2V5Y8_TAKRU	scaffold_577:54-1616	BL_48h	BL_BC	OK	5.23467	10.6597	1.026	2.47712	0.00225	0.00800949	yes
XLOC_023177	evm.TU.scaffold_9.20	PREDICTED: nuclear factor 7, ovary-like [Poecilia formosa]	Nuclear factor 7, ovary OS=Xenopus laevis PE=2 SV=1	sp|Q91431|NF7O_XENLA	Uncharacterized protein OS=Oryzias latipes PE=4 SV=1	H2LAQ3_ORYLA	scaffold_9:333317-357998	BL_48h	BL_BC	OK	9.92109	20.2649	1.03041	10.6699	5e-05	0.000260536	yes
XLOC_002228	asmbl_6684|g.9999	PREDICTED: fibrous sheath CABYR-binding protein-like [Haplochromis burtoni]			Uncharacterized protein OS=Oreochromis niloticus GN=LOC100700712 PE=4 SV=1	I3KYR9_ORENI	scaffold_115:503266-507036	BL_48h	BL_BC	OK	5.08443	10.4118	1.03406	5.40267	5e-05	0.000260536	yes
XLOC_001720	evm.TU.scaffold_11.186	PREDICTED: protection of telomeres protein 1-like isoform X2 [Oreochromis niloticus]	Protection of telomeres protein 1 OS=Gallus gallus GN=POT1 PE=1 SV=1	sp|P62597|POTE1_CHICK	Uncharacterized protein OS=Oreochromis niloticus GN=LOC100701836 PE=4 SV=1	I3J847_ORENI	scaffold_11:2624414-2643249	BL_48h	BL_BC	OK	0.979992	2.01305	1.03854	2.39481	0.0031	0.0105775	yes
XLOC_020855	evm.TU.scaffold_67.60	PREDICTED: CD9 antigen-like isoform X1 [Poecilia formosa]	CD9 antigen OS=Mus musculus GN=Cd9 PE=1 SV=2	sp|P40240|CD9_MOUSE	Uncharacterized protein OS=Oreochromis niloticus PE=4 SV=1	I3JNQ1_ORENI	scaffold_67:913428-916648	BL_48h	BL_BC	OK	5.78464	11.9125	1.04218	3.17214	0.0016	0.00593086	yes
XLOC_021366	evm.TU.scaffold_7.288	C-lectin-A [Dicentrarchus labrax]	C-type lectin domain family 4 member F OS=Rattus norvegicus GN=Clec4f PE=1 SV=1	sp|P10716|CLC4F_RAT	C-lectin-A OS=Dicentrarchus labrax GN=CLA PE=2 SV=1	C6ETM5_DICLA	scaffold_7:4009149-4018786	BL_48h	BL_BC	OK	1.96452	4.05546	1.04569	3.23648	0.0001	0.000495346	yes
XLOC_018781	evm.TU.scaffold_50.80	UDP-glucuronosyltransferase [Pleuronectes platessa]	UDP-glucuronosyltransferase (Fragment) OS=Pleuronectes platessa GN=ugt3 PE=2 SV=1	sp|Q91280|UGT3_PLEPL	UDP-glucuronosyltransferase OS=Pleuronectes platessa GN=UGT1 PE=2 SV=1	Q9W711_PLEPL	scaffold_50:1893286-1901253	BL_48h	BL_BC	OK	2.1557	4.46505	1.05052	3.63069	5e-05	0.000260536	yes
XLOC_013936	evm.TU.scaffold_33.20	PREDICTED: muscleblind-like protein 1 isoformX2 [Oreochromis niloticus]	Muscleblind-like protein 1 OS=Homo sapiens GN=MBNL1 PE=1 SV=2	sp|Q9NR56|MBNL1_HUMAN	Uncharacterized protein OS=Oreochromis niloticus GN=mbnl1 PE=4 SV=1	I3J6J3_ORENI	scaffold_33:277029-318974	BL_48h	BL_BC	OK	1.41029	2.92243	1.05118	2.41918	0.00215	0.00769438	yes
XLOC_011711	evm.TU.scaffold_279.28	PREDICTED: equilibrative nucleoside transporter 2-like [Takifugu rubripes]	Equilibrative nucleoside transporter 2 OS=Rattus norvegicus GN=Slc29a2 PE=2 SV=1	sp|O54699|S29A2_RAT	Uncharacterized protein OS=Gasterosteus aculeatus GN=SLC29A2 (1 of 2) PE=4 SV=1	G3Q9D7_GASAC	scaffold_279:387867-399319	BL_48h	BL_BC	OK	1.25681	2.60694	1.05259	2.33479	0.00405	0.0132783	yes
XLOC_019955	evm.TU.scaffold_6.226	PREDICTED: uncharacterized protein LOC100712247 isoform X2 [Oreochromis niloticus] ref|XP_005448003.1| PREDICTED: uncharacterized protein LOC100712247 isoform X3 [Oreochromis niloticus] ref|XP_005448004.1| PREDICTED: uncharacterized protein LOC100712247 isoform X4 [Oreochromis niloticus]			Uncharacterized protein OS=Xiphophorus maculatus PE=4 SV=1	M3ZT74_XIPMA	scaffold_6:3836379-3875077	BL_48h	BL_BC	OK	2.83294	5.88228	1.05408	9.01687	5e-05	0.000260536	yes
XLOC_008585	evm.TU.scaffold_21.132	PREDICTED: transmembrane protein 35-like [Oryzias latipes]	Transmembrane protein 35 OS=Danio rerio GN=tmem35 PE=2 SV=1	sp|Q58EL2|TMM35_DANRE	Uncharacterized protein OS=Oryzias latipes GN=LOC101165318 PE=4 SV=1	H2L7F3_ORYLA	scaffold_21:2294013-2295281	BL_48h	BL_BC	OK	5.24907	10.9206	1.05692	2.09796	0.01005	0.0286919	yes
XLOC_008829	evm.TU.scaffold_213.26	unnamed protein product [Tetraodon nigroviridis]	HRAS-like suppressor 3 OS=Rattus norvegicus GN=Pla2g16 PE=2 SV=2	sp|P53817|HRSL3_RAT	Chromosome 3 SCAF14614, whole genome shotgun sequence OS=Tetraodon nigroviridis GN=GSTENG00019422001 PE=4 SV=1	Q4SER5_TETNG	scaffold_213:424403-425434	BL_48h	BL_BC	OK	72.2781	150.759	1.06061	7.72224	5e-05	0.000260536	yes
XLOC_018128	evm.TU.scaffold_48.127	Sodium channel protein type 4 subunit alpha A [Dicentrarchus labrax]	Sodium channel protein type 4 subunit alpha A OS=Takifugu rubripes GN=scn4aa PE=3 SV=1	sp|Q2XVR7|SC4AA_TAKRU	Sodium channel protein type 4 subunit alpha A OS=Dicentrarchus labrax GN=SCN4AA PE=3 SV=1	E6ZHX9_DICLA	scaffold_48:1640098-1657536	BL_48h	BL_BC	OK	6.49438	13.555	1.06156	10.1271	5e-05	0.000260536	yes
XLOC_010002	evm.TU.scaffold_239.37	PREDICTED: meprin A subunit alpha isoform X1 [Oreochromis niloticus]	Meprin A subunit alpha OS=Homo sapiens GN=MEP1A PE=1 SV=2	sp|Q16819|MEP1A_HUMAN	Uncharacterized protein (Fragment) OS=Oreochromis niloticus GN=MEP1A (2 of 2) PE=3 SV=1	I3IYK8_ORENI	scaffold_239:645190-649984	BL_48h	BL_BC	OK	2.18519	4.56224	1.06198	3.2309	5e-05	0.000260536	yes
XLOC_008609	evm.TU.scaffold_21.196	PREDICTED: uncharacterized protein LOC100708159 [Oreochromis niloticus]	39S ribosomal protein L11, mitochondrial OS=Mus musculus GN=Mrpl11 PE=2 SV=1	sp|Q9CQF0|RM11_MOUSE	Uncharacterized protein OS=Gasterosteus aculeatus PE=4 SV=1	G3PY67_GASAC	scaffold_21:3263585-3290064	BL_48h	BL_BC	OK	0.801809	1.69048	1.0761	2.96976	0.0004	0.00174007	yes
XLOC_012220	evm.TU.scaffold_29.160	PREDICTED: tripartite motif-containing 13-like isoform X1 [Maylandia zebra] ref|XP_004551303.1| PREDICTED: tripartite motif-containing 13-like isoform X2 [Maylandia zebra]	Tripartite motif-containing 13 OS=Danio rerio GN=trim13 PE=2 SV=1	sp|Q503I2|TRI13_DANRE	Uncharacterized protein OS=Takifugu rubripes GN=LOC101077612 PE=4 SV=1	H2UNP4_TAKRU	scaffold_29:2958794-2959994	BL_48h	BL_BC	OK	1.53049	3.22744	1.0764	2.14548	0.00935	0.0269968	yes
XLOC_015858	evm.TU.scaffold_391.5	PREDICTED: uncharacterized protein LOC102203668 [Pundamilia nyererei]	Stonustoxin subunit alpha OS=Synanceia horrida PE=1 SV=3	sp|Q98989|STXA_SYNHO	Stonustoxin subunit alpha OS=Chelonia mydas GN=UY3_15198 PE=4 SV=1	M7B6D0_CHEMY	scaffold_391:64254-67905	BL_48h	BL_BC	OK	57.2175	121.32	1.08429	25.2338	5e-05	0.000260536	yes
XLOC_006438	evm.TU.scaffold_175.11	PREDICTED: neuronal membrane glycoprotein M6-b-like [Takifugu rubripes]	Neuronal membrane glycoprotein M6-b OS=Mus musculus GN=Gpm6b PE=1 SV=2	sp|P35803|GPM6B_MOUSE	Uncharacterized protein OS=Gasterosteus aculeatus GN=GPM6B (1 of 2) PE=4 SV=1	G3PNR7_GASAC	scaffold_175:103774-108970	BL_48h	BL_BC	OK	2.73627	5.81851	1.08844	2.56858	0.0012	0.00459968	yes
XLOC_012289	evm.TU.scaffold_292.18	PREDICTED: zinc finger MYM-type protein 1-like, partial [Hydra vulgaris]	Tumor necrosis factor receptor superfamily member 14 OS=Homo sapiens GN=TNFRSF14 PE=1 SV=3	sp|Q92956|TNR14_HUMAN	Uncharacterized protein (Fragment) OS=Oreochromis niloticus PE=4 SV=1	I3JKK5_ORENI	scaffold_292:457882-474009	BL_48h	BL_BC	OK	1.26025	2.687	1.09228	3.3282	5e-05	0.000260536	yes
XLOC_008872	evm.TU.scaffold_214.40	DExD/H box RNA helicase [Paralichthys olivaceus] gb|ADM18136.1| LGP2 [Paralichthys olivaceus]	Probable ATP-dependent RNA helicase DHX58 OS=Homo sapiens GN=DHX58 PE=1 SV=1	sp|Q96C10|DHX58_HUMAN	DExD/H box RNA helicase OS=Paralichthys olivaceus GN=lgp2 PE=2 SV=1	D7RN94_PAROL	scaffold_214:544884-552451	BL_48h	BL_BC	OK	11.4928	24.6021	1.09805	9.73927	5e-05	0.000260536	yes
XLOC_017963	evm.TU.scaffold_47.139	PREDICTED: ras-specific guanine nucleotide-releasing factor 2-like isoform X3 [Neolamprologus brichardi]	Ras-specific guanine nucleotide-releasing factor 2 OS=Danio rerio GN=rasgrf2 PE=3 SV=1	sp|A2CEA7|RGRF2_DANRE	Chromosome undetermined SCAF14764, whole genome shotgun sequence. (Fragment) OS=Tetraodon nigroviridis GN=GSTENG00025307001 PE=4 SV=1	Q4S205_TETNG	scaffold_47:2646384-2676657	BL_48h	BL_BC	OK	2.26351	4.85708	1.10153	5.79461	5e-05	0.000260536	yes
XLOC_018195	evm.TU.scaffold_48.80	kelch-like protein 10 [Gallus gallus]	Kelch-like protein 10 OS=Mus musculus GN=Klhl10 PE=1 SV=1	sp|Q9D5V2|KLH10_MOUSE	Uncharacterized protein (Fragment) OS=Gasterosteus aculeatus GN=KLHL10 (2 of 4) PE=4 SV=1	G3PME5_GASAC	scaffold_48:1122035-1126325	BL_48h	BL_BC	OK	1.13823	2.45138	1.10681	2.63294	0.0018	0.00657475	yes
XLOC_004137	evm.TU.scaffold_140.54	PREDICTED: uncharacterized protein LOC102079215 isoform X2 [Oreochromis niloticus]					scaffold_140:767793-771827	BL_48h	BL_BC	OK	2.89429	6.23495	1.10717	3.31773	5e-05	0.000260536	yes
XLOC_020868	evm.TU.scaffold_67.93	PREDICTED: uncharacterized protein LOC100695643 isoform X1 [Oreochromis niloticus] ref|XP_005468451.1| PREDICTED: uncharacterized protein LOC100695643 isoform X2 [Oreochromis niloticus] ref|XP_005468452.1| PREDICTED: uncharacterized protein LOC100695643 isoform X3 [Oreochromis niloticus]			Chromosome undetermined SCAF7547, whole genome shotgun sequence OS=Tetraodon nigroviridis GN=GSTENG00004711001 PE=4 SV=1	Q4T9J6_TETNG	scaffold_67:1361273-1363207	BL_48h	BL_BC	OK	19.3114	41.6258	1.10802	5.50642	5e-05	0.000260536	yes
XLOC_016701	evm.TU.scaffold_410.14	PREDICTED: leucine-rich repeat-containing protein 31-like isoform X1 [Maylandia zebra]	Leucine-rich repeat-containing protein 31 OS=Homo sapiens GN=LRRC31 PE=2 SV=1	sp|Q6UY01|LRC31_HUMAN	Uncharacterized protein OS=Xiphophorus maculatus GN=LRRC31 PE=4 SV=1	M4ABR8_XIPMA	scaffold_410:185234-188485	BL_48h	BL_BC	OK	3.59545	7.75042	1.1081	4.2067	5e-05	0.000260536	yes
XLOC_016202	evm.TU.scaffold_4.215	PREDICTED: transcription factor COE1-like isoform 2 [Oryzias latipes]	Transcription factor COE1 OS=Mus musculus GN=Ebf1 PE=1 SV=1	sp|Q07802|COE1_MOUSE	Uncharacterized protein OS=Oryzias latipes GN=LOC101162765 PE=3 SV=1	H2LTE8_ORYLA	scaffold_4:3279977-3336200	BL_48h	BL_BC	OK	2.71229	5.87123	1.11415	4.72028	5e-05	0.000260536	yes
XLOC_016532	evm.TU.scaffold_408.4	PREDICTED: LINE-1 type transposase domain-containing protein 1-like [Pundamilia nyererei]	LINE-1 type transposase domain-containing protein 1 OS=Mus musculus GN=L1td1 PE=2 SV=1	sp|Q587J6|LITD1_MOUSE	Uncharacterized protein OS=Danio rerio GN=CR356223.2 PE=4 SV=1	E7F3B7_DANRE	scaffold_408:33661-34552	BL_48h	BL_BC	OK	2.05902	4.46232	1.11584	2.31557	0.0029	0.00997833	yes
XLOC_011264	asmbl_34463|g.51822	PREDICTED: potassium channel subfamily K member 3-like [Poecilia formosa]	Potassium channel subfamily K member 3 OS=Homo sapiens GN=KCNK3 PE=1 SV=1	sp|O14649|KCNK3_HUMAN	Uncharacterized protein OS=Xiphophorus maculatus GN=KCNK3 (1 of 2) PE=3 SV=1	M3ZJU7_XIPMA	scaffold_267:253745-263389	BL_48h	BL_BC	OK	1.17234	2.54566	1.11865	2.47466	0.00215	0.00769438	yes
XLOC_020356	evm.TU.scaffold_62.62	PREDICTED: sodium/hydrogen exchanger 1-like [Takifugu rubripes]	Sodium/hydrogen exchanger 1 OS=Homo sapiens GN=SLC9A1 PE=1 SV=2	sp|P19634|SL9A1_HUMAN	Sodium/hydrogen exchanger (Fragment) OS=Takifugu rubripes GN=SLC9A1 (1 of 2) PE=3 SV=1	H2T1C3_TAKRU	scaffold_62:952757-972476	BL_48h	BL_BC	OK	2.74612	5.96864	1.12001	4.58245	5e-05	0.000260536	yes
XLOC_005760	evm.TU.scaffold_166.3	PREDICTED: ras and Rab interactor 2-like [Oreochromis niloticus]	Ras and Rab interactor 2 OS=Mus musculus GN=Rin2 PE=1 SV=3	sp|Q9D684|RIN2_MOUSE	Uncharacterized protein OS=Danio rerio GN=rin2 PE=4 SV=1	E7F662_DANRE	scaffold_166:14085-39278	BL_48h	BL_BC	OK	0.970625	2.11433	1.12321	2.92771	0.0006	0.00249372	yes
XLOC_010181	evm.TU.scaffold_24.162	stearoyl-CoA desaturase 1a [Sparus aurata]	Acyl-CoA desaturase OS=Cyprinus carpio PE=2 SV=2	sp|Q92038|ACOD_CYPCA	Stearoyl-CoA desaturase 1a OS=Sparus aurata GN=SCD1a PE=2 SV=1	J7HA29_SPAAU	scaffold_24:2533832-2537504	BL_48h	BL_BC	OK	1.91801	4.18224	1.12467	2.28322	0.0044	0.0142655	yes
XLOC_003361	evm.TU.scaffold_13.311	PREDICTED: caytaxin-like [Oryzias latipes]	Caytaxin OS=Homo sapiens GN=ATCAY PE=1 SV=2	sp|Q86WG3|ATCAY_HUMAN	Uncharacterized protein OS=Takifugu rubripes GN=ATCAY (1 of 2) PE=4 SV=1	H2TUP8_TAKRU	scaffold_13:4299131-4309962	BL_48h	BL_BC	OK	1.27312	2.79416	1.13404	2.78777	0.00095	0.00374625	yes
XLOC_010553	evm.TU.scaffold_25.3	PREDICTED: lysophospholipase-like protein 1-like [Takifugu rubripes]	Lysophospholipase-like protein 1 OS=Homo sapiens GN=LYPLAL1 PE=1 SV=3	sp|Q5VWZ2|LYPL1_HUMAN	Lysophospholipase-like protein 1 OS=Salmo salar GN=LYPL1 PE=2 SV=1	B5XCN2_SALSA	scaffold_25:47505-55480	BL_48h	BL_BC	OK	5.31947	11.6855	1.13537	3.0764	0.0005	0.00212263	yes
XLOC_016895	evm.TU.scaffold_42.19	PREDICTED: RNA-binding protein 12B-like isoform X1 [Haplochromis burtoni] ref|XP_005937639.1| PREDICTED: RNA-binding protein 12B-like isoform X2 [Haplochromis burtoni] ref|XP_005937640.1| PREDICTED: RNA-binding protein 12B-like isoform X3 [Haplochromis burtoni]	RNA-binding protein 12B-A OS=Mus musculus GN=Rbm12b1 PE=1 SV=2	sp|Q80YR9|R12BA_MOUSE	Uncharacterized protein OS=Oreochromis niloticus PE=4 SV=1	I3JFI3_ORENI	scaffold_42:314068-315667	BL_48h	BL_BC	OK	4.72672	10.3931	1.13671	4.72705	5e-05	0.000260536	yes
XLOC_002295	evm.TU.scaffold_116.37	PREDICTED: tumor necrosis factor-inducible gene 6 protein-like [Maylandia zebra] ref|XP_005933494.1| PREDICTED: tumor necrosis factor-inducible gene 6 protein-like [Haplochromis burtoni]	Tumor necrosis factor-inducible gene 6 protein OS=Homo sapiens GN=TNFAIP6 PE=1 SV=2	sp|P98066|TSG6_HUMAN	Uncharacterized protein OS=Oreochromis niloticus GN=TNFAIP6 PE=4 SV=1	I3K7U4_ORENI	scaffold_116:519823-525018	BL_48h	BL_BC	OK	1.86347	4.11285	1.14215	1.95433	0.01115	0.0313019	yes
XLOC_014276	evm.TU.scaffold_34.193	DNA-directed RNA polymerase I subunit RPA12 [Anoplopoma fimbria]	DNA-directed RNA polymerase I subunit RPA12 OS=Mus musculus GN=Znrd1 PE=2 SV=1	sp|Q791N7|RPA12_MOUSE	DNA-directed RNA polymerase subunit OS=Anoplopoma fimbria GN=RPA12 PE=3 SV=1	C3KIQ9_ANOFI	scaffold_34:3132991-3134989	BL_48h	BL_BC	OK	7.47665	16.5131	1.14315	2.39035	0.00265	0.00923718	yes
XLOC_008053	evm.TU.scaffold_20.105	PREDICTED: cAMP-specific 3',5'-cyclic phosphodiesterase 4B-like isoform X3 [Haplochromis burtoni]	cAMP-specific 3',5'-cyclic phosphodiesterase 4B OS=Rattus norvegicus GN=Pde4b PE=1 SV=4	sp|P14646|PDE4B_RAT	Uncharacterized protein OS=Oreochromis niloticus GN=LOC100692702 PE=3 SV=1	I3JUL4_ORENI	scaffold_20:1834264-1898307	BL_48h	BL_BC	OK	4.2061	9.3179	1.14752	6.38841	5e-05	0.000260536	yes
XLOC_001460	evm.TU.scaffold_107.57	PREDICTED: aminoacylase-1A-like [Oreochromis niloticus]	Aminoacylase-1A OS=Rattus norvegicus GN=Acy1a PE=1 SV=1	sp|Q6AYS7|ACY1A_RAT	Uncharacterized protein OS=Oreochromis niloticus GN=LOC100694810 PE=4 SV=1	I3KAN0_ORENI	scaffold_107:758351-766000	BL_48h	BL_BC	OK	2.8795	6.38314	1.14845	3.32616	5e-05	0.000260536	yes
XLOC_002185	evm.TU.scaffold_114.66	immunoglobulin light chain 2 [Paralichthys olivaceus]	Immunoglobulin lambda-like polypeptide 5 OS=Homo sapiens GN=IGLL5 PE=2 SV=2	sp|B9A064|IGLL5_HUMAN	Uncharacterized protein (Fragment) OS=Gasterosteus aculeatus GN=IGKC (24 of 24) PE=4 SV=1	G3P9B6_GASAC	scaffold_114:1428355-1429610	BL_48h	BL_BC	OK	5.57081	12.3524	1.14883	2.25534	0.00345	0.0115725	yes
XLOC_019860	evm.TU.scaffold_59.154	PREDICTED: uncharacterized protein LOC101853916 [Aplysia californica]	Glycerol-3-phosphate transporter OS=Homo sapiens GN=SLC37A1 PE=1 SV=2	sp|P57057|GLPT_HUMAN	Uncharacterized protein (Fragment) OS=Latimeria chalumnae PE=4 SV=1	H3BG27_LATCH	scaffold_59:2118744-2131188	BL_48h	BL_BC	OK	1.50442	3.33765	1.14962	4.45268	5e-05	0.000260536	yes
XLOC_008810	evm.TU.scaffold_213.33	NOD-like receptor C [Paralichthys olivaceus]	Protein NLRC3 OS=Homo sapiens GN=NLRC3 PE=2 SV=2	sp|Q7RTR2|NLRC3_HUMAN	NOD-like receptor C OS=Paralichthys olivaceus GN=NLRC PE=2 SV=1	G0ZFY6_PAROL	scaffold_213:474712-480145	BL_48h	BL_BC	OK	24.5939	54.8916	1.15828	17.9226	5e-05	0.000260536	yes
XLOC_022980	evm.TU.scaffold_87.50	PREDICTED: prolyl 4-hydroxylase subunit alpha-2-like isoform X2 [Haplochromis burtoni]	Prolyl 4-hydroxylase subunit alpha-2 OS=Gallus gallus GN=P4HA2 PE=2 SV=1	sp|Q5ZLK5|P4HA2_CHICK	Uncharacterized protein OS=Oreochromis niloticus GN=p4ha2 PE=4 SV=1	I3JNT8_ORENI	scaffold_87:1252496-1264258	BL_48h	BL_BC	OK	1.6144	3.62107	1.16542	3.01437	0.0006	0.00249372	yes
XLOC_000165	evm.TU.scaffold_0.532	PREDICTED: uncharacterized protein LOC101471061 isoform X1 [Maylandia zebra]			Uncharacterized protein OS=Oryzias latipes GN=LOC101158213 PE=4 SV=1	H2M8U5_ORYLA	scaffold_0:7514481-7522083	BL_48h	BL_BC	OK	7.37649	16.5494	1.16578	7.85962	5e-05	0.000260536	yes
XLOC_013428	evm.TU.scaffold_314.13	PREDICTED: tyrosine-protein kinase Tec [Oreochromis niloticus]	Tyrosine-protein kinase Tec OS=Homo sapiens GN=TEC PE=1 SV=2	sp|P42680|TEC_HUMAN	Uncharacterized protein OS=Oreochromis niloticus GN=tec PE=4 SV=1	I3K0K2_ORENI	scaffold_314:104473-119067	BL_48h	BL_BC	OK	8.04662	18.0611	1.16643	8.00443	5e-05	0.000260536	yes
XLOC_010984	evm.TU.scaffold_26.77	PREDICTED: type II inositol 3,4-bisphosphate 4-phosphatase-like isoform X1 [Oreochromis niloticus]	Type II inositol 3,4-bisphosphate 4-phosphatase OS=Pongo abelii GN=INPP4B PE=2 SV=1	sp|Q5RA60|INP4B_PONAB	Uncharacterized protein OS=Oreochromis niloticus PE=4 SV=1	I3KLG0_ORENI	scaffold_26:1469167-1521930	BL_48h	BL_BC	OK	1.07289	2.40965	1.16731	3.22526	0.0001	0.000495346	yes
XLOC_003211	evm.TU.scaffold_129.42	PREDICTED: zinc finger MYND domain-containing protein 10-like [Oreochromis niloticus]	Zinc finger MYND domain-containing protein 10 OS=Homo sapiens GN=ZMYND10 PE=1 SV=2	sp|O75800|ZMY10_HUMAN	Uncharacterized protein OS=Oreochromis niloticus GN=LOC100702546 PE=4 SV=1	I3J810_ORENI	scaffold_129:554058-558398	BL_48h	BL_BC	OK	3.55344	8.00546	1.17177	3.74018	5e-05	0.000260536	yes
XLOC_015899	evm.TU.scaffold_393.7	PREDICTED: atrial natriuretic peptide-converting enzyme-like isoform X1 [Oreochromis niloticus]	Atrial natriuretic peptide-converting enzyme OS=Homo sapiens GN=CORIN PE=1 SV=2	sp|Q9Y5Q5|CORIN_HUMAN	Uncharacterized protein OS=Oreochromis niloticus GN=LOC100703941 PE=3 SV=1	I3JDB7_ORENI	scaffold_393:58589-74677	BL_48h	BL_BC	OK	3.36329	7.60907	1.17785	6.55494	5e-05	0.000260536	yes
XLOC_014759	evm.TU.scaffold_350.12	PREDICTED: uncharacterized protein LOC101932938 [Chrysemys picta bellii]	Retrovirus-related Pol polyprotein from transposon 17.6 OS=Drosophila melanogaster GN=pol PE=4 SV=1	sp|P04323|POL3_DROME	Uncharacterized protein OS=Danio rerio PE=4 SV=1	E7F988_DANRE	scaffold_350:165244-174825	BL_48h	BL_BC	OK	1.27467	2.89442	1.18316	5.09286	5e-05	0.000260536	yes
XLOC_016816	evm.TU.scaffold_42.36	PREDICTED: myelin-associated glycoprotein-like [Neolamprologus brichardi]	Myelin-associated glycoprotein OS=Mus musculus GN=Mag PE=1 SV=2	sp|P20917|MAG_MOUSE	Uncharacterized protein (Fragment) OS=Xiphophorus maculatus PE=4 SV=1	M4A811_XIPMA	scaffold_42:481867-486919	BL_48h	BL_BC	OK	4.11403	9.34671	1.18391	4.46264	5e-05	0.000260536	yes
XLOC_015009	evm.TU.scaffold_36.79	PREDICTED: protein FAM117A-like isoform X1 [Haplochromis burtoni]	Protein FAM117A OS=Mus musculus GN=Fam117a PE=2 SV=1	sp|Q7TNF9|F117A_MOUSE	Uncharacterized protein OS=Oreochromis niloticus GN=FAM117A (1 of 2) PE=4 SV=1	I3IWG6_ORENI	scaffold_36:1361573-1368165	BL_48h	BL_BC	OK	6.08613	13.8769	1.18909	4.97561	5e-05	0.000260536	yes
XLOC_003434	evm.TU.scaffold_13.209	Transducin-like enhancer protein 1 [Chelonia mydas]	Transducin-like enhancer protein 1 OS=Homo sapiens GN=TLE1 PE=1 SV=2	sp|Q04724|TLE1_HUMAN	Transducin-like enhancer protein 1 OS=Chelonia mydas GN=UY3_12410 PE=4 SV=1	M7B069_CHEMY	scaffold_13:2745428-2774997	BL_48h	BL_BC	OK	2.0253	4.6363	1.19484	5.38416	5e-05	0.000260536	yes
XLOC_015061	evm.TU.scaffold_360.7	PREDICTED: choline kinase alpha-like isoform X1 [Oreochromis niloticus]	Choline kinase alpha OS=Rattus norvegicus GN=Chka PE=2 SV=2	sp|Q01134|CHKA_RAT	Uncharacterized protein (Fragment) OS=Tetraodon nigroviridis GN=CHKA PE=4 SV=1	H3CBB7_TETNG	scaffold_360:161764-176607	BL_48h	BL_BC	OK	1.69719	3.89014	1.19668	2.47578	0.0034	0.0114425	yes
XLOC_004771	evm.TU.scaffold_15.104	PREDICTED: DNA-binding protein RFX7-like isoform X4 [Oreochromis niloticus]	DNA-binding protein RFX7 OS=Homo sapiens GN=RFX7 PE=1 SV=1	sp|Q2KHR2|RFX7_HUMAN	Uncharacterized protein OS=Oreochromis niloticus GN=RFX7 (2 of 2) PE=4 SV=1	I3JEJ0_ORENI	scaffold_15:1496037-1501281	BL_48h	BL_BC	OK	1.21782	2.81428	1.20847	4.41882	5e-05	0.000260536	yes
XLOC_008568	evm.TU.scaffold_21.102	PREDICTED: securin-like [Takifugu rubripes]	Securin OS=Mus musculus GN=Pttg1 PE=1 SV=1	sp|Q9CQJ7|PTTG1_MOUSE	Securin OS=Anoplopoma fimbria GN=PTTG1 PE=2 SV=1	C3KJL5_ANOFI	scaffold_21:1930227-1932278	BL_48h	BL_BC	OK	2.92417	6.79308	1.21604	2.02263	0.00605	0.0187045	yes
XLOC_019859	evm.TU.scaffold_59.153	PREDICTED: glycerol-3-phosphate transporter isoform X1 [Oreochromis niloticus] ref|XP_005460959.1| PREDICTED: glycerol-3-phosphate transporter isoform X2 [Oreochromis niloticus]	Glycerol-3-phosphate transporter OS=Homo sapiens GN=SLC37A1 PE=1 SV=2	sp|P57057|GLPT_HUMAN	Uncharacterized protein OS=Oreochromis niloticus GN=slc37a1 PE=4 SV=1	I3KLF9_ORENI	scaffold_59:2109198-2118117	BL_48h	BL_BC	OK	0.68308	1.59541	1.2238	2.33747	0.0035	0.0117128	yes
XLOC_021649	evm.TU.scaffold_73.19	PREDICTED: leucine-rich repeat and WD repeat-containing protein KIAA1239-like isoform X1 [Oreochromis niloticus]	Leucine-rich repeat and WD repeat-containing protein KIAA1239 OS=Mus musculus GN=Kiaa1239 PE=2 SV=2	sp|Q6P5U7|K1239_MOUSE	Uncharacterized protein OS=Oreochromis niloticus GN=LOC100697587 PE=4 SV=1	I3JBV2_ORENI	scaffold_73:397839-479613	BL_48h	BL_BC	OK	7.46404	17.4342	1.22389	18.9842	5e-05	0.000260536	yes
XLOC_007360	evm.TU.scaffold_19.54	PREDICTED: collagen alpha-1(II) chain-like isoform X1 [Xiphophorus maculatus]	Collagen alpha-1(II) chain OS=Xenopus laevis GN=col2a1 PE=2 SV=2	sp|Q91717|CO2A1_XENLA	Uncharacterized protein OS=Gasterosteus aculeatus GN=COL2A1 (2 of 2) PE=4 SV=1	G3NFI8_GASAC	scaffold_19:878591-897298	BL_48h	BL_BC	OK	4.7446	11.0898	1.22487	9.21006	5e-05	0.000260536	yes
XLOC_023523	evm.TU.scaffold_93.5	PREDICTED: claudin-5-like [Xiphophorus maculatus]	Claudin-5 OS=Homo sapiens GN=CLDN5 PE=1 SV=1	sp|O00501|CLD5_HUMAN	Uncharacterized protein OS=Oreochromis niloticus GN=CLDN5 (1 of 2) PE=4 SV=1	I3KX91_ORENI	scaffold_93:65368-66016	BL_48h	BL_BC	OK	2.66718	6.23683	1.2255	2.1655	0.0074	0.022188	yes
XLOC_012195	evm.TU.scaffold_29.75	PREDICTED: uncharacterized protein C17orf105 homolog isoform X1 [Oreochromis niloticus]	Uncharacterized protein C17orf105 homolog OS=Mus musculus PE=2 SV=1	sp|Q9DAN9|CQ105_MOUSE	Uncharacterized protein OS=Oreochromis niloticus GN=LOC100691554 PE=4 SV=1	I3JIA4_ORENI	scaffold_29:1437278-1441649	BL_48h	BL_BC	OK	1.31866	3.08593	1.22663	2.31491	0.00605	0.0187045	yes
XLOC_002390	evm.TU.scaffold_117.59	PREDICTED: USP6 N-terminal-like protein-like [Oreochromis niloticus]	USP6 N-terminal-like protein OS=Homo sapiens GN=USP6NL PE=1 SV=3	sp|Q92738|US6NL_HUMAN	Uncharacterized protein (Fragment) OS=Xiphophorus maculatus PE=4 SV=1	M3ZU82_XIPMA	scaffold_117:1077829-1083568	BL_48h	BL_BC	OK	1.62595	3.80787	1.2277	3.00454	0.00045	0.00193434	yes
XLOC_020789	evm.TU.scaffold_66.67	PREDICTED: isocitrate dehydrogenase [NAD] subunit alpha, mitochondrial-like isoform X2 [Haplochromis burtoni]	Isocitrate dehydrogenase [NAD] subunit alpha, mitochondrial OS=Mus musculus GN=Idh3a PE=1 SV=1	sp|Q9D6R2|IDH3A_MOUSE	Uncharacterized protein OS=Oreochromis niloticus GN=LOC100691871 PE=3 SV=1	I3KDU9_ORENI	scaffold_66:986919-990865	BL_48h	BL_BC	OK	3.17389	7.44265	1.22957	3.37279	0.00025	0.00114195	yes
XLOC_013005	evm.TU.scaffold_302.16	PREDICTED: lysophospholipid acyltransferase LPCAT4 [Poecilia formosa]	Lysophospholipid acyltransferase LPCAT4 OS=Xenopus tropicalis GN=lpcat4 PE=2 SV=1	sp|Q28C60|LPCT4_XENTR	Uncharacterized protein OS=Oreochromis niloticus GN=LOC100693391 PE=4 SV=1	I3IUS7_ORENI	scaffold_302:267715-274184	BL_48h	BL_BC	OK	1.13445	2.66716	1.23331	2.47345	0.00215	0.00769438	yes
XLOC_005895	evm.TU.scaffold_168.32	PREDICTED: flocculation protein FLO11-like [Oreochromis niloticus]			Uncharacterized protein OS=Oryzias latipes GN=LOC101172027 PE=4 SV=1	H2LLS9_ORYLA	scaffold_168:444162-448358	BL_48h	BL_BC	OK	1.07954	2.53938	1.23406	2.34704	0.0035	0.0117128	yes
XLOC_001517	evm.TU.scaffold_107.89	PREDICTED: peptidyl-prolyl cis-trans isomerase FKBP5-like [Oreochromis niloticus]	Peptidyl-prolyl cis-trans isomerase FKBP5 OS=Homo sapiens GN=FKBP5 PE=1 SV=2	sp|Q13451|FKBP5_HUMAN	Uncharacterized protein OS=Oreochromis niloticus GN=LOC100711482 PE=4 SV=1	I3J8X2_ORENI	scaffold_107:1414753-1420955	BL_48h	BL_BC	OK	9.34665	22.0432	1.23781	6.67543	5e-05	0.000260536	yes
XLOC_022079	evm.TU.scaffold_77.105						scaffold_77:1844041-1845070	BL_48h	BL_BC	OK	6.61287	15.6574	1.2435	4.98531	5e-05	0.000260536	yes
XLOC_018249	evm.TU.scaffold_48.224	PREDICTED: 60S ribosomal protein L38 isoform X1 [Mus musculus]	60S ribosomal protein L38 OS=Rattus norvegicus GN=Rpl38 PE=1 SV=2	sp|P63174|RL38_RAT	Uncharacterized protein (Fragment) OS=Gallus gallus GN=RPL38 PE=3 SV=2	E1BU66_CHICK	scaffold_48:2600671-2624728	BL_48h	BL_BC	OK	58.3262	138.249	1.24506	23.6329	5e-05	0.000260536	yes
XLOC_017042	evm.TU.scaffold_426.5	reverse transcriptase, partial [Clarias batrachus]	Retrovirus-related Pol polyprotein LINE-1 OS=Mus musculus GN=Pol PE=1 SV=2	sp|P11369|POL2_MOUSE	Reverse transcriptase OS=Oryzias latipes PE=4 SV=1	O93520_ORYLA	scaffold_426:39610-43985	BL_48h	BL_BC	OK	0.592837	1.40565	1.24553	2.80392	0.0029	0.00997833	yes
XLOC_002948	evm.TU.scaffold_124.92	PREDICTED: regulator of G-protein signaling 3-like isoform X2 [Neolamprologus brichardi]	Regulator of G-protein signaling 3 OS=Homo sapiens GN=RGS3 PE=1 SV=2	sp|P49796|RGS3_HUMAN	Chromosome 4 SCAF15093, whole genome shotgun sequence OS=Tetraodon nigroviridis GN=GSTENG00034698001 PE=4 SV=1	Q4RGR1_TETNG	scaffold_124:1263449-1290209	BL_48h	BL_BC	OK	0.51189	1.22019	1.25319	2.37667	0.0059	0.0183307	yes
XLOC_005468	evm.TU.scaffold_16.222	PREDICTED: thymic stromal cotransporter homolog [Poecilia formosa]	Thymic stromal cotransporter homolog OS=Canis familiaris GN=SLC46A2 PE=2 SV=1	sp|Q866G7|TSCOT_CANFA	Uncharacterized protein OS=Oreochromis niloticus GN=LOC100690914 PE=4 SV=1	I3J8G0_ORENI	scaffold_16:3595075-3602633	BL_48h	BL_BC	OK	0.892683	2.15219	1.26958	2.17271	0.0153	0.0408069	yes
XLOC_002992	evm.TU.scaffold_126.4	ReO_6 [Oryzias latipes]	Retrovirus-related Pol polyprotein from type-1 retrotransposable element R1 (Fragment) OS=Sciara coprophila PE=4 SV=1	sp|Q03277|PO11_SCICO	ReO_6 protein OS=Oryzias latipes GN=ReO_6 PE=4 SV=1	Q8UUM3_ORYLA	scaffold_126:71351-74256	BL_48h	BL_BC	OK	0.485788	1.17433	1.27344	1.96738	0.0151	0.0403589	yes
XLOC_014706	evm.TU.scaffold_35.133	PREDICTED: pyroglutamyl-peptidase 1-like isoform X1 [Pundamilia nyererei]	Pyroglutamyl-peptidase 1 OS=Rattus norvegicus GN=Pgpep1 PE=1 SV=1	sp|Q76IC5|PGPI_RAT	Uncharacterized protein OS=Gasterosteus aculeatus GN=PGPEP1 (2 of 2) PE=4 SV=1	G3PS73_GASAC	scaffold_35:2078680-2082022	BL_48h	BL_BC	OK	2.36675	5.75802	1.28267	2.19403	0.00555	0.0174099	yes
XLOC_009844	asmbl_30013|g.45417	PREDICTED: glutathione peroxidase 7-like [Haplochromis burtoni]	Glutathione peroxidase 7 OS=Bos taurus GN=GPX7 PE=2 SV=1	sp|A6QLY2|GPX7_BOVIN	Glutathione peroxidase (Fragment) OS=Takifugu rubripes GN=LOC101064210 PE=3 SV=1	H2RRX0_TAKRU	scaffold_234:1149-23130	BL_48h	BL_BC	OK	1.87694	4.59361	1.29125	2.24453	0.0022	0.00784746	yes
XLOC_022140	evm.TU.scaffold_79.43	PREDICTED: forkhead box protein P2-like isoform X1 [Neolamprologus brichardi] ref|XP_006780683.1| PREDICTED: forkhead box protein P2-like isoform X2 [Neolamprologus brichardi]	Forkhead box protein P2 OS=Rattus norvegicus GN=Foxp2 PE=3 SV=1	sp|P0CF24|FOXP2_RAT	Uncharacterized protein OS=Oreochromis niloticus GN=LOC100706488 PE=4 SV=1	I3KJ60_ORENI	scaffold_79:673690-709872	BL_48h	BL_BC	OK	0.597544	1.46425	1.29304	2.56015	0.00275	0.00953931	yes
XLOC_023841	evm.TU.scaffold_97.32	PREDICTED: uncharacterized protein C7orf43 homolog [Danio rerio]	Uncharacterized protein C7orf43 homolog OS=Mus musculus PE=1 SV=1	sp|Q3UTZ3|CG043_MOUSE	Uncharacterized protein OS=Gasterosteus aculeatus GN=C7orf43 (2 of 2) PE=4 SV=1	G3N6I4_GASAC	scaffold_97:462720-473832	BL_48h	BL_BC	OK	2.09792	5.15066	1.29579	3.6036	5e-05	0.000260536	yes
XLOC_004383	evm.TU.scaffold_144.17	Tumor necrosis factor receptor superfamily member 11A [Dicentrarchus labrax]	Tumor necrosis factor receptor superfamily member 11A OS=Mus musculus GN=Tnfrsf11a PE=1 SV=1	sp|O35305|TNR11_MOUSE	Tumor necrosis factor receptor superfamily member 11A OS=Dicentrarchus labrax GN=TNFRSF11A PE=4 SV=1	E6ZIG9_DICLA	scaffold_144:504452-510938	BL_48h	BL_BC	OK	0.608543	1.49509	1.2968	2.094	0.01615	0.0426873	yes
XLOC_016141	evm.TU.scaffold_4.36	PREDICTED: uncharacterized protein LOC102351696 [Latimeria chalumnae]	LINE-1 reverse transcriptase homolog OS=Nycticebus coucang PE=1 SV=1	sp|P08548|LIN1_NYCCO	Uncharacterized protein (Fragment) OS=Oryzias latipes PE=4 SV=1	H2M9F5_ORYLA	scaffold_4:462788-487267	BL_48h	BL_BC	OK	23.728	58.3781	1.29884	16.2969	5e-05	0.000260536	yes
XLOC_008533	asmbl_26149|g.40005	PREDICTED: aurora kinase B-like [Takifugu rubripes]	Aurora kinase B OS=Danio rerio GN=aurkb PE=2 SV=1	sp|Q6NW76|AURKB_DANRE	Uncharacterized protein OS=Takifugu rubripes GN=LOC101076892 PE=4 SV=1	H2UJ61_TAKRU	scaffold_21:83975-87902	BL_48h	BL_BC	OK	8.03505	19.8017	1.30125	7.4093	5e-05	0.000260536	yes
XLOC_009279	asmbl_28323|g.42909	PREDICTED: uncharacterized protein LOC100704526 [Oreochromis niloticus]					scaffold_222:440958-455777	BL_48h	BL_BC	OK	0.860788	2.12348	1.3027	4.36653	5e-05	0.000260536	yes
XLOC_013486	evm.TU.scaffold_316.7	PREDICTED: general transcription factor II-I repeat domain-containing protein 2-like isoform X2 [Panthera tigris altaica]	General transcription factor II-I repeat domain-containing protein 2 OS=Bos taurus GN=GTF2IRD2 PE=2 SV=1	sp|A4IFA3|GT2D2_BOVIN	Uncharacterized protein OS=Pelodiscus sinensis PE=4 SV=1	K7F0L6_PELSI	scaffold_316:168528-170677	BL_48h	BL_BC	OK	0.840833	2.07685	1.3045	2.29837	0.0159	0.0421148	yes
XLOC_010503	evm.TU.scaffold_25.10	PREDICTED: nuclear receptor coactivator 7-like [Maylandia zebra]	Nuclear receptor coactivator 7 OS=Homo sapiens GN=NCOA7 PE=1 SV=2	sp|Q8NI08|NCOA7_HUMAN	Uncharacterized protein OS=Tetraodon nigroviridis PE=4 SV=1	H3DP41_TETNG	scaffold_25:119185-126332	BL_48h	BL_BC	OK	1.14952	2.87668	1.32337	2.50197	0.004	0.0131349	yes
XLOC_023423	asmbl_71518|g.106984	PREDICTED: ceroid-lipofuscinosis neuronal protein 6-like [Takifugu rubripes]	Ceroid-lipofuscinosis neuronal protein 6 homolog OS=Canis familiaris GN=CLN6 PE=2 SV=1	sp|Q5JZQ8|CLN6_CANFA	Uncharacterized protein OS=Gasterosteus aculeatus GN=CLN6 PE=4 SV=1	G3PXR8_GASAC	scaffold_92:356650-369447	BL_48h	BL_BC	OK	12.1507	30.471	1.3264	9.48471	5e-05	0.000260536	yes
XLOC_022360	evm.TU.scaffold_8.199	Mx [Paralichthys olivaceus]	Interferon-induced GTP-binding protein Mx OS=Epinephelus coioides GN=mx PE=2 SV=1	sp|Q6PW23|MX_EPICO	Mx OS=Paralichthys olivaceus PE=2 SV=1	Q7T3I5_PAROL	scaffold_8:3252254-3256838	BL_48h	BL_BC	OK	3.64215	9.14793	1.32866	5.56816	5e-05	0.000260536	yes
XLOC_007550	evm.TU.scaffold_193.21	Retinoic acid receptor responder protein 3 [Myotis davidii]	Retinoic acid receptor responder protein 3 OS=Homo sapiens GN=RARRES3 PE=1 SV=1	sp|Q9UL19|HRSL4_HUMAN	Retinoic acid receptor responder protein 3 OS=Myotis davidii GN=MDA_GLEAN10009115 PE=4 SV=1	L5LBC9_MYODS	scaffold_193:377672-387677	BL_48h	BL_BC	OK	1.00848	2.54153	1.33352	2.19586	0.0123	0.0339882	yes
XLOC_003100	evm.TU.scaffold_127.10	PREDICTED: zinc finger C2HC domain-containing protein 1A-like isoform X1 [Maylandia zebra]	Zinc finger C2HC domain-containing protein 1A OS=Danio rerio GN=zc2hc1a PE=2 SV=1	sp|Q7SXT7|ZC21A_DANRE	Uncharacterized protein OS=Oreochromis niloticus GN=LOC100692339 PE=4 SV=1	I3KAW6_ORENI	scaffold_127:222471-228730	BL_48h	BL_BC	OK	2.47897	6.28315	1.34175	3.39333	5e-05	0.000260536	yes
XLOC_008941	evm.TU.scaffold_216.26	peptidoglycan recognition protein [Paralichthys olivaceus]	Lysozyme g OS=Paralichthys olivaceus PE=1 SV=1	sp|Q90VZ3|LYG_PAROL	Peptidoglycan recognition protein OS=Paralichthys olivaceus GN=PGRP PE=2 SV=1	M9PNT5_PAROL	scaffold_216:505168-512835	BL_48h	BL_BC	OK	6.9184	17.5661	1.34428	8.01045	5e-05	0.000260536	yes
XLOC_014344	evm.TU.scaffold_34.189	reverse transcriptase-like protein [Paralichthys olivaceus]	Uncharacterized protein KIAA1143 homolog OS=Mus musculus PE=1 SV=1	sp|Q8K039|K1143_MOUSE	Reverse transcriptase-like protein OS=Paralichthys olivaceus PE=4 SV=1	Q7T271_PAROL	scaffold_34:3100933-3110437	BL_48h	BL_BC	OK	3.03757	7.80257	1.36103	5.32341	5e-05	0.000260536	yes
XLOC_012982	evm.TU.scaffold_301.26	PREDICTED: putative helicase mov-10-B.2-like [Oreochromis niloticus]	Putative helicase mov-10-B.2 OS=Danio rerio GN=mov10b.2 PE=3 SV=1	sp|Q1LXK5|M10B2_DANRE	Uncharacterized protein OS=Oreochromis niloticus GN=MOV10 (1 of 2) PE=4 SV=1	I3K2W3_ORENI	scaffold_301:358830-384252	BL_48h	BL_BC	OK	2.99214	7.6876	1.36136	8.19643	5e-05	0.000260536	yes
XLOC_006262	evm.TU.scaffold_171.71	PREDICTED: probable palmitoyltransferase ZDHHC12-like isoform X1 [Pundamilia nyererei]	Probable palmitoyltransferase ZDHHC12 OS=Rattus norvegicus GN=Zdhhc12 PE=2 SV=1	sp|Q6DGF5|ZDH12_RAT	Uncharacterized protein OS=Gasterosteus aculeatus GN=ZDHHC12 (1 of 2) PE=4 SV=1	G3Q3C5_GASAC	scaffold_171:659344-661225	BL_48h	BL_BC	OK	1.68917	4.35307	1.36572	2.13115	0.0122	0.033777	yes
XLOC_002106	evm.TU.scaffold_113.29	PREDICTED: lysosomal alpha-glucosidase-like [Oreochromis niloticus]	Lysosomal alpha-glucosidase OS=Mus musculus GN=Gaa PE=1 SV=2	sp|P70699|LYAG_MOUSE	Uncharacterized protein OS=Oreochromis niloticus GN=LOC100691577 PE=4 SV=1	I3KKL4_ORENI	scaffold_113:409816-417851	BL_48h	BL_BC	OK	14.9614	38.6502	1.36923	14.024	5e-05	0.000260536	yes
XLOC_017258	evm.TU.scaffold_430.8	PREDICTED: protein FAM111A-like [Maylandia zebra]	Protein FAM111A OS=Homo sapiens GN=FAM111A PE=1 SV=2	sp|Q96PZ2|F111A_HUMAN	Uncharacterized protein OS=Xiphophorus maculatus PE=4 SV=1	M4A0A5_XIPMA	scaffold_430:68737-71059	BL_48h	BL_BC	OK	1.80661	4.67436	1.37149	3.85907	5e-05	0.000260536	yes
XLOC_020190	evm.TU.scaffold_604.1	CA protein [Schistosoma japonicum]			CA protein OS=Schistosoma japonicum PE=2 SV=1	Q8MUP3_SCHJA	scaffold_604:1335-3851	BL_48h	BL_BC	OK	4.98597	12.9076	1.37228	4.72713	5e-05	0.000260536	yes
XLOC_002113	evm.TU.scaffold_113.45	PREDICTED: peroxisomal membrane protein PMP34-like [Oreochromis niloticus]	Peroxisomal membrane protein PMP34 OS=Homo sapiens GN=SLC25A17 PE=1 SV=1	sp|O43808|PM34_HUMAN	Uncharacterized protein (Fragment) OS=Gasterosteus aculeatus PE=3 SV=1	G3PCH9_GASAC	scaffold_113:766477-769712	BL_48h	BL_BC	OK	1.7463	4.52148	1.3725	2.66138	0.00345	0.0115725	yes
XLOC_010040	evm.TU.scaffold_24.53	interferon regulatory factor 3 variant 1 [Paralichthys olivaceus] gb|ACY69213.1| interferon regulatory factor 3 variant 2 [Paralichthys olivaceus]	Interferon regulatory factor 5 OS=Bos taurus GN=IRF5 PE=2 SV=1	sp|Q58DJ0|IRF5_BOVIN	Interferon regulatory factor 3 variant 1 OS=Paralichthys olivaceus GN=IRF3 PE=2 SV=1	D4N6G3_PAROL	scaffold_24:757010-760735	BL_48h	BL_BC	OK	5.06573	13.1241	1.37338	5.87496	5e-05	0.000260536	yes
XLOC_002287	evm.TU.scaffold_116.11						scaffold_116:157339-164106	BL_48h	BL_BC	OK	1.85092	4.81753	1.38005	2.6528	0.00165	0.00609112	yes
XLOC_001232	evm.TU.scaffold_104.98	PREDICTED: trichoplein keratin filament-binding protein-like isoform X1 [Maylandia zebra]	Trichoplein keratin filament-binding protein OS=Danio rerio GN=tchp PE=2 SV=1	sp|Q1RM03|TCHP_DANRE	Uncharacterized protein OS=Gasterosteus aculeatus GN=TCHP PE=4 SV=1	G3P361_GASAC	scaffold_104:1178616-1181909	BL_48h	BL_BC	OK	5.18572	13.5189	1.38236	6.43044	5e-05	0.000260536	yes
XLOC_015136	evm.TU.scaffold_365.11						scaffold_365:171873-174248	BL_48h	BL_BC	OK	1.88232	4.9127	1.384	2.02302	0.017	0.0445083	yes
XLOC_013076	evm.TU.scaffold_305.2	PREDICTED: POU domain class 2-associating factor 1-like [Oreochromis niloticus]	POU domain class 2-associating factor 1 OS=Bos taurus GN=POU2AF1 PE=2 SV=1	sp|Q2KJA4|OBF1_BOVIN	Uncharacterized protein OS=Oreochromis niloticus PE=4 SV=1	I3KBU7_ORENI	scaffold_305:33751-40427	BL_48h	BL_BC	OK	11.0146	28.7522	1.38426	7.5696	5e-05	0.000260536	yes
XLOC_002463	evm.TU.scaffold_118.72	peripheral myelin protein 22 [Xenopus laevis] gb|AAH77880.1| Pmp22-prov protein [Xenopus laevis]	Peripheral myelin protein 22 OS=Mus musculus GN=Pmp22 PE=1 SV=2	sp|P16646|PMP22_MOUSE	Pmp22-prov protein OS=Xenopus laevis GN=pmp22-prov PE=2 SV=1	Q6DCV9_XENLA	scaffold_118:1001775-1006202	BL_48h	BL_BC	OK	2.54641	6.65371	1.3857	2.5144	0.0028	0.00968077	yes
XLOC_010946	evm.TU.scaffold_26.186	Toll-like receptor 3 [Paralichthys olivaceus]	Toll-like receptor 3 OS=Mus musculus GN=Tlr3 PE=1 SV=2	sp|Q99MB1|TLR3_MOUSE	Toll-like receptor 3 OS=Paralichthys olivaceus GN=TLR3 PE=4 SV=1	I0J0U3_PAROL	scaffold_26:3591894-3594979	BL_48h	BL_BC	OK	0.802424	2.12875	1.40757	3.32654	0.0002	0.000933175	yes
XLOC_003293	evm.TU.scaffold_13.67	PREDICTED: uncharacterized protein LOC102076161 isoform X1 [Oreochromis niloticus]	Nuclear factor interleukin-3-regulated protein OS=Homo sapiens GN=NFIL3 PE=1 SV=2	sp|Q16649|NFIL3_HUMAN	Novel protein similar to vertebrate nuclear factor, interleukin 3 regulated (NFIL3) (Fragment) OS=Danio rerio GN=DKEY-29D12.4-001 PE=4 SV=1	Q1LYQ4_DANRE	scaffold_13:944050-945049	BL_48h	BL_BC	OK	1.01107	2.68358	1.40827	2.24545	0.01225	0.0338649	yes
XLOC_006493	evm.TU.scaffold_175.52	PREDICTED: transcription factor Sox-1a-like [Maylandia zebra] ref|XP_005730921.1| PREDICTED: transcription factor Sox-1a-like [Pundamilia nyererei] ref|XP_005950682.1| PREDICTED: transcription factor Sox-1a-like [Haplochromis burtoni]	Transcription factor Sox-1b OS=Danio rerio GN=sox1b PE=2 SV=1	sp|Q2Z1R2|SOX1B_DANRE	Uncharacterized protein OS=Xiphophorus maculatus PE=4 SV=1	M4AYE9_XIPMA	scaffold_175:739393-740407	BL_48h	BL_BC	OK	0.726077	1.9387	1.4169	1.99582	0.01415	0.0381957	yes
XLOC_005465	evm.TU.scaffold_16.217	PREDICTED: ras-GEF domain-containing family member 1B-B-like isoform X2 [Haplochromis burtoni]	Ras-GEF domain-containing family member 1B-A OS=Danio rerio GN=rasgef1ba PE=2 SV=2	sp|Q6DHR3|RG1BA_DANRE	Uncharacterized protein OS=Oreochromis niloticus GN=RASGEF1B (2 of 2) PE=4 SV=1	I3J8D5_ORENI	scaffold_16:3527361-3533613	BL_48h	BL_BC	OK	0.531488	1.42213	1.41994	2.07633	0.01025	0.0291493	yes
XLOC_022550	evm.TU.scaffold_82.28	PREDICTED: lysophosphatidic acid receptor 1-A-like [Oryzias latipes]	Lysophosphatidic acid receptor 1 OS=Homo sapiens GN=LPAR1 PE=1 SV=3	sp|Q92633|LPAR1_HUMAN	Uncharacterized protein (Fragment) OS=Oryzias latipes GN=LOC101164735 PE=3 SV=1	H2M9H3_ORYLA	scaffold_82:395782-406306	BL_48h	BL_BC	OK	0.678891	1.81843	1.42144	2.1893	0.00675	0.0205322	yes
XLOC_000070	evm.TU.scaffold_0.224	PREDICTED: protein FAM49A-like isoformX2 [Oreochromis niloticus] ref|XP_004574405.1| PREDICTED: protein FAM49A-like isoform X1 [Maylandia zebra] ref|XP_004574406.1| PREDICTED: protein FAM49A-like isoform X2 [Maylandia zebra] ref|XP_003458539.2| PREDICTED: protein FAM49A-like isoformX1 [Oreochromis niloticus] ref|XP_005728952.1| PREDICTED: protein FAM49A-like isoform X1 [Pundamilia nyererei] ref|X…	Protein FAM49A OS=Gallus gallus GN=FAM49A PE=2 SV=1	sp|Q5ZI04|FA49A_CHICK	Uncharacterized protein OS=Oreochromis niloticus GN=LOC100704301 PE=4 SV=1	I3KE44_ORENI	scaffold_0:3005698-3025325	BL_48h	BL_BC	OK	0.680916	1.84588	1.43876	3.05096	0.0008	0.00321592	yes
XLOC_004422	evm.TU.scaffold_145.16						scaffold_145:310226-315288	BL_48h	BL_BC	OK	5.44216	14.8188	1.44518	5.10068	5e-05	0.000260536	yes
XLOC_004397	evm.TU.scaffold_145.7	PREDICTED: homeobox protein TGIF1-like [Oreochromis niloticus]	Homeobox protein AKR OS=Gallus gallus PE=2 SV=1	sp|Q90655|AKR_CHICK	Homeobox protein TGIF1 OS=Dicentrarchus labrax GN=TGIF1 PE=3 SV=1	E6ZIZ4_DICLA	scaffold_145:118807-123990	BL_48h	BL_BC	OK	0.944963	2.60739	1.46428	2.58242	0.00265	0.00923718	yes
XLOC_011268	evm.TU.scaffold_267.24	PREDICTED: probable N-acetyltransferase CML1-like [Oreochromis niloticus]	Probable N-acetyltransferase camello OS=Xenopus tropicalis GN=cml PE=2 SV=1	sp|Q66KL0|CMLO_XENTR	Uncharacterized protein OS=Oreochromis niloticus GN=LOC100694594 PE=4 SV=1	I3KZF4_ORENI	scaffold_267:331143-331818	BL_48h	BL_BC	OK	2.04235	5.63904	1.46522	2.16237	0.01245	0.0343424	yes
XLOC_006172	evm.TU.scaffold_170.20	PREDICTED: neuropeptide FF receptor 2-like [Oreochromis niloticus]	Neuropeptide FF receptor 2 OS=Homo sapiens GN=NPFFR2 PE=1 SV=2	sp|Q9Y5X5|NPFF2_HUMAN	Uncharacterized protein OS=Oreochromis niloticus GN=NPFFR2 (1 of 2) PE=3 SV=1	I3K9K0_ORENI	scaffold_170:353003-359582	BL_48h	BL_BC	OK	0.858294	2.40582	1.48698	2.2524	0.0118	0.0328631	yes
XLOC_023830	evm.TU.scaffold_97.12	Myotubularin [Anoplopoma fimbria]	Retrovirus-related Pol polyprotein LINE-1 OS=Mus musculus GN=Pol PE=1 SV=2	sp|P11369|POL2_MOUSE	Myotubularin OS=Anoplopoma fimbria GN=MTM1 PE=2 SV=1	C3KJX4_ANOFI	scaffold_97:107116-122666	BL_48h	BL_BC	OK	0.573404	1.64625	1.52156	2.42071	0.0101	0.0288138	yes
XLOC_014136	evm.TU.scaffold_337.3	PREDICTED: procollagen-lysine,2-oxoglutarate 5-dioxygenase 1 [Poecilia formosa]	Procollagen-lysine,2-oxoglutarate 5-dioxygenase 1 OS=Gallus gallus GN=PLOD1 PE=1 SV=1	sp|P24802|PLOD1_CHICK	Uncharacterized protein (Fragment) OS=Gasterosteus aculeatus GN=PLOD1 PE=4 SV=1	G3PIW3_GASAC	scaffold_337:14064-40456	BL_48h	BL_BC	OK	2.32099	6.73038	1.53594	7.09046	5e-05	0.000260536	yes
XLOC_001022	evm.TU.scaffold_101.62	PREDICTED: stress response protein NST1-like isoform X2 [Haplochromis burtoni]	Apolipoprotein L6 OS=Homo sapiens GN=APOL6 PE=1 SV=1	sp|Q9BWW8|APOL6_HUMAN	Uncharacterized protein OS=Gasterosteus aculeatus GN=APOLD1 (1 of 3) PE=4 SV=1	G3Q0V0_GASAC	scaffold_101:1123166-1133681	BL_48h	BL_BC	OK	0.903277	2.6316	1.5427	4.55109	5e-05	0.000260536	yes
XLOC_003969	evm.TU.scaffold_14.59						scaffold_14:1059127-1067905	BL_48h	BL_BC	OK	2.53556	7.42159	1.54943	3.67099	5e-05	0.000260536	yes
XLOC_001235	evm.TU.scaffold_104.103	interferon-stimulated gene 15 [Paralichthys olivaceus]	Polyubiquitin OS=Phytophthora infestans PE=1 SV=2	sp|P22589|UBIQP_PHYIN	Interferon-stimulated gene 15 OS=Paralichthys olivaceus GN=ISG15 PE=2 SV=1	D0FZQ9_PAROL	scaffold_104:1257285-1257765	BL_48h	BL_BC	OK	136.247	402.912	1.56425	17.5936	5e-05	0.000260536	yes
XLOC_009259	evm.TU.scaffold_222.32	PREDICTED: tripartite motif-containing protein 16-like [Maylandia zebra]	Tripartite motif-containing protein 16 OS=Mus musculus GN=Trim16 PE=2 SV=2	sp|Q99PP9|TRI16_MOUSE	Uncharacterized protein OS=Oreochromis niloticus PE=4 SV=1	I3JWC8_ORENI	scaffold_222:519175-521812	BL_48h	BL_BC	OK	12.2665	36.2956	1.56507	11.3411	5e-05	0.000260536	yes
XLOC_002160	asmbl_6478|g.9883	PREDICTED: cysteine-rich protein 2-like [Oreochromis niloticus]	Cysteine-rich protein 2 OS=Mus musculus GN=Crip2 PE=1 SV=1	sp|Q9DCT8|CRIP2_MOUSE	Uncharacterized protein OS=Oreochromis niloticus GN=LOC100695290 PE=4 SV=1	I3IX70_ORENI	scaffold_114:43129-61265	BL_48h	BL_BC	OK	0.522646	1.5931	1.60794	2.46339	0.00695	0.021043	yes
XLOC_013403	evm.TU.scaffold_314.6	PREDICTED: galactose-specific lectin nattectin-like [Poecilia formosa]	Galactose-specific lectin nattectin OS=Thalassophryne nattereri PE=1 SV=1	sp|Q66S03|LECG_THANI	Uncharacterized protein (Fragment) OS=Oryzias latipes PE=4 SV=1	H2LB40_ORYLA	scaffold_314:45820-50344	BL_48h	BL_BC	OK	3.7717	11.547	1.61423	4.37235	5e-05	0.000260536	yes
XLOC_014686	evm.TU.scaffold_35.91	CC chemokine [Paralichthys olivaceus] dbj|BAD11097.1| CC chemokine [Paralichthys olivaceus]			CC chemokine OS=Paralichthys olivaceus GN=JFCCL4 PE=4 SV=1	Q762N0_PAROL	scaffold_35:1386940-1387660	BL_48h	BL_BC	OK	6.34466	19.4659	1.61734	2.37934	0.01535	0.0409229	yes
XLOC_009748	evm.TU.scaffold_232.33						scaffold_232:492916-497767	BL_48h	BL_BC	OK	3.2731	10.1335	1.6304	4.1388	5e-05	0.000260536	yes
XLOC_009086	evm.TU.scaffold_22.108	PREDICTED: sacsin-like [Maylandia zebra]	Sacsin OS=Homo sapiens GN=SACS PE=1 SV=2	sp|Q9NZJ4|SACS_HUMAN	Uncharacterized protein (Fragment) OS=Gasterosteus aculeatus PE=4 SV=1	G3NSI2_GASAC	scaffold_22:2490582-2505652	BL_48h	BL_BC	OK	6.0159	18.6545	1.63267	23.9849	5e-05	0.000260536	yes
XLOC_011107	evm.TU.scaffold_262.4	PREDICTED: G-protein coupled receptor family C group 6 member A-like [Takifugu rubripes]	G-protein coupled receptor family C group 6 member A OS=Danio rerio GN=gprc6a PE=1 SV=1	sp|Q5U9X3|GPC6A_DANRE	Uncharacterized protein OS=Gasterosteus aculeatus PE=3 SV=1	G3PF67_GASAC	scaffold_262:43358-49578	BL_48h	BL_BC	OK	0.902505	2.80615	1.63658	4.46259	5e-05	0.000260536	yes
XLOC_018106	evm.TU.scaffold_48.82	PREDICTED: uncharacterized protein C7orf62 homolog [Oreochromis niloticus]	Uncharacterized protein C7orf62 homolog OS=Mus musculus PE=2 SV=1	sp|Q9D5W8|CG062_MOUSE	Uncharacterized protein OS=Oreochromis niloticus GN=LOC100701561 PE=4 SV=1	I3KP64_ORENI	scaffold_48:1142311-1145148	BL_48h	BL_BC	OK	1.72396	5.3742	1.64033	2.69603	0.0036	0.0119914	yes
XLOC_004526	evm.TU.scaffold_147.27	PREDICTED: uncharacterized protein LOC102452189, partial [Pelodiscus sinensis]	Retrovirus-related Pol polyprotein from transposon 17.6 OS=Drosophila melanogaster GN=pol PE=4 SV=1	sp|P04323|POL3_DROME	Uncharacterized protein OS=Danio rerio PE=4 SV=1	E7F988_DANRE	scaffold_147:586168-590569	BL_48h	BL_BC	OK	0.457837	1.42819	1.64128	3.31591	0.00025	0.00114195	yes
XLOC_016426	evm.TU.scaffold_400.10	prodynorphin precursor [Oreochromis mossambicus]	Proenkephalin-B OS=Sus scrofa GN=PDYN PE=1 SV=1	sp|P01214|PDYN_PIG	Prodynorphin OS=Oreochromis mossambicus PE=2 SV=1	Q1G736_OREMO	scaffold_400:190219-191657	BL_48h	BL_BC	OK	7.56312	23.612	1.64247	5.69875	5e-05	0.000260536	yes
XLOC_014137	evm.TU.scaffold_337.5	PREDICTED: polyhomeotic-like protein 2-like [Neolamprologus brichardi]	Polyhomeotic-like protein 2 OS=Danio rerio GN=phc2 PE=2 SV=1	sp|Q8QHL5|PHC2_DANRE	Uncharacterized protein OS=Oreochromis niloticus GN=LOC100708466 PE=4 SV=1	I3KNG2_ORENI	scaffold_337:57381-62987	BL_48h	BL_BC	OK	12.4339	39.166	1.65532	8.43531	5e-05	0.000260536	yes
XLOC_020224	evm.TU.scaffold_61.55						scaffold_61:791034-807844	BL_48h	BL_BC	OK	0.874126	2.76279	1.66021	2.61929	0.0058	0.0180664	yes
XLOC_003309	evm.TU.scaffold_13.139	iodothyronine deiodinase type I [Paralichthys olivaceus]	Type I iodothyronine deiodinase OS=Oreochromis niloticus GN=dio1 PE=2 SV=3	sp|O42449|IOD1_ORENI	Iodothyronine deiodinase OS=Paralichthys olivaceus GN=dio1 PE=2 SV=1	B1Q3J1_PAROL	scaffold_13:1827579-1829652	BL_48h	BL_BC	OK	6.72273	21.266	1.66143	4.88234	5e-05	0.000260536	yes
XLOC_003973	evm.TU.scaffold_14.65	chemokine-like factor [Epinephelus coioides]	Chemokine-like factor OS=Homo sapiens GN=CKLF PE=2 SV=1	sp|Q9UBR5|CKLF_HUMAN	Uncharacterized protein OS=Gasterosteus aculeatus GN=CKLF-CMTM1 PE=4 SV=1	G3PRV1_GASAC	scaffold_14:1139112-1140378	BL_48h	BL_BC	OK	14.0012	44.4145	1.66548	4.86631	5e-05	0.000260536	yes
XLOC_003115	asmbl_9382|g.14470	PREDICTED: serine-rich adhesin for platelets-like [Maylandia zebra]			Uncharacterized protein OS=Oreochromis niloticus PE=4 SV=1	I3KZ39_ORENI	scaffold_127:1044072-1085237	BL_48h	BL_BC	OK	0.666274	2.12298	1.6719	5.93756	5e-05	0.000260536	yes
XLOC_012992	evm.TU.scaffold_302.7	PREDICTED: E3 ubiquitin-protein ligase TRIM39-like [Pundamilia nyererei]	Pyrin OS=Homo sapiens GN=MEFV PE=1 SV=1	sp|O15553|MEFV_HUMAN	Uncharacterized protein OS=Xiphophorus maculatus PE=4 SV=1	M4AMQ9_XIPMA	scaffold_302:139759-146617	BL_48h	BL_BC	OK	1.12185	3.60842	1.68548	4.26066	5e-05	0.000260536	yes
XLOC_010736	evm.TU.scaffold_254.3	PREDICTED: uncharacterized protein LOC100709818 isoform X1 [Oreochromis niloticus]			Uncharacterized protein OS=Gasterosteus aculeatus PE=4 SV=1	G3PMH1_GASAC	scaffold_254:22210-28978	BL_48h	BL_BC	OK	1.69586	5.60352	1.72431	4.46095	5e-05	0.000260536	yes
XLOC_013151	evm.TU.scaffold_308.8	PREDICTED: interleukin-21 receptor-like isoform X1 [Pundamilia nyererei] ref|XP_005744129.1| PREDICTED: interleukin-21 receptor-like isoform X2 [Pundamilia nyererei]	Interleukin-21 receptor OS=Mus musculus GN=Il21r PE=2 SV=1	sp|Q9JHX3|IL21R_MOUSE	Uncharacterized protein OS=Oreochromis niloticus GN=IL21R (1 of 2) PE=4 SV=1	I3JPK8_ORENI	scaffold_308:68753-91240	BL_48h	BL_BC	OK	0.675131	2.235	1.72704	5.57743	5e-05	0.000260536	yes
XLOC_003227	evm.TU.scaffold_129.77	PREDICTED: ubiquitin-like modifier-activating enzyme 1-like [Neolamprologus brichardi]	Ubiquitin-like modifier-activating enzyme 1 OS=Oryctolagus cuniculus GN=UBA1 PE=2 SV=1	sp|Q29504|UBA1_RABIT	Uncharacterized protein (Fragment) OS=Gasterosteus aculeatus GN=UBA7 PE=3 SV=1	G3P8L9_GASAC	scaffold_129:1084131-1114548	BL_48h	BL_BC	OK	1.40858	4.68873	1.73496	6.18723	5e-05	0.000260536	yes
XLOC_008358	evm.TU.scaffold_204.41	PREDICTED: protein tweety homolog 3-like isoform X1 [Maylandia zebra]	Protein tweety homolog 3 OS=Danio rerio GN=ttyh3 PE=2 SV=1	sp|Q32LT7|TTYH3_DANRE	Uncharacterized protein OS=Gasterosteus aculeatus GN=TTYH3 (2 of 2) PE=4 SV=1	G3PW16_GASAC	scaffold_204:674594-701096	BL_48h	BL_BC	OK	0.619576	2.09726	1.75915	3.79329	5e-05	0.000260536	yes
XLOC_020542	evm.TU.scaffold_64.12	PREDICTED: lebercilin-like isoform X1 [Oreochromis niloticus] ref|XP_005460383.1| PREDICTED: lebercilin-like isoform X2 [Oreochromis niloticus]	Lebercilin OS=Homo sapiens GN=LCA5 PE=1 SV=2	sp|Q86VQ0|LCA5_HUMAN	Uncharacterized protein OS=Xiphophorus maculatus GN=LCA5 PE=4 SV=1	M3ZPZ3_XIPMA	scaffold_64:198322-201751	BL_48h	BL_BC	OK	1.1779	4.00811	1.7667	5.15176	5e-05	0.000260536	yes
XLOC_014968	evm.TU.scaffold_36.149	PREDICTED: uncharacterized protein LOC102200657 [Pundamilia nyererei]	Apolipoprotein L3 OS=Homo sapiens GN=APOL3 PE=2 SV=3	sp|O95236|APOL3_HUMAN	Uncharacterized protein OS=Xiphophorus maculatus PE=4 SV=1	M4AHR8_XIPMA	scaffold_36:2306509-2310609	BL_48h	BL_BC	OK	1.76711	6.18322	1.80697	5.40393	5e-05	0.000260536	yes
XLOC_005486	evm.TU.scaffold_160.33	PREDICTED: probable E3 ubiquitin-protein ligase HERC4-like [Haplochromis burtoni]	Probable E3 ubiquitin-protein ligase HERC3 OS=Homo sapiens GN=HERC3 PE=1 SV=1	sp|Q15034|HERC3_HUMAN	Uncharacterized protein OS=Oreochromis niloticus GN=LOC100694742 PE=4 SV=1	I3JYF3_ORENI	scaffold_160:626906-635102	BL_48h	BL_BC	OK	3.69243	13.0403	1.82033	9.84523	5e-05	0.000260536	yes
XLOC_014967	evm.TU.scaffold_36.148	PREDICTED: uncharacterized protein LOC102200657 [Pundamilia nyererei]	Apolipoprotein L3 OS=Homo sapiens GN=APOL3 PE=2 SV=3	sp|O95236|APOL3_HUMAN	Uncharacterized protein OS=Xiphophorus maculatus PE=4 SV=1	M4AHR8_XIPMA	scaffold_36:2297349-2303938	BL_48h	BL_BC	OK	0.484163	1.72633	1.83414	3.15411	0.00105	0.0040889	yes
XLOC_015282	evm.TU.scaffold_37.31	PREDICTED: peroxidasin-like isoform X1 [Oreochromis niloticus]	Peroxidasin OS=Xenopus tropicalis GN=pxdn PE=2 SV=1	sp|A4IGL7|PXDN_XENTR	Uncharacterized protein OS=Oreochromis niloticus GN=LOC100696932 PE=4 SV=1	I3K0N8_ORENI	scaffold_37:604469-651890	BL_48h	BL_BC	OK	0.443073	1.58536	1.83919	4.86276	5e-05	0.000260536	yes
XLOC_015805	evm.TU.scaffold_39.167	PREDICTED: NFX1-type zinc finger-containing protein 1 [Oreochromis niloticus]	NFX1-type zinc finger-containing protein 1 OS=Mus musculus GN=Znfx1 PE=2 SV=3	sp|Q8R151|ZNFX1_MOUSE	Uncharacterized protein OS=Oreochromis niloticus GN=znfx1 PE=4 SV=1	I3JI98_ORENI	scaffold_39:2946140-2961085	BL_48h	BL_BC	OK	1.22552	4.39505	1.84249	8.67004	5e-05	0.000260536	yes
XLOC_016510	evm.TU.scaffold_406.4	PREDICTED: HERV-H LTR-associating protein 2-like [Neolamprologus brichardi]	V-set domain-containing T-cell activation inhibitor 1 OS=Homo sapiens GN=VTCN1 PE=1 SV=1	sp|Q7Z7D3|VTCN1_HUMAN	Uncharacterized protein OS=Oreochromis niloticus GN=HHLA2 (2 of 9) PE=4 SV=1	I3JN70_ORENI	scaffold_406:22868-25846	BL_48h	BL_BC	OK	7.56421	27.2409	1.84851	8.31148	5e-05	0.000260536	yes
XLOC_006895	evm.TU.scaffold_181.66	PREDICTED: DLA class II histocompatibility antigen, DR-1 beta chain-like [Maylandia zebra]	Rano class II histocompatibility antigen, B alpha chain OS=Rattus norvegicus GN=RT1-Ba PE=3 SV=1	sp|P20037|HA2B_RAT	MHC class II alpha chain OS=Aulonocara hansbaenschi GN=MHC-Auha-DAA2 PE=2 SV=1	O98044_AULHA	scaffold_181:817959-822963	BL_48h	BL_BC	OK	5.12411	18.4754	1.85024	7.84157	5e-05	0.000260536	yes
XLOC_018827	evm.TU.scaffold_51.114	PREDICTED: perilipin-2-like [Haplochromis burtoni]	Perilipin-2 OS=Homo sapiens GN=PLIN2 PE=1 SV=2	sp|Q99541|PLIN2_HUMAN	Uncharacterized protein OS=Oreochromis niloticus GN=LOC100693212 PE=4 SV=1	I3JQ80_ORENI	scaffold_51:2166433-2170079	BL_48h	BL_BC	OK	0.664838	2.40658	1.85591	2.75635	0.0082	0.0241771	yes
XLOC_022874	evm.TU.scaffold_86.55	heme oxygenase 1 [Dicentrarchus labrax]	Heme oxygenase OS=Takifugu rubripes GN=hmox PE=3 SV=1	sp|O73688|HMOX_TAKRU	Heme oxygenase 1 OS=Dicentrarchus labrax PE=2 SV=1	A1YVV0_DICLA	scaffold_86:589884-594383	BL_48h	BL_BC	OK	4.50904	16.5276	1.87399	7.13928	5e-05	0.000260536	yes
XLOC_013415	evm.TU.scaffold_314.28	PREDICTED: beta-enolase-like [Neolamprologus brichardi]	Beta-enolase OS=Rattus norvegicus GN=Eno3 PE=1 SV=3	sp|P15429|ENOB_RAT	Uncharacterized protein OS=Oreochromis niloticus GN=LOC100699677 PE=3 SV=1	I3JKR2_ORENI	scaffold_314:281889-287522	BL_48h	BL_BC	OK	1.55354	5.74497	1.88674	4.38653	5e-05	0.000260536	yes
XLOC_012291	evm.TU.scaffold_293.3	PREDICTED: receptor expression-enhancing protein 5-like isoform X2 [Maylandia zebra] ref|XP_005723722.1| PREDICTED: receptor expression-enhancing protein 5-like [Pundamilia nyererei] ref|XP_005949129.1| PREDICTED: receptor expression-enhancing protein 5-like isoform X1 [Haplochromis burtoni] ref|XP_006798411.1| PREDICTED: receptor expression-enhancing protein 5-like [Neolamprologus brichardi]	Receptor expression-enhancing protein 5 OS=Homo sapiens GN=REEP5 PE=1 SV=3	sp|Q00765|REEP5_HUMAN	Receptor expression-enhancing protein 5 OS=Anoplopoma fimbria GN=REEP5 PE=2 SV=1	C3KJU9_ANOFI	scaffold_293:6265-16197	BL_48h	BL_BC	OK	0.952961	3.56908	1.90506	2.57812	0.0054	0.0170309	yes
XLOC_011233	evm.TU.scaffold_266.12	PREDICTED: UTP--glucose-1-phosphate uridylyltransferase-like isoform X1 [Maylandia zebra] ref|XP_005747182.1| PREDICTED: UTP--glucose-1-phosphate uridylyltransferase-like isoform X1 [Pundamilia nyererei]	UTP--glucose-1-phosphate uridylyltransferase OS=Homo sapiens GN=UGP2 PE=1 SV=5	sp|Q16851|UGPA_HUMAN	Uncharacterized protein (Fragment) OS=Oreochromis niloticus GN=UGP2 (2 of 2) PE=4 SV=1	I3KGB0_ORENI	scaffold_266:117041-122564	BL_48h	BL_BC	OK	6.23333	23.7054	1.92714	10.1763	5e-05	0.000260536	yes
XLOC_014539	evm.TU.scaffold_348.16						scaffold_348:189059-198997	BL_48h	BL_BC	OK	1.63426	6.47354	1.98592	5.45949	5e-05	0.000260536	yes
XLOC_004930	evm.TU.scaffold_152.26	PREDICTED: epoxide hydrolase 1-like [Xiphophorus maculatus]	Epoxide hydrolase 1 OS=Sus scrofa GN=EPHX1 PE=2 SV=1	sp|P79381|HYEP_PIG	Uncharacterized protein OS=Xiphophorus maculatus GN=EPHX1 PE=4 SV=1	M4A350_XIPMA	scaffold_152:629134-633054	BL_48h	BL_BC	OK	3.11702	12.5595	2.01054	6.60226	5e-05	0.000260536	yes
XLOC_012579	evm.TU.scaffold_3.219	PREDICTED: PI-PLC X domain-containing protein 1-like [Poecilia formosa]	PI-PLC X domain-containing protein 1 OS=Homo sapiens GN=PLCXD1 PE=2 SV=1	sp|Q9NUJ7|PLCX1_HUMAN	Uncharacterized protein (Fragment) OS=Oryzias latipes GN=LOC101168615 PE=4 SV=1	H2MN05_ORYLA	scaffold_3:2949006-2958503	BL_48h	BL_BC	OK	2.07646	8.42216	2.02006	7.39731	5e-05	0.000260536	yes
XLOC_009925	evm.TU.scaffold_236.26	PREDICTED: synaptophysin-like isoform X1 [Xiphophorus maculatus]	Synaptophysin OS=Homo sapiens GN=SYP PE=1 SV=3	sp|P08247|SYPH_HUMAN	Uncharacterized protein OS=Xiphophorus maculatus GN=SYP (1 of 2) PE=4 SV=1	M3ZH61_XIPMA	scaffold_236:363278-372647	BL_48h	BL_BC	OK	0.518446	2.13205	2.03997	3.73839	0.00105	0.0040889	yes
XLOC_019858	evm.TU.scaffold_59.151	PREDICTED: glycerol-3-phosphate transporter-like [Poecilia formosa]	Sugar phosphate exchanger 2 OS=Homo sapiens GN=SLC37A2 PE=2 SV=2	sp|Q8TED4|SPX2_HUMAN	Uncharacterized protein OS=Danio rerio GN=slc37a1 PE=4 SV=1	F1QN71_DANRE	scaffold_59:2097530-2103180	BL_48h	BL_BC	OK	1.68653	6.99588	2.05245	2.80539	0.00265	0.00923718	yes
XLOC_015260	evm.TU.scaffold_37.138	Interferon alpha-inducible protein 27 [Heterocephalus glaber]	Interferon alpha-inducible protein 27, mitochondrial OS=Homo sapiens GN=IFI27 PE=2 SV=3	sp|P40305|IFI27_HUMAN	Interferon alpha-inducible protein 27 OS=Heterocephalus glaber GN=GW7_17163 PE=4 SV=1	G5AXJ5_HETGA	scaffold_37:2910475-2918633	BL_48h	BL_BC	OK	10.3222	44.1432	2.09644	8.54981	5e-05	0.000260536	yes
XLOC_019908	evm.TU.scaffold_6.88	PREDICTED: DNA-(apurinic or apyrimidinic site) lyase-like [Oreochromis niloticus]	Probable endonuclease 4 OS=Prosthecochloris vibrioformis (strain DSM 265) GN=nfo PE=3 SV=1	sp|A4SDE2|END4_PROVI	Uncharacterized protein (Fragment) OS=Oreochromis niloticus PE=3 SV=1	I3KUH7_ORENI	scaffold_6:1385469-1395084	BL_48h	BL_BC	OK	0.536168	2.39077	2.15672	3.69532	0.0006	0.00249372	yes
XLOC_019582	evm.TU.scaffold_565.1	putative nucleic acid binding protein [Paralichthys olivaceus]			Putative nucleic acid binding protein OS=Paralichthys olivaceus PE=4 SV=1	Q7T272_PAROL	scaffold_565:13026-13900	BL_48h	BL_BC	OK	2.95702	13.5847	2.19977	4.87579	5e-05	0.000260536	yes
XLOC_000588	evm.TU.scaffold_1.157	PREDICTED: dehydrogenase/reductase SDR family member 11-like [Maylandia zebra] ref|XP_005737862.1| PREDICTED: dehydrogenase/reductase SDR family member 11-like [Pundamilia nyererei] ref|XP_005928516.1| PREDICTED: dehydrogenase/reductase SDR family member 11-like [Haplochromis burtoni] ref|XP_006799623.1| PREDICTED: dehydrogenase/reductase SDR family member 11-like [Neolamprologus brichardi]	Dehydrogenase/reductase SDR family member 11 OS=Gallus gallus GN=DHRS11 PE=2 SV=1	sp|Q71R50|DHR11_CHICK	Uncharacterized protein (Fragment) OS=Oreochromis niloticus GN=LOC100706590 PE=3 SV=1	I3K4P5_ORENI	scaffold_1:2984186-3000322	BL_48h	BL_BC	OK	0.64662	3.05398	2.2397	3.45688	0.0059	0.0183307	yes
XLOC_007571	evm.TU.scaffold_194.14	PREDICTED: toll-like receptor 7-like [Maylandia zebra]	Toll-like receptor 7 OS=Homo sapiens GN=TLR7 PE=1 SV=1	sp|Q9NYK1|TLR7_HUMAN	Uncharacterized protein (Fragment) OS=Oreochromis niloticus GN=LOC100696480 PE=4 SV=1	I3KXY5_ORENI	scaffold_194:226380-229524	BL_48h	BL_BC	OK	0.317919	1.53016	2.26695	3.31155	0.0013	0.00493912	yes
XLOC_010596	evm.TU.scaffold_25.143	PREDICTED: E3 ubiquitin-protein ligase TRIM21-like [Poecilia formosa]	E3 ubiquitin-protein ligase TRIM39 OS=Pan troglodytes GN=TRIM39 PE=3 SV=1	sp|Q1XHU0|TRI39_PANTR	Bloodthirsty OS=Chaenocephalus aceratus GN=bty PE=2 SV=1	Q4VQ07_CHAAC	scaffold_25:3036103-3042025	BL_48h	BL_BC	OK	0.33444	1.62094	2.27701	3.27481	0.0011	0.00426253	yes
XLOC_018266	evm.TU.scaffold_483.2	reverse transcriptase-like protein [Paralichthys olivaceus]	Probable RNA-directed DNA polymerase from transposon BS OS=Drosophila melanogaster GN=RTase PE=2 SV=1	sp|Q95SX7|RTBS_DROME	Reverse transcriptase-like protein OS=Paralichthys olivaceus PE=4 SV=1	Q7T271_PAROL	scaffold_483:45254-49169	BL_48h	BL_BC	OK	14.1607	68.9216	2.28306	23.7596	5e-05	0.000260536	yes
XLOC_011172	evm.TU.scaffold_264.28	PREDICTED: ephrin-B3-like [Maylandia zebra] ref|XP_003457689.2| PREDICTED: ephrin-B3-like [Oreochromis niloticus] ref|XP_006807398.1| PREDICTED: ephrin-B3-like [Neolamprologus brichardi]	Ephrin-B2 OS=Mus musculus GN=Efnb2 PE=1 SV=1	sp|P52800|EFNB2_MOUSE	Uncharacterized protein OS=Oreochromis niloticus GN=LOC100707941 PE=3 SV=1	I3KVC1_ORENI	scaffold_264:428238-479886	BL_48h	BL_BC	OK	1.36277	6.78206	2.31518	7.51419	5e-05	0.000260536	yes
XLOC_012327	evm.TU.scaffold_293.34	PREDICTED: jouberin-like isoform X1 [Oreochromis niloticus] ref|XP_005477391.1| PREDICTED: jouberin-like isoform X2 [Oreochromis niloticus]	Jouberin OS=Rattus norvegicus GN=Ahi1 PE=2 SV=1	sp|Q6DTM3|AHI1_RAT	Uncharacterized protein OS=Oreochromis niloticus PE=4 SV=1	I3IWA9_ORENI	scaffold_293:426120-437246	BL_48h	BL_BC	OK	0.422259	2.10637	2.31856	5.81455	5e-05	0.000260536	yes
XLOC_019771	evm.TU.scaffold_59.90	PREDICTED: uncharacterized protein C21orf62 homolog isoform X1 [Oreochromis niloticus] ref|XP_005450429.1| PREDICTED: uncharacterized protein C21orf62 homolog isoform X2 [Oreochromis niloticus] ref|XP_005450430.1| PREDICTED: uncharacterized protein C21orf62 homolog isoform X3 [Oreochromis niloticus]	Uncharacterized protein C21orf62 homolog OS=Mus musculus PE=2 SV=1	sp|Q9D4G1|CU062_MOUSE	Uncharacterized protein (Fragment) OS=Gasterosteus aculeatus GN=C21orf62 PE=4 SV=1	G3N9K9_GASAC	scaffold_59:1434965-1451514	BL_48h	BL_BC	OK	2.97805	15.0283	2.33524	12.6288	5e-05	0.000260536	yes
XLOC_004090	evm.TU.scaffold_14.201	PREDICTED: LOW QUALITY PROTEIN: cell surface A33 antigen-like [Takifugu rubripes]	Cell surface A33 antigen OS=Mus musculus GN=Gpa33 PE=2 SV=2	sp|Q9JKA5|GPA33_MOUSE	Uncharacterized protein (Fragment) OS=Gasterosteus aculeatus GN=GPA33 (1 of 2) PE=4 SV=1	G3PQR7_GASAC	scaffold_14:3690437-3699924	BL_48h	BL_BC	OK	0.680787	3.48578	2.35621	4.99214	5e-05	0.000260536	yes
XLOC_015890	evm.TU.scaffold_393.22	PREDICTED: nephronectin-like isoform X2 [Maylandia zebra]	Nephronectin OS=Pongo abelii GN=NPNT PE=2 SV=1	sp|Q5RBP1|NPNT_PONAB	Uncharacterized protein (Fragment) OS=Oreochromis niloticus GN=NPNT (2 of 2) PE=4 SV=1	I3K802_ORENI	scaffold_393:185119-193139	BL_48h	BL_BC	OK	0.651024	3.35969	2.36755	5.71489	5e-05	0.000260536	yes
XLOC_013331	evm.TU.scaffold_310.5	reverse transcriptase-like protein [Paralichthys olivaceus]	Probable RNA-directed DNA polymerase from transposon BS OS=Drosophila melanogaster GN=RTase PE=2 SV=1	sp|Q95SX7|RTBS_DROME	Reverse transcriptase-like protein OS=Paralichthys olivaceus PE=4 SV=1	Q7T271_PAROL	scaffold_310:71210-72104	BL_48h	BL_BC	OK	3.60352	18.6674	2.37305	6.87395	5e-05	0.000260536	yes
XLOC_003955	evm.TU.scaffold_14.27	Pol polyprotein [Dicentrarchus labrax]	Retrotransposable element Tf2 155 kDa protein type 1 OS=Schizosaccharomyces pombe (strain 972 / ATCC 24843) GN=Tf2-1 PE=4 SV=1	sp|Q05654|RTF21_SCHPO	Pol polyprotein OS=Dicentrarchus labrax GN=POL PE=4 SV=1	E6ZGJ4_DICLA	scaffold_14:612964-660493	BL_48h	BL_BC	OK	0.290543	1.54898	2.41449	2.61691	0.00975	0.0279749	yes
XLOC_011560	evm.TU.scaffold_272.10	PREDICTED: flocculation protein FLO11-like isoform X3 [Pundamilia nyererei]			Uncharacterized protein OS=Tetraodon nigroviridis PE=4 SV=1	H3D101_TETNG	scaffold_272:77468-92907	BL_48h	BL_BC	OK	1.30341	7.22701	2.47111	7.88827	5e-05	0.000260536	yes
XLOC_004770	evm.TU.scaffold_15.103	PREDICTED: E3 ubiquitin-protein ligase NEDD4-like isoform X1 [Maylandia zebra]	E3 ubiquitin-protein ligase NEDD4 OS=Homo sapiens GN=NEDD4 PE=1 SV=4	sp|P46934|NEDD4_HUMAN	Uncharacterized protein OS=Latimeria chalumnae PE=4 SV=1	H3B712_LATCH	scaffold_15:1465534-1492830	BL_48h	BL_BC	OK	0.776161	4.3867	2.49871	8.13671	5e-05	0.000260536	yes
XLOC_020044	evm.TU.scaffold_6.107	PREDICTED: GTPase IMAP family member 4-like isoform X1 [Maylandia zebra] ref|XP_004557658.1| PREDICTED: GTPase IMAP family member 4-like isoform X2 [Maylandia zebra]	GTPase IMAP family member 2 OS=Homo sapiens GN=GIMAP2 PE=1 SV=2	sp|Q9UG22|GIMA2_HUMAN	Uncharacterized protein OS=Gasterosteus aculeatus PE=4 SV=1	G3NM61_GASAC	scaffold_6:1629923-1633817	BL_48h	BL_BC	OK	1.10121	6.496	2.56046	4.58968	0.0005	0.00212263	yes
XLOC_016498	evm.TU.scaffold_405.15	reverse transcriptase-like protein [Paralichthys olivaceus]	RNA-directed DNA polymerase from mobile element jockey OS=Drosophila funebris GN=jockey\pol PE=1 SV=1	sp|P21329|RTJK_DROFU	Reverse transcriptase-like protein OS=Paralichthys olivaceus PE=4 SV=1	Q7T271_PAROL	scaffold_405:149075-152509	BL_48h	BL_BC	OK	0.866179	5.65822	2.70761	6.35284	5e-05	0.000260536	yes
XLOC_013240	evm.TU.scaffold_31.107	PREDICTED: early growth response protein 3-like [Maylandia zebra] ref|XP_005729445.1| PREDICTED: early growth response protein 3-like [Pundamilia nyererei] ref|XP_005922718.1| PREDICTED: early growth response protein 3-like [Haplochromis burtoni] ref|XP_006784105.1| PREDICTED: early growth response protein 3-like isoform X1 [Neolamprologus brichardi]	Early growth response protein 3 OS=Homo sapiens GN=EGR3 PE=1 SV=1	sp|Q06889|EGR3_HUMAN	Uncharacterized protein OS=Gasterosteus aculeatus GN=EGR3 PE=4 SV=1	G3P9P4_GASAC	scaffold_31:2121049-2124974	BL_48h	BL_BC	OK	1.10444	7.34072	2.7326	6.24651	5e-05	0.000260536	yes
XLOC_016942	evm.TU.scaffold_42.128	proton pump alpha subunit [Siniperca scherzeri]	Potassium-transporting ATPase alpha chain 1 OS=Xenopus laevis GN=atp4a PE=2 SV=3	sp|Q92126|ATP4A_XENLA	Proton pump alpha subunit OS=Siniperca scherzeri PE=2 SV=1	D1FY50_9PERO	scaffold_42:1678512-1686470	BL_48h	BL_BC	OK	1.35387	9.18332	2.76193	9.60895	5e-05	0.000260536	yes
XLOC_004303	evm.TU.scaffold_143.19	PREDICTED: hypothetical protein LOC100570507, partial [Acyrthosiphon pisum]	Zinc finger MYM-type protein 1 OS=Homo sapiens GN=ZMYM1 PE=2 SV=1	sp|Q5SVZ6|ZMYM1_HUMAN	Uncharacterized protein (Fragment) OS=Oreochromis niloticus PE=4 SV=1	I3JKK5_ORENI	scaffold_143:582325-584488	BL_48h	BL_BC	OK	1.30251	8.89162	2.77115	8.11865	5e-05	0.000260536	yes
XLOC_013324	evm.TU.scaffold_310.4	PREDICTED: uncharacterized protein LOC103131127 [Poecilia formosa]	5-hydroxytryptamine receptor 3A OS=Rattus norvegicus GN=Htr3a PE=1 SV=2	sp|P35563|5HT3A_RAT	Uncharacterized protein (Fragment) OS=Oreochromis niloticus GN=LOC100697798 PE=3 SV=1	I3K3M2_ORENI	scaffold_310:46640-65357	BL_48h	BL_BC	OK	0.669521	5.01621	2.9054	9.33671	5e-05	0.000260536	yes
XLOC_020338	evm.TU.scaffold_62.16	PREDICTED: MAP7 domain-containing protein 1-like isoform X3 [Maylandia zebra]	MAP7 domain-containing protein 1 OS=Mus musculus GN=Map7d1 PE=1 SV=1	sp|A2AJI0|MA7D1_MOUSE	Uncharacterized protein (Fragment) OS=Oreochromis niloticus GN=MAP7D1 (2 of 2) PE=4 SV=1	I3KHA4_ORENI	scaffold_62:194738-226451	BL_48h	BL_BC	OK	0.32749	2.55386	2.96316	7.07687	5e-05	0.000260536	yes
XLOC_012036	evm.TU.scaffold_287.25	PREDICTED: uncharacterized protein LOC100702295 [Oreochromis niloticus]			Megalocytivirus-induced protein 1 OS=Cynoglossus semilaevis GN=mig1 PE=2 SV=1	K4HKP3_9PERC	scaffold_287:400587-402072	BL_48h	BL_BC	OK	0.889139	7.23655	3.02482	5.90914	5e-05	0.000260536	yes
XLOC_004535	evm.TU.scaffold_147.44	reverse transcriptase-like protein [Paralichthys olivaceus]	RNA-directed DNA polymerase from mobile element jockey OS=Drosophila funebris GN=jockey\pol PE=1 SV=1	sp|P21329|RTJK_DROFU	Reverse transcriptase-like protein OS=Paralichthys olivaceus PE=4 SV=1	Q7T271_PAROL	scaffold_147:758030-768191	BL_48h	BL_BC	OK	1.48539	12.4082	3.06239	12.1428	5e-05	0.000260536	yes
XLOC_013738	evm.TU.scaffold_324.31	putative nucleic acid binding protein [Paralichthys olivaceus]			Putative nucleic acid binding protein OS=Paralichthys olivaceus PE=4 SV=1	Q7T272_PAROL	scaffold_324:385713-388243	BL_48h	BL_BC	OK	1.00471	8.98854	3.1613	4.38354	0.00025	0.00114195	yes
XLOC_011566	evm.TU.scaffold_272.30	PREDICTED: uncharacterized protein LOC102077708 [Oreochromis niloticus]			Uncharacterized protein (Fragment) OS=Latimeria chalumnae PE=4 SV=1	H3AV83_LATCH	scaffold_272:369405-381835	BL_48h	BL_BC	OK	0.487316	4.63742	3.25039	7.46093	5e-05	0.000260536	yes
XLOC_019003	evm.TU.scaffold_521.1	PREDICTED: olfactory receptor 4N5-like [Oreochromis niloticus]	Olfactory receptor 51E1 OS=Homo sapiens GN=OR51E1 PE=1 SV=1	sp|Q8TCB6|O51E1_HUMAN	Uncharacterized protein (Fragment) OS=Oreochromis niloticus PE=3 SV=1	I3JCY1_ORENI	scaffold_521:1727-4719	BL_48h	BL_BC	OK	0.501735	4.99845	3.31648	3.3211	0.0034	0.0114425	yes
XLOC_021504	evm.TU.scaffold_70.110	Pol polyprotein [Dicentrarchus labrax]	Retrotransposable element Tf2 155 kDa protein type 1 OS=Schizosaccharomyces pombe (strain 972 / ATCC 24843) GN=Tf2-1 PE=4 SV=1	sp|Q05654|RTF21_SCHPO	Pol polyprotein OS=Dicentrarchus labrax GN=POL PE=4 SV=1	E6ZGJ4_DICLA	scaffold_70:1960615-1967726	BL_48h	BL_BC	OK	0.205228	2.09251	3.34993	5.46156	5e-05	0.000260536	yes
XLOC_017036	evm.TU.scaffold_426.14	reverse transcriptase [Fundulus heteroclitus]	LINE-1 reverse transcriptase homolog OS=Nycticebus coucang PE=1 SV=1	sp|P08548|LIN1_NYCCO	Reverse transcriptase (Fragment) OS=Fundulus heteroclitus PE=4 SV=1	Q64IX9_FUNHE	scaffold_426:99836-102804	BL_48h	BL_BC	OK	0.26871	3.10198	3.52907	3.98957	0.01765	0.0459504	yes
XLOC_001600	evm.TU.scaffold_109.31	PREDICTED: myotubularin-related protein 7-like [Xiphophorus maculatus]	Myotubularin-related protein 7 OS=Mus musculus GN=Mtmr7 PE=2 SV=2	sp|Q9Z2C9|MTMR7_MOUSE	Uncharacterized protein OS=Oreochromis niloticus GN=MTMR7 (2 of 2) PE=4 SV=1	I3JI03_ORENI	scaffold_109:925398-1033336	BL_48h	BL_BC	OK	0.978905	18.8566	4.26776	9.42739	5e-05	0.000260536	yes
XLOC_019004	evm.TU.scaffold_521.2	PREDICTED: olfactory receptor-like protein OLF4-like [Oreochromis niloticus]			Main olfactory receptor family H subfamily 134 member 1 OS=Salmo salar GN=MOR134-1 PE=4 SV=1	H9A8R5_SALSA	scaffold_521:5932-9662	BL_48h	BL_BC	OK	0.343503	11.2582	5.03451	5.04237	0.0167	0.043865	yes
XLOC_019862	evm.TU.scaffold_59.160	endonuclease-reverse transcriptase HmRTE-e01 [Heliconius melpomene]			Uncharacterized protein OS=Oryzias latipes PE=4 SV=1	H2M907_ORYLA	scaffold_59:2180255-2180675	BL_48h	BL_BC	OK	0	1.57647	inf	#NAME?	0.00105	0.0040889	yes
XLOC_017894	evm.TU.scaffold_468.6						scaffold_468:63067-65591	BL_48h	BL_BC	OK	0	27.2684	inf	#NAME?	5e-05	0.000260536	yes
XLOC_010859	evm.TU.scaffold_258.16	PREDICTED: putative nuclease HARBI1-like [Amphimedon queenslandica]	Putative nuclease HARBI1 OS=Danio rerio GN=harbi1 PE=2 SV=1	sp|Q6AZB8|HARB1_DANRE	Uncharacterized protein (Fragment) OS=Danio rerio PE=4 SV=1	F1QS40_DANRE	scaffold_258:111613-113174	BL_48h	BL_BC	OK	0	4.66615	inf	#NAME?	5e-05	0.000260536	yes
XLOC_007616	evm.TU.scaffold_195.10	C-C motif chemokine 20 precursor [Anoplopoma fimbria]	C-C motif chemokine 20 OS=Bos taurus GN=CCL20 PE=3 SV=1	sp|Q8SQB1|CCL20_BOVIN	C-C motif chemokine 20 OS=Anoplopoma fimbria GN=CCL20 PE=4 SV=1	C3KIY3_ANOFI	scaffold_195:138522-139652	BL_48h	BL_BC	OK	0	2.90963	inf	#NAME?	0.0102	0.0290412	yes
XLOC_004860	evm.TU.scaffold_1504.1	PREDICTED: dedicator of cytokinesis protein 3-like, partial [Neolamprologus brichardi]			Uncharacterized protein OS=Oreochromis niloticus PE=4 SV=1	I3JD27_ORENI	scaffold_1504:67-882	BL_48h	BL_BC	OK	0	4.56481	inf	#NAME?	0.0102	0.0290412	yes
XLOC_004527	evm.TU.scaffold_147.28						scaffold_147:597692-600327	BL_48h	BL_BC	OK	0	1.80356	inf	#NAME?	0.00025	0.00114195	yes
XLOC_020643	evm.TU.scaffold_65.148	PREDICTED: neurexin-2-alpha-like [Takifugu rubripes]	Neurexin-2 OS=Homo sapiens GN=NRXN2 PE=2 SV=1	sp|Q9P2S2|NRX2A_HUMAN	Uncharacterized protein (Fragment) OS=Takifugu rubripes GN=NRXN2 (3 of 3) PE=4 SV=1	H2V341_TAKRU	scaffold_65:2017980-2057620	BL_48h	BL_BC	OK	11.0625	0	#NAME?	#NAME?	5e-05	0.000260536	yes
XLOC_019158	evm.TU.scaffold_54.17	PREDICTED: cornifelin [Poecilia formosa] ref|XP_007553787.1| PREDICTED: cornifelin [Poecilia formosa]	Cornifelin homolog OS=Danio rerio GN=cnfn PE=3 SV=1	sp|Q66I68|CNFN_DANRE	Uncharacterized protein OS=Gasterosteus aculeatus GN=CNFN PE=4 SV=1	G3P416_GASAC	scaffold_54:241177-241692	BL_48h	BL_BC	OK	2.54574	0	#NAME?	#NAME?	0.00095	0.00374625	yes
XLOC_016790	evm.TU.scaffold_419.14	PREDICTED: histone H2A isoform X1 [Poecilia formosa] ref|XP_007555248.1| PREDICTED: histone H2A isoform X2 [Poecilia formosa]	Histone H2A OS=Oncorhynchus mykiss PE=1 SV=2	sp|P02264|H2A_ONCMY	Histone H2A OS=Danio rerio GN=zgc:114037 PE=2 SV=1	Q4FZZ7_DANRE	scaffold_419:152757-153144	BL_48h	BL_BC	OK	1.80293	0	#NAME?	#NAME?	0.0078	0.0231756	yes
XLOC_013852	evm.TU.scaffold_329.29	reverse transcriptase-like protein [Paralichthys olivaceus]			Reverse transcriptase-like protein OS=Paralichthys olivaceus PE=4 SV=1	Q7T271_PAROL	scaffold_329:287397-296527	BL_48h	BL_BC	OK	2.13523	0	#NAME?	#NAME?	5e-05	0.000260536	yes
XLOC_012949	evm.TU.scaffold_300.18	PREDICTED: cellular retinoic acid-binding protein 2-like [Astyanax mexicanus]	Cellular retinoic acid-binding protein 2 OS=Xenopus laevis GN=crabp2 PE=2 SV=2	sp|P50568|RABP2_XENLA	Uncharacterized protein (Fragment) OS=Tetraodon nigroviridis GN=CRABP2 (2 of 2) PE=3 SV=1	H3DJJ6_TETNG	scaffold_300:237793-241478	BL_48h	BL_BC	OK	1.63146	0	#NAME?	#NAME?	0.00095	0.00374625	yes
XLOC_011042	evm.TU.scaffold_260.23	PREDICTED: guanine nucleotide-binding protein G(I)/G(S)/G(O) subunit gamma-13-like [Oreochromis niloticus] ref|XP_004570398.1| PREDICTED: guanine nucleotide-binding protein G(I)/G(S)/G(O) subunit gamma-13-like [Maylandia zebra] ref|XP_005750045.1| PREDICTED: guanine nucleotide-binding protein G(I)/G(S)/G(O) subunit gamma-13-like [Pundamilia nyererei] ref|XP_005802840.1| PREDICTED: guanine nucleot…	Guanine nucleotide-binding protein G(I)/G(S)/G(O) subunit gamma-13 OS=Mus musculus GN=Gng13 PE=3 SV=1	sp|Q9JMF3|GBG13_MOUSE	Guanine nucleotide-binding protein subunit gamma OS=Xiphophorus maculatus GN=GNG13 (1 of 2) PE=3 SV=1	M4A2R2_XIPMA	scaffold_260:303200-303931	BL_48h	BL_BC	OK	31.7025	0	#NAME?	#NAME?	0.0078	0.0231756	yes
XLOC_010220	evm.TU.scaffold_240.18	PREDICTED: serine/threonine-protein phosphatase PP1-beta catalytic subunit-like isoform X1 [Oreochromis niloticus] ref|XP_004550546.1| PREDICTED: serine/threonine-protein phosphatase PP1-beta catalytic subunit-like [Maylandia zebra] ref|XP_005935457.1| PREDICTED: serine/threonine-protein phosphatase PP1-beta catalytic subunit-like isoform X1 [Haplochromis burtoni] ref|XP_006792695.1| PREDICTED: s…	Serine/threonine-protein phosphatase PP1-beta catalytic subunit OS=Xenopus tropicalis GN=ppp1cb PE=2 SV=1	sp|Q5I085|PP1B_XENTR	Serine/threonine-protein phosphatase OS=Oreochromis niloticus GN=PPP1CB (2 of 2) PE=3 SV=1	I3JES4_ORENI	scaffold_240:425622-428610	BL_48h	BL_BC	OK	1.79336	0	#NAME?	#NAME?	5e-05	0.000260536	yes
XLOC_008319	evm.TU.scaffold_2029.1	PREDICTED: protein phosphatase 1 regulatory subunit 15A-like [Neolamprologus brichardi]			Uncharacterized protein OS=Gasterosteus aculeatus GN=PPP1R15B PE=4 SV=1	G3NU49_GASAC	scaffold_2029:38-1175	BL_48h	BL_BC	OK	1.53511	0	#NAME?	#NAME?	5e-05	0.000260536	yes
XLOC_006012	evm.TU.scaffold_17.148						scaffold_17:2561512-2563762	BL_48h	BL_BC	OK	1.63233	0	#NAME?	#NAME?	0.0078	0.0231756	yes
XLOC_002721	evm.TU.scaffold_1206.1	PREDICTED: uncharacterized protein K02A2.6-like [Poecilia formosa]	Gag-Pol polyprotein OS=Walleye dermal sarcoma virus GN=gag-pol PE=1 SV=2	sp|O92815|POL_WDSV	Polyprotein OS=Atlantic salmon swim bladder sarcoma virus PE=4 SV=1	Q2VF30_9RETR	scaffold_1206:42-3631	BL_48h	BL_BC	OK	2.92392	0	#NAME?	#NAME?	5e-05	0.000260536	yes
