# Supplementary material for: Impact of Ringer’s Solution Challenge Stress to Immunostimulatory Experiment, Insights From Japanese Flounder
Source: Front Physiol. 2020 Dec 4;11:612036. doi: 10.3389/fphys.2020.612036 (PMC7746848; doi:10.3389/fphys.2020.612036)
Supplement: Supplementary Table 3 — DEGs between BC group and treatment groups at 8 h and 48 h post injection in gill. [file Table_3.xlsx]

## Sheet: BCvs8h
test_id	gene_id	NR	Swissprot_annotation	Swissprot_ID	TrEMBL annotation	TrEMBL_ID	locus	sample_1	sample_2	status	value_1	value_2	log2(fold_change)	test_stat	p_value	q_value	significant
XLOC_002619	evm.TU.scaffold_12.127	PREDICTED: zinc finger protein 45-like [Danio rerio]	Probable RNA-directed DNA polymerase from transposon X-element OS=Drosophila melanogaster GN=X-element\ORF2 PE=3 SV=1	sp|Q9NBX4|RTXE_DROME	Uncharacterized protein OS=Xiphophorus maculatus PE=4 SV=1	M4B123_XIPMA	scaffold_12:1921069-1935601	G_8h	G_BC	OK	10.842	0.209604	-5.69282	-7.45856	0.0005	0.00192366	yes
XLOC_007054	evm.TU.scaffold_185.14	PREDICTED: beta-taxilin-like isoform X3 [Oreochromis niloticus]	Beta-taxilin OS=Gallus gallus GN=TXLNB PE=2 SV=1	sp|Q9I969|TXLNB_CHICK	Uncharacterized protein OS=Oreochromis niloticus GN=TXLNB (2 of 2) PE=4 SV=1	I3KR93_ORENI	scaffold_185:210527-220485	G_8h	G_BC	OK	14.6383	0.289883	-5.65813	-8.19903	0.0005	0.00192366	yes
XLOC_012231	evm.TU.scaffold_29.190	four and a half LIM domains protein 2 [Sparus aurata]	Four and a half LIM domains protein 2 OS=Homo sapiens GN=FHL2 PE=1 SV=3	sp|Q14192|FHL2_HUMAN	Four and a half LIM domains protein 2 OS=Sparus aurata PE=2 SV=1	B8K1Y0_SPAAU	scaffold_29:3362714-3364400	G_8h	G_BC	OK	7.0342	0.186572	-5.23658	-2.72378	0.01975	0.0471752	yes
XLOC_005037	evm.TU.scaffold_154.44	PREDICTED: myosin-7-like [Haplochromis burtoni]	Myosin-7 OS=Homo sapiens GN=MYH7 PE=1 SV=5	sp|P12883|MYH7_HUMAN	Uncharacterized protein OS=Takifugu rubripes GN=myhm2126-2 PE=4 SV=1	H2T3Y5_TAKRU	scaffold_154:782636-799611	G_8h	G_BC	OK	1.60717	0.0432551	-5.21551	-4.18307	0.01975	0.0471752	yes
XLOC_022209	evm.TU.scaffold_8.76	Myosin-7B (Myosin heavy chain 7B, cardiac muscle beta isoform) [Dicentrarchus labrax]	Myosin-7 OS=Homo sapiens GN=MYH7 PE=1 SV=5	sp|P12883|MYH7_HUMAN	'Myosin-7B (Myosin heavy chain 7B, cardiac muscle beta isoform)' OS=Dicentrarchus labrax GN=MYH7B PE=4 SV=1	E6ZFS0_DICLA	scaffold_8:1168558-1185500	G_8h	G_BC	OK	1.41215	0.0417323	-5.08058	-4.06961	0.01975	0.0471752	yes
XLOC_001975	evm.TU.scaffold_111.25	PREDICTED: kelch-like protein 41-like [Maylandia zebra] ref|XP_005744296.1| PREDICTED: kelch-like protein 41-like isoform X1 [Pundamilia nyererei] ref|XP_005948632.1| PREDICTED: kelch-like protein 41-like isoform X1 [Haplochromis burtoni]	Kelch-like protein 41 OS=Homo sapiens GN=KLHL41 PE=1 SV=2	sp|O60662|KLH41_HUMAN	Uncharacterized protein OS=Oreochromis niloticus GN=KLHL41 (1 of 2) PE=4 SV=1	I3K1F0_ORENI	scaffold_111:323044-326448	G_8h	G_BC	OK	5.38331	0.160433	-5.06845	-4.22624	0.01975	0.0471752	yes
XLOC_020704	evm.TU.scaffold_65.138	PREDICTED: glycogen phosphorylase, muscle form [Poecilia formosa]	Glycogen phosphorylase, muscle form OS=Mus musculus GN=Pygm PE=1 SV=3	sp|Q9WUB3|PYGM_MOUSE	Phosphorylase OS=Xiphophorus maculatus GN=PYGM (2 of 2) PE=3 SV=1	M4A9F5_XIPMA	scaffold_65:1919799-1929714	G_8h	G_BC	OK	6.01645	0.179553	-5.06643	-6.97289	0.0019	0.00628971	yes
XLOC_006391	evm.TU.scaffold_173.38	PREDICTED: pyruvate kinase PKM isoform 1 [Oreochromis niloticus]	Pyruvate kinase PKM OS=Homo sapiens GN=PKM PE=1 SV=4	sp|P14618|KPYM_HUMAN	Pyruvate kinase OS=Oreochromis niloticus GN=PK PE=3 SV=1	I3JNZ0_ORENI	scaffold_173:528945-534889	G_8h	G_BC	OK	56.8483	1.80154	-4.97982	-15.848	5e-05	0.000231506	yes
XLOC_013430	evm.TU.scaffold_314.16	PREDICTED: protein phosphatase 1K, mitochondrial-like [Maylandia zebra]	Protein phosphatase 1K, mitochondrial OS=Xenopus laevis GN=ppm1k PE=2 SV=1	sp|Q6ING9|PPM1K_XENLA	Uncharacterized protein OS=Oreochromis niloticus GN=PPM1K (2 of 2) PE=3 SV=1	I3K0P4_ORENI	scaffold_314:145754-148173	G_8h	G_BC	OK	29.8591	1.02044	-4.8709	-9.04392	5e-05	0.000231506	yes
XLOC_005038	evm.TU.scaffold_154.45	PREDICTED: myosin-7-like [Maylandia zebra]	Myosin-6 OS=Mus musculus GN=Myh6 PE=1 SV=2	sp|Q02566|MYH6_MOUSE	Uncharacterized protein OS=Oryzias latipes GN=LOC101157595 PE=4 SV=1	H2MDC8_ORYLA	scaffold_154:804857-820009	G_8h	G_BC	OK	2.21467	0.0761048	-4.86296	-5.26942	0.0019	0.00628971	yes
XLOC_021701	evm.TU.scaffold_73.68	PREDICTED: solute carrier family 13 member 2-like [Astyanax mexicanus]	Solute carrier family 13 member 2 OS=Mus musculus GN=Slc13a2 PE=2 SV=1	sp|Q9ES88|S13A2_MOUSE	Uncharacterized protein (Fragment) OS=Gasterosteus aculeatus GN=SLC13A2 (1 of 2) PE=4 SV=1	G3P198_GASAC	scaffold_73:1413986-1421823	G_8h	G_BC	OK	7.20402	0.254826	-4.82122	-4.74783	0.0019	0.00628971	yes
XLOC_001739	evm.TU.scaffold_11.231	PREDICTED: troponin I, fast skeletal muscle-like [Oreochromis niloticus]	Troponin I, fast skeletal muscle OS=Coturnix coturnix japonica GN=TNNI2 PE=3 SV=2	sp|P68247|TNNI2_COTJA	Uncharacterized protein (Fragment) OS=Oreochromis niloticus GN=TNNI2 (1 of 6) PE=4 SV=1	I3JXF4_ORENI	scaffold_11:3238123-3242300	G_8h	G_BC	OK	107.999	3.92382	-4.78262	-10.6852	5e-05	0.000231506	yes
XLOC_000498	evm.TU.scaffold_1.334	muscle-type creatine kinase [Sebastes inermis]	Creatine kinase M-type OS=Homo sapiens GN=CKM PE=1 SV=2	sp|P06732|KCRM_HUMAN	Muscle-type creatine kinase OS=Sebastes inermis PE=2 SV=1	G9FPD3_9PERC	scaffold_1:5674836-5684511	G_8h	G_BC	OK	49.2106	1.8006	-4.77242	-15.6583	5e-05	0.000231506	yes
XLOC_001505	evm.TU.scaffold_107.60	PREDICTED: myosin heavy chain, fast skeletal muscle-like [Poecilia formosa]	Myosin heavy chain, fast skeletal muscle OS=Cyprinus carpio PE=2 SV=2	sp|Q90339|MYSS_CYPCA	Uncharacterized protein OS=Takifugu rubripes GN=myhm2528-1 PE=4 SV=1	H2ULB1_TAKRU	scaffold_107:818592-835831	G_8h	G_BC	OK	3.59843	0.140787	-4.67579	-7.78361	5e-05	0.000231506	yes
XLOC_012000	evm.TU.scaffold_286.5	PREDICTED: beta-taxilin-like isoform X1 [Oreochromis niloticus] ref|XP_005477430.1| PREDICTED: beta-taxilin-like isoform X2 [Oreochromis niloticus]	Beta-taxilin OS=Gallus gallus GN=TXLNB PE=2 SV=1	sp|Q9I969|TXLNB_CHICK	Uncharacterized protein OS=Gasterosteus aculeatus GN=TXLNB (1 of 2) PE=4 SV=1	G3PD68_GASAC	scaffold_286:91854-95699	G_8h	G_BC	OK	8.95106	0.360043	-4.63582	-6.28357	0.0005	0.00192366	yes
XLOC_021929	evm.TU.scaffold_76.75	PREDICTED: unconventional myosin-XVIIIb isoform X1 [Oreochromis niloticus]	Unconventional myosin-XVIIIb OS=Homo sapiens GN=MYO18B PE=1 SV=1	sp|Q8IUG5|MY18B_HUMAN	Uncharacterized protein OS=Oreochromis niloticus GN=myo18b PE=4 SV=1	I3JZR6_ORENI	scaffold_76:1424172-1460756	G_8h	G_BC	OK	1.41811	0.0586441	-4.59584	-4.67168	0.0019	0.00628971	yes
XLOC_012450	evm.TU.scaffold_298.9	PREDICTED: alpha-actinin-3-like [Maylandia zebra] ref|XP_005752028.1| PREDICTED: alpha-actinin-3-like isoform X2 [Pundamilia nyererei] ref|XP_005945359.1| PREDICTED: alpha-actinin-3-like isoform X2 [Haplochromis burtoni]	Alpha-actinin-3 OS=Bos taurus GN=ACTN3 PE=2 SV=1	sp|Q0III9|ACTN3_BOVIN	Uncharacterized protein OS=Xiphophorus maculatus PE=4 SV=1	M4A1W1_XIPMA	scaffold_298:144455-165864	G_8h	G_BC	OK	17.9311	0.745209	-4.58867	-14.4804	5e-05	0.000231506	yes
XLOC_008306	evm.TU.scaffold_202.16	PREDICTED: kelch-like protein 31 [Poecilia formosa]	Kelch-like protein 31 OS=Danio rerio GN=klhl31 PE=2 SV=1	sp|Q6Q7X9|KLH31_DANRE	Uncharacterized protein OS=Oreochromis niloticus GN=LOC100698534 PE=4 SV=1	I3KMN4_ORENI	scaffold_202:119317-123217	G_8h	G_BC	OK	5.99331	0.252211	-4.57065	-5.33979	0.0005	0.00192366	yes
XLOC_015021	evm.TU.scaffold_36.121	PREDICTED: myosin-binding protein C, fast-type-like isoform X1 [Oreochromis niloticus]	Myosin-binding protein C, fast-type OS=Homo sapiens GN=MYBPC2 PE=1 SV=2	sp|Q14324|MYPC2_HUMAN	Uncharacterized protein OS=Oreochromis niloticus GN=MYBPC2 (2 of 2) PE=4 SV=1	I3JTU4_ORENI	scaffold_36:1950702-1981868	G_8h	G_BC	OK	6.32842	0.267779	-4.56273	-8.7757	5e-05	0.000231506	yes
XLOC_002449	evm.TU.scaffold_118.21	RecName: Full=Sarcoplasmic/endoplasmic reticulum calcium ATPase 1; Short=SERCA1; Short=SR Ca(2+)-ATPase 1; AltName: Full=Calcium pump 1; AltName: Full=Calcium-transporting ATPase sarcoplasmic reticulum type, fast twitch skeletal muscle isoform; AltName: Full=Endoplasmic reticulum class 1/2 Ca(2+) ATPase gb|AAB08098.1| sarcoplasmic/endoplasmic reticulum calcium ATPase 1B [Makaira nigricans]	Sarcoplasmic/endoplasmic reticulum calcium ATPase 1 OS=Makaira nigricans GN=atp2a1 PE=2 SV=2	sp|P70083|AT2A1_MAKNI	Uncharacterized protein OS=Xiphophorus maculatus GN=ATP2A1 (1 of 2) PE=3 SV=1	M4AVS2_XIPMA	scaffold_118:182035-192076	G_8h	G_BC	OK	84.4431	3.72032	-4.50448	-28.3804	5e-05	0.000231506	yes
XLOC_023386	evm.TU.scaffold_91.30	PREDICTED: sarcoplasmic/endoplasmic reticulum calcium ATPase 1-like isoform X1 [Poecilia formosa]	Sarcoplasmic/endoplasmic reticulum calcium ATPase 1 OS=Makaira nigricans GN=atp2a1 PE=2 SV=2	sp|P70083|AT2A1_MAKNI	Uncharacterized protein OS=Oryzias latipes GN=ATP2A1 (2 of 2) PE=3 SV=1	H2M9M8_ORYLA	scaffold_91:300793-315756	G_8h	G_BC	OK	23.6391	1.05183	-4.4902	-15.5223	5e-05	0.000231506	yes
XLOC_003782	asmbl_11575|g.17618	PREDICTED: myomesin-2-like [Maylandia zebra]	Myomesin-2 OS=Homo sapiens GN=MYOM2 PE=1 SV=2	sp|P54296|MYOM2_HUMAN	Uncharacterized protein OS=Xiphophorus maculatus GN=MYOM2 (2 of 2) PE=4 SV=1	M4AJ06_XIPMA	scaffold_136:347791-377992	G_8h	G_BC	OK	2.18179	0.0974639	-4.4845	-5.698	0.0005	0.00192366	yes
XLOC_002405	evm.TU.scaffold_118.1	Fructose-bisphosphate aldolase [Dicentrarchus labrax]	Fructose-bisphosphate aldolase A OS=Rattus norvegicus GN=Aldoa PE=1 SV=2	sp|P05065|ALDOA_RAT	Fructose-bisphosphate aldolase OS=Dicentrarchus labrax GN=ALDOAA PE=3 SV=1	E6ZH34_DICLA	scaffold_118:203-1025	G_8h	G_BC	OK	148.959	6.98961	-4.41356	-13.2826	5e-05	0.000231506	yes
XLOC_015831	asmbl_48248|g.72787						scaffold_39:1566087-1589037	G_8h	G_BC	OK	2.18403	0.102797	-4.40912	-3.92498	5e-05	0.000231506	yes
XLOC_012417	evm.TU.scaffold_296.28	PREDICTED: myosin-binding protein C, slow-type-like isoform X1 [Haplochromis burtoni]	Myosin-binding protein C, slow-type OS=Homo sapiens GN=MYBPC1 PE=1 SV=2	sp|Q00872|MYPC1_HUMAN	Uncharacterized protein OS=Oreochromis niloticus PE=4 SV=1	I3ITV1_ORENI	scaffold_296:235459-257529	G_8h	G_BC	OK	2.49548	0.121129	-4.36471	-5.48731	0.0005	0.00192366	yes
XLOC_003697	evm.TU.scaffold_134.79	PREDICTED: uncharacterized protein LOC100694680 [Oreochromis niloticus]					scaffold_134:1107363-1110540	G_8h	G_BC	OK	6.59025	0.320522	-4.36184	-2.2201	0.01975	0.0471752	yes
XLOC_007941	evm.TU.scaffold_2.232	phosphoglucose isomerase-2 [Mugil cephalus]	Glucose-6-phosphate isomerase OS=Homo sapiens GN=GPI PE=1 SV=4	sp|P06744|G6PI_HUMAN	Glucose-6-phosphate isomerase OS=Mugil cephalus GN=pgi-2 PE=2 SV=1	Q8QFT1_MUGCE	scaffold_2:4349276-4360093	G_8h	G_BC	OK	13.3175	0.649069	-4.3588	-9.11267	5e-05	0.000231506	yes
XLOC_007647	evm.TU.scaffold_196.7	PREDICTED: myozenin-2-like isoform X2 [Neolamprologus brichardi]	Myozenin-2 OS=Mus musculus GN=Myoz2 PE=1 SV=1	sp|Q9JJW5|MYOZ2_MOUSE	Uncharacterized protein OS=Xiphophorus maculatus GN=MYOZ3 PE=4 SV=1	M4A2M1_XIPMA	scaffold_196:133359-137567	G_8h	G_BC	OK	16.9706	0.86707	-4.29075	-5.17671	0.0019	0.00628971	yes
XLOC_013173	evm.TU.scaffold_309.25	unnamed protein product [Tetraodon nigroviridis]			Uncharacterized protein (Fragment) OS=Oryzias latipes PE=4 SV=1	H2L5Z3_ORYLA	scaffold_309:222250-224913	G_8h	G_BC	OK	2.29479	0.118982	-4.26954	-3.48745	0.01285	0.0328867	yes
XLOC_010133	evm.TU.scaffold_24.33	Myosin-binding protein C, fast-type [Dicentrarchus labrax]	Myosin-binding protein C, fast-type OS=Mus musculus GN=Mybpc2 PE=1 SV=1	sp|Q5XKE0|MYPC2_MOUSE	'Myosin-binding protein C, fast-type ' OS=Dicentrarchus labrax GN=MYBPC2 PE=4 SV=1	E6ZH00_DICLA	scaffold_24:515656-536891	G_8h	G_BC	OK	12.1907	0.635671	-4.26136	-13.4349	5e-05	0.000231506	yes
XLOC_022829	evm.TU.scaffold_85.99	PREDICTED: neurofilament heavy polypeptide-like isoform X12 [Haplochromis burtoni]	Repetitive proline-rich cell wall protein 2 OS=Medicago truncatula GN=PRP2 PE=2 SV=1	sp|Q40375|PRP2_MEDTR	Uncharacterized protein OS=Xiphophorus maculatus PE=4 SV=1	M4A5L6_XIPMA	scaffold_85:1679800-1710238	G_8h	G_BC	OK	2.26839	0.119591	-4.24548	-9.28365	5e-05	0.000231506	yes
XLOC_022815	evm.TU.scaffold_85.61	PREDICTED: actin, alpha cardiac muscle 1 [Panthera tigris altaica]	Actin, alpha cardiac muscle 1 OS=Xenopus tropicalis GN=actc1 PE=2 SV=1	sp|Q6P640|ACTC_XENTR	Uncharacterized protein OS=Oreochromis niloticus GN=ACTC1 (5 of 5) PE=3 SV=1	I3IYR2_ORENI	scaffold_85:1200170-1202662	G_8h	G_BC	OK	32.1599	1.70054	-4.2412	-10.9617	5e-05	0.000231506	yes
XLOC_012095	evm.TU.scaffold_29.12	PREDICTED: LOW QUALITY PROTEIN: nebulin-like [Xiphophorus maculatus]	Nebulin OS=Homo sapiens GN=NEB PE=1 SV=4	sp|P20929|NEBU_HUMAN	Uncharacterized protein (Fragment) OS=Oryzias latipes PE=4 SV=1	H2M114_ORYLA	scaffold_29:316196-367301	G_8h	G_BC	OK	1.83629	0.0987085	-4.21748	-11.6439	5e-05	0.000231506	yes
XLOC_009081	evm.TU.scaffold_22.92	PREDICTED: desmin-like [Oreochromis niloticus]	Desmin OS=Canis familiaris GN=DES PE=3 SV=3	sp|Q5XFN2|DESM_CANFA	Uncharacterized protein OS=Oreochromis niloticus GN=LOC100695476 PE=3 SV=1	I3J8Q1_ORENI	scaffold_22:2216259-2222504	G_8h	G_BC	OK	151.994	8.22459	-4.20792	-27.4965	5e-05	0.000231506	yes
XLOC_016726	evm.TU.scaffold_413.2	skeletal muscle atypical fast troponin T isoform 1 [Hippoglossus hippoglossus]	Troponin T, fast skeletal muscle isoforms OS=Gallus gallus GN=TNNT3 PE=1 SV=3	sp|P12620|TNNT3_CHICK	Skeletal muscle atypical fast troponin T isoform 1 OS=Hippoglossus hippoglossus PE=2 SV=1	A6XFC9_HIPHI	scaffold_413:10505-27929	G_8h	G_BC	OK	27.8773	1.52223	-4.19483	-14.1155	5e-05	0.000231506	yes
XLOC_019274	evm.TU.scaffold_54.94	glyceraldehyde-3-phosphate dehydrogenase [Paralichthys olivaceus]	Glyceraldehyde-3-phosphate dehydrogenase OS=Danio rerio GN=gapdh PE=2 SV=2	sp|Q5XJ10|G3P_DANRE	Glyceraldehyde-3-phosphate dehydrogenase OS=Paralichthys olivaceus GN=GAPDH PE=2 SV=1	Q9PTW5_PAROL	scaffold_54:1242010-1245698	G_8h	G_BC	OK	192.627	10.6835	-4.17236	-24.988	5e-05	0.000231506	yes
XLOC_000443	evm.TU.scaffold_1.146	PREDICTED: polyubiquitin-C-like isoform X1 [Aplysia californica]	Polyubiquitin OS=Cricetulus griseus PE=2 SV=2	sp|P62976|UBIQP_CRIGR	Ubc protein OS=Mus musculus GN=Ubc PE=2 SV=1	Q922Z8_MOUSE	scaffold_1:2872266-2873640	G_8h	G_BC	OK	20.5409	1.16727	-4.13729	-9.64409	5e-05	0.000231506	yes
XLOC_012998	evm.TU.scaffold_302.9	PREDICTED: calsequestrin-1-like [Takifugu rubripes]	Calsequestrin-1 OS=Homo sapiens GN=CASQ1 PE=1 SV=3	sp|P31415|CASQ1_HUMAN	Calsequestrin OS=Takifugu rubripes GN=CASQ1 (1 of 2) PE=3 SV=1	H2SKZ7_TAKRU	scaffold_302:150177-162618	G_8h	G_BC	OK	5.0816	0.292959	-4.11652	-3.5871	0.01975	0.0471752	yes
XLOC_001462	evm.TU.scaffold_107.61	PREDICTED: myosin heavy chain, fast skeletal muscle-like [Neolamprologus brichardi]	Myosin heavy chain, fast skeletal muscle OS=Cyprinus carpio PE=2 SV=2	sp|Q90339|MYSS_CYPCA	Uncharacterized protein OS=Gasterosteus aculeatus GN=MYH13 (7 of 8) PE=4 SV=1	G3N9J8_GASAC	scaffold_107:844201-855695	G_8h	G_BC	OK	14.7327	0.889105	-4.05052	-17.7253	5e-05	0.000231506	yes
XLOC_003937	evm.TU.scaffold_139.64	skeletal muscle slow troponin T 2 [Hippoglossus hippoglossus]	Troponin T, cardiac muscle OS=Bos taurus GN=TNNT2 PE=1 SV=3	sp|P13789|TNNT2_BOVIN	Skeletal muscle slow troponin T 2 OS=Hippoglossus hippoglossus PE=2 SV=1	A6XFC5_HIPHI	scaffold_139:1096057-1099668	G_8h	G_BC	OK	14.189	0.89118	-3.99291	-5.42004	0.0002	0.000837813	yes
XLOC_023194	evm.TU.scaffold_9.55	PREDICTED: troponin C, skeletal muscle-like [Takifugu rubripes]	Troponin C, skeletal muscle OS=Anguilla anguilla PE=1 SV=1	sp|P81660|TNNC2_ANGAN	Uncharacterized protein (Fragment) OS=Takifugu rubripes GN=TNNC2 (1 of 2) PE=4 SV=1	H2SBN2_TAKRU	scaffold_9:869300-884457	G_8h	G_BC	OK	7.66427	0.492354	-3.96038	-6.36621	5e-05	0.000231506	yes
XLOC_004182	evm.TU.scaffold_140.84	Myosin-8 [Tupaia chinensis]	Myosin-1 OS=Bos taurus GN=MYH1 PE=2 SV=2	sp|Q9BE40|MYH1_BOVIN	Myosin-8 OS=Tupaia chinensis GN=TREES_T100010881 PE=4 SV=1	L9JRD0_TUPCH	scaffold_140:1154050-1171050	G_8h	G_BC	OK	1.46417	0.0941212	-3.95942	-5.69681	0.0002	0.000837813	yes
XLOC_001504	evm.TU.scaffold_107.59	PREDICTED: myosin heavy chain, fast skeletal muscle-like [Haplochromis burtoni]	Myosin heavy chain, fast skeletal muscle OS=Cyprinus carpio PE=2 SV=2	sp|Q90339|MYSS_CYPCA	Myosin heavy chain embryonic type 1 OS=Oryzias latipes GN=mMYHemb1 PE=2 SV=1	C4TIP1_ORYLA	scaffold_107:804966-816560	G_8h	G_BC	OK	97.2373	6.32443	-3.9425	-45.5631	5e-05	0.000231506	yes
XLOC_017051	evm.TU.scaffold_426.21	PREDICTED: tropomyosin alpha-3 chain isoform X3 [Danio rerio]	Tropomyosin alpha-1 chain OS=Rana temporaria GN=tpm1 PE=2 SV=1	sp|P13105|TPM1_RANTE	Uncharacterized protein OS=Danio rerio GN=tpm3 PE=2 SV=1	I3ISQ1_DANRE	scaffold_426:139628-153629	G_8h	G_BC	OK	12.0693	0.786235	-3.94024	-6.50508	5e-05	0.000231506	yes
XLOC_012381	evm.TU.scaffold_295.7	PREDICTED: smoothelin-like protein 1-like [Maylandia zebra]	Smoothelin OS=Homo sapiens GN=SMTN PE=1 SV=7	sp|P53814|SMTN_HUMAN	Uncharacterized protein OS=Xiphophorus maculatus GN=SMTNL1 PE=4 SV=1	M4A5P3_XIPMA	scaffold_295:63134-66879	G_8h	G_BC	OK	9.30651	0.609049	-3.93361	-6.51512	5e-05	0.000231506	yes
XLOC_005039	evm.TU.scaffold_154.46	slow skeletal muscle myosin heavy chain isoform 1 [Siniperca chuatsi]	Myosin-7 OS=Homo sapiens GN=MYH7 PE=1 SV=5	sp|P12883|MYH7_HUMAN	Uncharacterized protein OS=Tetraodon nigroviridis PE=4 SV=1	H3BYD9_TETNG	scaffold_154:834585-846331	G_8h	G_BC	OK	4.89922	0.320722	-3.93316	-10.0975	5e-05	0.000231506	yes
XLOC_001746	evm.TU.scaffold_11.243	skeletal muscle fast troponin T isoform 1 [Hippoglossus hippoglossus]	Troponin T, fast skeletal muscle isoforms OS=Coturnix coturnix japonica GN=TNNT3 PE=2 SV=4	sp|P06398|TNNT3_COTJA	Skeletal muscle fast troponin T isoform 1 OS=Hippoglossus hippoglossus PE=2 SV=1	A6XFC7_HIPHI	scaffold_11:3361717-3371396	G_8h	G_BC	OK	38.4348	2.56628	-3.90466	-12.3237	5e-05	0.000231506	yes
XLOC_006267	evm.TU.scaffold_171.84	SET and MYND domain containing protein 1a [Siniperca chuatsi]	Histone-lysine N-methyltransferase Smyd1 OS=Mus musculus GN=Smyd1 PE=1 SV=3	sp|P97443|SMYD1_MOUSE	Uncharacterized protein OS=Oreochromis niloticus GN=SMYD1 (1 of 2) PE=4 SV=1	I3K3X8_ORENI	scaffold_171:759809-765710	G_8h	G_BC	OK	6.71784	0.459574	-3.86963	-5.60073	5e-05	0.000231506	yes
XLOC_010058	evm.TU.scaffold_24.77	PREDICTED: LIM domain-binding protein 3-like isoformX2 [Oreochromis niloticus]	LIM domain-binding protein 3 OS=Homo sapiens GN=LDB3 PE=1 SV=2	sp|O75112|LDB3_HUMAN	Uncharacterized protein OS=Oreochromis niloticus GN=LOC100707522 PE=4 SV=1	I3KFU1_ORENI	scaffold_24:1152280-1164585	G_8h	G_BC	OK	4.88054	0.336832	-3.85694	-2.99554	0.0199	0.0474773	yes
XLOC_015013	evm.TU.scaffold_36.93	PREDICTED: myosin regulatory light chain 2, skeletal muscle isoform-like [Neolamprologus brichardi]	Myosin regulatory light chain 2, skeletal muscle isoform OS=Gallus gallus GN=MYLPF PE=1 SV=2	sp|P02609|MLRS_CHICK	Myosin light chain 2, isoform B OS=Hippoglossus hippoglossus PE=2 SV=1	Q8JH57_HIPHI	scaffold_36:1546459-1549661	G_8h	G_BC	OK	159.867	11.3077	-3.82149	-13.9301	5e-05	0.000231506	yes
XLOC_014442	evm.TU.scaffold_343.10	glyceraldehyde-3-phosphate dehydrogenase [Epinephelus coioides]	Glyceraldehyde-3-phosphate dehydrogenase OS=Danio rerio GN=gapdh PE=2 SV=2	sp|Q5XJ10|G3P_DANRE	Glyceraldehyde-3-phosphate dehydrogenase OS=Epinephelus coioides PE=2 SV=1	D6PVN4_EPICO	scaffold_343:96948-101952	G_8h	G_BC	OK	29.304	2.15647	-3.76435	-10.5731	5e-05	0.000231506	yes
XLOC_016276	evm.TU.scaffold_40.49	PREDICTED: 6-phosphofructokinase, muscle type-like [Xiphophorus maculatus]	6-phosphofructokinase, muscle type OS=Bos taurus GN=PFKM PE=2 SV=1	sp|Q0IIG5|K6PF_BOVIN	6-phosphofructokinase OS=Xiphophorus maculatus GN=PFKM (2 of 2) PE=3 SV=1	M3ZIV0_XIPMA	scaffold_40:733339-741294	G_8h	G_BC	OK	2.77552	0.204587	-3.76197	-3.94307	0.0025	0.00801501	yes
XLOC_021531	evm.TU.scaffold_71.76	PREDICTED: kelch-like protein 31-like [Oreochromis niloticus]	Kelch-like protein 31 OS=Danio rerio GN=klhl31 PE=2 SV=1	sp|Q6Q7X9|KLH31_DANRE	Uncharacterized protein OS=Oreochromis niloticus GN=LOC100707698 PE=4 SV=1	I3JTJ5_ORENI	scaffold_71:1814078-1816075	G_8h	G_BC	OK	2.98416	0.228712	-3.70572	-3.70677	0.0025	0.00801501	yes
XLOC_009134	evm.TU.scaffold_22.64	PREDICTED: myosin light chain 1, skeletal muscle isoform-like isoform X1 [Oreochromis niloticus]	Myosin light chain 1, skeletal muscle isoform OS=Liza ramada PE=1 SV=1	sp|P82159|MLE1_LIZRA	Uncharacterized protein OS=Oreochromis niloticus GN=MYL1 (1 of 2) PE=4 SV=1	I3J8X4_ORENI	scaffold_22:1418678-1423107	G_8h	G_BC	OK	33.7685	2.62243	-3.6867	-7.14404	5e-05	0.000231506	yes
XLOC_015242	asmbl_46713|g.70758	PREDICTED: glutaminyl-peptide cyclotransferase-like [Haplochromis burtoni]	Glutaminyl-peptide cyclotransferase OS=Homo sapiens GN=QPCT PE=1 SV=1	sp|Q16769|QPCT_HUMAN	Uncharacterized protein OS=Oreochromis niloticus GN=LOC100700099 PE=4 SV=1	I3JMZ1_ORENI	scaffold_37:1980533-1988841	G_8h	G_BC	OK	2.05483	0.161138	-3.67265	-3.40716	0.0205	0.04865	yes
XLOC_001043	evm.TU.scaffold_101.3	Na+/K+-ATPase alpha 1a2 subunit [Solea senegalensis]	Sodium/potassium-transporting ATPase subunit alpha-2 OS=Sus scrofa GN=ATP1A2 PE=1 SV=1	sp|D2WKD8|AT1A2_PIG	Uncharacterized protein OS=Xiphophorus maculatus GN=ATP1A2 PE=3 SV=1	M3ZUB2_XIPMA	scaffold_101:94214-126603	G_8h	G_BC	OK	2.1342	0.171228	-3.63971	-4.46412	0.00105	0.00372515	yes
XLOC_005004	evm.TU.scaffold_153.37	alpha actin-1 [Rachycentron canadum]	Actin, alpha cardiac OS=Takifugu rubripes PE=2 SV=1	sp|P53480|ACTC_TAKRU	Uncharacterized protein (Fragment) OS=Oryzias latipes GN=LOC101170382 PE=3 SV=1	H2MU18_ORYLA	scaffold_153:439825-447360	G_8h	G_BC	OK	4.38573	0.353813	-3.63176	-6.30191	5e-05	0.000231506	yes
XLOC_010428	evm.TU.scaffold_247.36	Troponin C, slow skeletal and cardiac muscles [Anoplopoma fimbria]	Troponin C, slow skeletal and cardiac muscles OS=Sus scrofa GN=TNNC1 PE=1 SV=1	sp|P63317|TNNC1_PIG	Troponin C, slow skeletal and cardiac muscles OS=Anoplopoma fimbria GN=TNNC1 PE=2 SV=1	C3KGS3_ANOFI	scaffold_247:601033-614602	G_8h	G_BC	OK	2.32225	0.190414	-3.60831	-3.80289	0.0031	0.00969756	yes
XLOC_017964	evm.TU.scaffold_47.141	PREDICTED: creatine kinase S-type, mitochondrial-like isoform 2 [Takifugu rubripes]	Creatine kinase S-type, mitochondrial OS=Gallus gallus GN=CKMT2 PE=1 SV=2	sp|P11009|KCRS_CHICK	Uncharacterized protein OS=Takifugu rubripes GN=LOC101069967 PE=3 SV=1	H2VEB3_TAKRU	scaffold_47:2687566-2695721	G_8h	G_BC	OK	2.60869	0.216699	-3.58956	-2.88857	0.01305	0.0333141	yes
XLOC_003794	evm.TU.scaffold_136.48	actin, alpha skeletal muscle [Oryzias latipes] sp|Q98972.1|ACTS_ORYLA RecName: Full=Actin, alpha skeletal muscle; AltName: Full=Alpha-actin-1; AltName: Full=OlMA1; Flags: Precursor dbj|BAA13446.1| muscle actin OlMA1 [Oryzias latipes] dbj|BAA76667.1| skeletal alpha-actin type-1 [Coryphaenoides acrolepis] dbj|BAA76669.1| skeletal alpha-actin type-1 [Coryphaenoides cinereus] dbj|BAB91070.1| alpha sk…	Actin, alpha skeletal muscle OS=Oryzias latipes GN=acta1 PE=2 SV=1	sp|Q98972|ACTS_ORYLA	Skeletal alpha-actin type-1 OS=Coryphaenoides acrolepis PE=2 SV=1	Q76MZ5_9TELE	scaffold_136:1170149-1172923	G_8h	G_BC	OK	109.644	9.20555	-3.57419	-20.8484	5e-05	0.000231506	yes
XLOC_004353	evm.TU.scaffold_143.61	PREDICTED: ADP/ATP translocase 1-like [Oryzias latipes]	ADP/ATP translocase 1 OS=Oryctolagus cuniculus GN=SLC25A4 PE=2 SV=3	sp|O46373|ADT1_RABIT	Uncharacterized protein OS=Oryzias latipes GN=LOC101171131 PE=3 SV=1	H2MZ38_ORYLA	scaffold_143:1010078-1011858	G_8h	G_BC	OK	8.71216	0.750604	-3.53691	-4.12256	0.0012	0.00419066	yes
XLOC_018817	asmbl_57418|g.86387	PREDICTED: mucin-2-like, partial [Xiphophorus maculatus]	Ice nucleation protein OS=Pseudomonas fluorescens GN=inaW PE=3 SV=1	sp|P09815|ICEN_PSEFL	Predicted protein OS=Populus trichocarpa GN=POPTRDRAFT_582392 PE=4 SV=1	B9N3Y7_POPTR	scaffold_509:29660-34915	G_8h	G_BC	OK	1.47725	0.127384	-3.53565	-0.745652	0.01495	0.0373218	yes
XLOC_001345	evm.TU.scaffold_105.46	PREDICTED: creatine kinase M-type-like [Oryzias latipes]	Creatine kinase M-type OS=Homo sapiens GN=CKM PE=1 SV=2	sp|P06732|KCRM_HUMAN	Uncharacterized protein (Fragment) OS=Oryzias latipes GN=CKM (2 of 2) PE=3 SV=1	H2L804_ORYLA	scaffold_105:710322-719657	G_8h	G_BC	OK	53.2078	4.59592	-3.53321	-18.2594	5e-05	0.000231506	yes
XLOC_018059	evm.TU.scaffold_476.4	unnamed protein product [Tetraodon nigroviridis]			Uncharacterized protein (Fragment) OS=Oryzias latipes PE=4 SV=1	H2L5Z3_ORYLA	scaffold_476:37422-40085	G_8h	G_BC	OK	5.53917	0.488643	-3.50282	-6.3834	5e-05	0.000231506	yes
XLOC_008861	evm.TU.scaffold_214.11	PREDICTED: telethonin-like [Neolamprologus brichardi]	Telethonin OS=Bos taurus GN=TCAP PE=2 SV=1	sp|Q6T8D8|TELT_BOVIN	Uncharacterized protein OS=Oreochromis niloticus GN=LOC100699372 PE=4 SV=1	I3IXC4_ORENI	scaffold_214:132387-133083	G_8h	G_BC	OK	17.8978	1.58824	-3.49429	-4.19504	0.00115	0.0040356	yes
XLOC_013780	evm.TU.scaffold_326.17	PREDICTED: troponin I, slow skeletal muscle-like isoform X1 [Pundamilia nyererei] ref|XP_005733507.1| PREDICTED: troponin I, slow skeletal muscle-like isoform X2 [Pundamilia nyererei]	Troponin I, slow skeletal muscle OS=Oryctolagus cuniculus GN=TNNI1 PE=1 SV=1	sp|P02645|TNNI1_RABIT	Troponin I, slow skeletal muscle OS=Anoplopoma fimbria GN=TNNI1 PE=2 SV=1	C3KHJ0_ANOFI	scaffold_326:205665-217009	G_8h	G_BC	OK	22.5867	2.12493	-3.40998	-8.18719	5e-05	0.000231506	yes
XLOC_005459	evm.TU.scaffold_16.196	PREDICTED: phosphoglycerate mutase 2-like [Oryzias latipes]	Phosphoglycerate mutase 2 OS=Homo sapiens GN=PGAM2 PE=1 SV=3	sp|P15259|PGAM2_HUMAN	Uncharacterized protein OS=Oryzias latipes GN=LOC101164987 PE=3 SV=1	H2M694_ORYLA	scaffold_16:3221568-3223130	G_8h	G_BC	OK	19.5862	1.89523	-3.36939	-6.99925	5e-05	0.000231506	yes
XLOC_006847	evm.TU.scaffold_180.50	PREDICTED: nicotinamide riboside kinase 2-like [Poecilia formosa] ref|XP_007563861.1| PREDICTED: nicotinamide riboside kinase 2-like [Poecilia formosa]	Nicotinamide riboside kinase 2 OS=Homo sapiens GN=NMRK2 PE=1 SV=1	sp|Q9NPI5|NRK2_HUMAN	Uncharacterized protein OS=Xiphophorus maculatus GN=NMRK2 (2 of 2) PE=4 SV=1	M3ZEG6_XIPMA	scaffold_180:753845-756048	G_8h	G_BC	OK	11.8351	1.20637	-3.29432	-4.21583	0.0041	0.0123668	yes
XLOC_017158	evm.TU.scaffold_43.187	PREDICTED: M-protein, striated muscle-like isoform X2 [Maylandia zebra]	M-protein, striated muscle OS=Gallus gallus PE=2 SV=1	sp|Q02173|MPSF_CHICK	Uncharacterized protein OS=Oreochromis niloticus GN=MYOM1 (2 of 2) PE=4 SV=1	I3JRU6_ORENI	scaffold_43:2285890-2301755	G_8h	G_BC	OK	1.96079	0.205763	-3.25238	-5.13147	5e-05	0.000231506	yes
XLOC_007341	evm.TU.scaffold_19.10	PREDICTED: leiomodin-3-like [Maylandia zebra]	Leiomodin-3 OS=Homo sapiens GN=LMOD3 PE=2 SV=1	sp|Q0VAK6|LMOD3_HUMAN	Uncharacterized protein OS=Xiphophorus maculatus GN=LMOD3 PE=4 SV=1	M4APR1_XIPMA	scaffold_19:113685-115729	G_8h	G_BC	OK	1.90552	0.212263	-3.16626	-3.35898	0.0082	0.0224857	yes
XLOC_015432	evm.TU.scaffold_376.10	PREDICTED: myomesin-2-like isoform X5 [Maylandia zebra]	Myomesin-2 OS=Homo sapiens GN=MYOM2 PE=1 SV=2	sp|P54296|MYOM2_HUMAN	Uncharacterized protein (Fragment) OS=Oreochromis niloticus GN=MYOM2 (1 of 2) PE=4 SV=1	I3IUB4_ORENI	scaffold_376:222244-240995	G_8h	G_BC	OK	3.02855	0.341592	-3.14828	-7.71962	5e-05	0.000231506	yes
XLOC_006278	evm.TU.scaffold_171.98	tropomyosin2 [Takifugu rubripes]	Tropomyosin beta chain OS=Gallus gallus GN=TPM2 PE=1 SV=1	sp|P19352|TPM2_CHICK	Tropomyosin2 OS=Takifugu rubripes GN=TPM2 PE=2 SV=1	Q805C8_TAKRU	scaffold_171:881558-892275	G_8h	G_BC	OK	69.904	8.02936	-3.12202	-15.0295	5e-05	0.000231506	yes
XLOC_019564	evm.TU.scaffold_56.93	PREDICTED: endothelial cell-specific molecule 1-like [Neolamprologus brichardi]	Endothelial cell-specific molecule 1 OS=Rattus norvegicus GN=Esm1 PE=2 SV=1	sp|P97682|ESM1_RAT	Uncharacterized protein OS=Oreochromis niloticus GN=LOC100711320 PE=4 SV=1	I3JLC7_ORENI	scaffold_56:1720761-1721885	G_8h	G_BC	OK	9.46877	1.10154	-3.10365	-3.13327	0.0019	0.00628971	yes
XLOC_023130	evm.TU.scaffold_9.195	AMPD1 [Paralichthys olivaceus]	AMP deaminase 1 OS=Homo sapiens GN=AMPD1 PE=1 SV=2	sp|P23109|AMPD1_HUMAN	AMPD1 OS=Paralichthys olivaceus PE=2 SV=1	F1KC33_PAROL	scaffold_9:3388366-3395709	G_8h	G_BC	OK	6.60027	0.774583	-3.09103	-7.9015	5e-05	0.000231506	yes
XLOC_000600	evm.TU.scaffold_1.184	heat shock protein beta-1 [Thunnus orientalis]	Heat shock protein beta-1 OS=Poeciliopsis lucida GN=hspb1 PE=2 SV=1	sp|O13224|HSPB1_POELU	Heat shock protein beta-1 OS=Thunnus orientalis GN=hspb1 PE=3 SV=1	C4B4U5_THUOR	scaffold_1:3333474-3358179	G_8h	G_BC	OK	16.3484	1.9639	-3.05736	-5.52983	5e-05	0.000231506	yes
XLOC_012896	evm.TU.scaffold_30.105	PREDICTED: fibroblast growth factor-binding protein 1-like [Neolamprologus brichardi]	Fibroblast growth factor-binding protein 1 OS=Bos taurus GN=FGFBP1 PE=1 SV=1	sp|Q9MZ06|FGFP1_BOVIN	Uncharacterized protein OS=Oreochromis niloticus GN=LOC100692879 PE=4 SV=1	I3KYQ6_ORENI	scaffold_30:1385630-1389326	G_8h	G_BC	OK	3.47416	0.435111	-2.99721	-4.30774	0.00205	0.00671414	yes
XLOC_013641	evm.TU.scaffold_32.153	PREDICTED: papilin-like [Pundamilia nyererei]	Papilin OS=Mus musculus GN=Papln PE=2 SV=2	sp|Q9EPX2|PPN_MOUSE	Uncharacterized protein OS=Oreochromis niloticus GN=PAPLN (2 of 2) PE=4 SV=1	I3KBR4_ORENI	scaffold_32:2899263-2903052	G_8h	G_BC	OK	1.25668	0.161472	-2.96026	-2.29105	0.01895	0.0456206	yes
XLOC_008608	evm.TU.scaffold_21.195	PREDICTED: ADP/ATP translocase 3-like [Haplochromis burtoni]	ADP/ATP translocase 3 OS=Homo sapiens GN=SLC25A6 PE=1 SV=4	sp|P12236|ADT3_HUMAN	Uncharacterized protein (Fragment) OS=Oreochromis niloticus GN=LOC100700733 PE=3 SV=1	I3J3U8_ORENI	scaffold_21:3256418-3258216	G_8h	G_BC	OK	4.72202	0.613874	-2.94339	-3.0919	0.0095	0.0254776	yes
XLOC_016817	evm.TU.scaffold_42.38	unnamed protein product [Tetraodon nigroviridis]	Heat shock cognate 71 kDa protein OS=Rattus norvegicus GN=Hspa8 PE=1 SV=1	sp|P63018|HSP7C_RAT	Chromosome 8 SCAF15044, whole genome shotgun sequence. (Fragment) OS=Tetraodon nigroviridis GN=GSTENG00034205001 PE=3 SV=1	Q4RHR7_TETNG	scaffold_42:494987-505105	G_8h	G_BC	OK	13.1036	1.7489	-2.90544	-13.1034	5e-05	0.000231506	yes
XLOC_014675	evm.TU.scaffold_35.72	PREDICTED: elongation factor 2-like [Neolamprologus brichardi]	Elongation factor 2 OS=Gallus gallus GN=EEF2 PE=1 SV=3	sp|Q90705|EF2_CHICK	Uncharacterized protein OS=Oreochromis niloticus GN=LOC100708490 PE=4 SV=1	I3JVG0_ORENI	scaffold_35:1043491-1052385	G_8h	G_BC	OK	4.58549	0.612742	-2.90372	-7.07353	5e-05	0.000231506	yes
XLOC_022106	evm.TU.scaffold_78.108	Trimeric intracellular cation channel type A [Anoplopoma fimbria]	Trimeric intracellular cation channel type A OS=Danio rerio GN=tmem38a PE=2 SV=1	sp|Q6P2T0|TM38A_DANRE	Trimeric intracellular cation channel type A OS=Anoplopoma fimbria GN=TM38A PE=2 SV=1	C3KIA7_ANOFI	scaffold_78:1766379-1772720	G_8h	G_BC	OK	2.82355	0.399095	-2.82271	-2.71625	0.011	0.0288114	yes
XLOC_001740	evm.TU.scaffold_11.232	PREDICTED: troponin I, fast skeletal muscle-like [Poecilia formosa] ref|XP_007568569.1| PREDICTED: troponin I, fast skeletal muscle-like [Poecilia formosa]	Troponin I, fast skeletal muscle OS=Coturnix coturnix japonica GN=TNNI2 PE=3 SV=2	sp|P68247|TNNI2_COTJA	Uncharacterized protein (Fragment) OS=Oreochromis niloticus GN=TNNI2 (2 of 6) PE=4 SV=1	I3JXF6_ORENI	scaffold_11:3243759-3253446	G_8h	G_BC	OK	5.37382	0.842049	-2.67397	-3.09651	0.00505	0.0148484	yes
XLOC_002917	evm.TU.scaffold_124.59	Myosin light polypeptide 4 [Salmo salar]	Myosin light chain 4 OS=Homo sapiens GN=MYL4 PE=1 SV=3	sp|P12829|MYL4_HUMAN	Myosin light polypeptide 4 OS=Salmo salar GN=MYL4 PE=2 SV=1	B9EMP7_SALSA	scaffold_124:720060-736286	G_8h	G_BC	OK	3.45054	0.560301	-2.62255	-4.53722	0.00025	0.00102462	yes
XLOC_019044	evm.TU.scaffold_53.66	PREDICTED: mitochondrial glutamate carrier 1-like isoform X2 [Oreochromis niloticus]	Mitochondrial glutamate carrier 1 OS=Homo sapiens GN=SLC25A22 PE=1 SV=1	sp|Q9H936|GHC1_HUMAN	Uncharacterized protein OS=Oreochromis niloticus GN=LOC100696012 PE=3 SV=1	I3K371_ORENI	scaffold_53:1255224-1257680	G_8h	G_BC	OK	5.99835	0.976923	-2.61825	-3.87599	0.00095	0.00341023	yes
XLOC_017180	evm.TU.scaffold_43.21	reverse transcriptase [Fundulus heteroclitus]	LINE-1 reverse transcriptase homolog OS=Nycticebus coucang PE=1 SV=1	sp|P08548|LIN1_NYCCO	Uncharacterized protein OS=Danio rerio GN=CR855327.1 PE=4 SV=1	E7F3G4_DANRE	scaffold_43:227154-230309	G_8h	G_BC	OK	7.29331	1.20176	-2.60143	-5.72133	5e-05	0.000231506	yes
XLOC_018690	evm.TU.scaffold_5.282	PREDICTED: beta-ureidopropionase-like [Maylandia zebra]	Beta-ureidopropionase OS=Homo sapiens GN=UPB1 PE=1 SV=1	sp|Q9UBR1|BUP1_HUMAN	Uncharacterized protein OS=Xiphophorus maculatus GN=UPB1 PE=4 SV=1	M3ZQE6_XIPMA	scaffold_5:4442277-4448560	G_8h	G_BC	OK	6.2781	1.05258	-2.5764	-4.30875	0.0001	0.000442169	yes
XLOC_000815	evm.TU.scaffold_10.15	PREDICTED: adenylosuccinate synthetase isozyme 1 C-like [Maylandia zebra]	Adenylosuccinate synthetase isozyme 1 C OS=Salmo salar GN=adssl1c PE=2 SV=1	sp|B5DGM4|PUA1C_SALSA	Adenylosuccinate synthetase isozyme 1 OS=Oreochromis niloticus GN=LOC100708086 PE=3 SV=1	I3K2F0_ORENI	scaffold_10:217372-221574	G_8h	G_BC	OK	4.2318	0.722555	-2.55009	-3.92578	0.00105	0.00372515	yes
XLOC_020333	evm.TU.scaffold_62.142	PREDICTED: tropomodulin-4-like [Pundamilia nyererei] ref|XP_005929527.1| PREDICTED: tropomodulin-4-like isoform X1 [Haplochromis burtoni] ref|XP_005929528.1| PREDICTED: tropomodulin-4-like isoform X2 [Haplochromis burtoni]	Tropomodulin-4 OS=Mus musculus GN=Tmod4 PE=2 SV=1	sp|Q9JLH8|TMOD4_MOUSE	Uncharacterized protein OS=Oreochromis niloticus GN=LOC100694960 PE=4 SV=1	I3JHR3_ORENI	scaffold_62:2030681-2036622	G_8h	G_BC	OK	16.7441	2.86823	-2.54542	-8.38895	5e-05	0.000231506	yes
XLOC_009739	evm.TU.scaffold_232.7	PREDICTED: filamin-C-like isoform X2 [Oreochromis niloticus]	Filamin-C OS=Homo sapiens GN=FLNC PE=1 SV=3	sp|Q14315|FLNC_HUMAN	Uncharacterized protein OS=Oreochromis niloticus GN=FLNC (2 of 2) PE=4 SV=1	I3JPF4_ORENI	scaffold_232:174649-196778	G_8h	G_BC	OK	1.407	0.249595	-2.49496	-6.82617	5e-05	0.000231506	yes
XLOC_018117	evm.TU.scaffold_48.101	Src kinase-associated phosphoprotein 1, partial [Dicentrarchus labrax]	Src kinase-associated phosphoprotein 1 OS=Takifugu rubripes GN=skap1 PE=3 SV=1	sp|Q1KKW7|SKAP1_TAKRU	Src kinase-associated phosphoprotein 1 (Fragment) OS=Dicentrarchus labrax GN=SKAP1 PE=4 SV=1	E6ZI25_DICLA	scaffold_48:1315268-1318139	G_8h	G_BC	OK	4.82757	0.876607	-2.46129	-2.79871	0.0066	0.0186662	yes
XLOC_007534	evm.TU.scaffold_192.5	PREDICTED: UPF0764 protein C16orf89 homolog [Xiphophorus maculatus]	UPF0764 protein C16orf89 homolog OS=Danio rerio PE=2 SV=2	sp|A7MCS3|CP089_DANRE	Uncharacterized protein OS=Xiphophorus maculatus GN=C16orf89 PE=4 SV=1	M4AF96_XIPMA	scaffold_192:33536-41918	G_8h	G_BC	OK	2.31631	0.421503	-2.45821	-2.38428	0.01585	0.0392338	yes
XLOC_006680	evm.TU.scaffold_18.112	PREDICTED: synaptonemal complex protein 2-like isoform X3 [Oreochromis niloticus]	Synaptonemal complex protein 2 OS=Homo sapiens GN=SYCP2 PE=2 SV=2	sp|Q9BX26|SYCP2_HUMAN	Uncharacterized protein OS=Xiphophorus maculatus GN=SYCP2L PE=4 SV=1	M4AQV8_XIPMA	scaffold_18:1502111-1523657	G_8h	G_BC	OK	1.47481	0.274653	-2.42484	-5.12814	5e-05	0.000231506	yes
XLOC_007689	evm.TU.scaffold_196.42	PREDICTED: testican-1-like isoform X1 [Oreochromis niloticus] ref|XP_005467715.1| PREDICTED: testican-1-like isoform X2 [Oreochromis niloticus]	Testican-1 OS=Mus musculus GN=Spock1 PE=2 SV=2	sp|Q62288|TICN1_MOUSE	Uncharacterized protein (Fragment) OS=Oreochromis niloticus GN=LOC100700276 PE=4 SV=1	I3JBH6_ORENI	scaffold_196:537827-594691	G_8h	G_BC	OK	1.60373	0.300536	-2.41582	-5.17034	5e-05	0.000231506	yes
XLOC_020721	evm.TU.scaffold_66.32	PREDICTED: pro-neuregulin-4, membrane-bound isoform-like [Oreochromis niloticus]			Uncharacterized protein OS=Oreochromis niloticus GN=LOC100711009 PE=4 SV=1	I3KDM5_ORENI	scaffold_66:393160-402914	G_8h	G_BC	OK	1.61659	0.303419	-2.41357	-2.32358	0.01605	0.039639	yes
XLOC_004694	evm.TU.scaffold_15.161	PREDICTED: C-type lectin domain family 3 member A homolog isoform X1 [Maylandia zebra]	C-type lectin domain family 3 member A OS=Mus musculus GN=Clec3a PE=2 SV=1	sp|Q9EPW4|CLC3A_MOUSE	Uncharacterized protein OS=Oreochromis niloticus GN=LOC100690448 PE=4 SV=1	I3JF75_ORENI	scaffold_15:2740305-2741670	G_8h	G_BC	OK	61.5813	11.6778	-2.39872	-9.68781	5e-05	0.000231506	yes
XLOC_012014	evm.TU.scaffold_287.7	parvalbumin [Lates calcarifer] gb|AAV97934.1| parvalbumin beta-2 [Lates calcarifer] gb|AAV97936.1| parvalbumin beta-2 [Lates calcarifer]	Parvalbumin beta OS=Scomber japonicus PE=1 SV=2	sp|P59747|PRVB_SCOJP	Parvalbumin OS=Lates calcarifer PE=4 SV=1	Q6ITU9_LATCA	scaffold_287:212302-213436	G_8h	G_BC	OK	27.264	5.1813	-2.39561	-3.90532	0.0006	0.00226374	yes
XLOC_013471	evm.TU.scaffold_316.13	reverse transcriptase [Fundulus heteroclitus]	Retrovirus-related Pol polyprotein LINE-1 OS=Mus musculus GN=Pol PE=1 SV=2	sp|P11369|POL2_MOUSE	Uncharacterized protein OS=Xiphophorus maculatus PE=4 SV=1	M3ZSH9_XIPMA	scaffold_316:212662-214027	G_8h	G_BC	OK	3.70548	0.710224	-2.38332	-3.57516	0.0011	0.00388003	yes
XLOC_023560	evm.TU.scaffold_93.110	PREDICTED: calphotin-like isoform X1 [Haplochromis burtoni] ref|XP_005924576.1| PREDICTED: calphotin-like isoform X2 [Haplochromis burtoni]	Zonadhesin OS=Mus musculus GN=Zan PE=2 SV=1	sp|O88799|ZAN_MOUSE	Uncharacterized protein OS=Gasterosteus aculeatus PE=4 SV=1	G3PKF4_GASAC	scaffold_93:1593433-1598851	G_8h	G_BC	OK	28.3713	5.78202	-2.29478	-9.42348	5e-05	0.000231506	yes
XLOC_022401	evm.TU.scaffold_8.315	PREDICTED: intermediate filament protein ON3-like [Oryzias latipes]	Intermediate filament protein ON3 OS=Carassius auratus PE=2 SV=1	sp|P18520|ION3_CARAU	Uncharacterized protein OS=Tetraodon nigroviridis PE=3 SV=1	H3CP13_TETNG	scaffold_8:5196354-5201167	G_8h	G_BC	OK	2.48258	0.51987	-2.25561	-3.62353	0.0011	0.00388003	yes
XLOC_016766	evm.TU.scaffold_417.1	C-C chemokine ligand 4 [Epinephelus coioides]	C-C motif chemokine 4 OS=Macaca mulatta GN=CCL4 PE=2 SV=1	sp|Q8HYQ2|CCL4_MACMU	C-C chemokine ligand 4 OS=Epinephelus coioides PE=4 SV=1	I6YUX9_EPICO	scaffold_417:539-2309	G_8h	G_BC	OK	30.7645	6.45785	-2.25214	-4.9291	0.01045	0.0276127	yes
XLOC_019989	evm.TU.scaffold_6.336	PREDICTED: transmembrane protein 26-like [Danio rerio]	Transmembrane protein 26 OS=Homo sapiens GN=TMEM26 PE=1 SV=1	sp|Q6ZUK4|TMM26_HUMAN	Uncharacterized protein OS=Danio rerio GN=CU638868.1 PE=4 SV=1	E7F255_DANRE	scaffold_6:5783083-5788512	G_8h	G_BC	OK	2.36175	0.50644	-2.2214	-2.41333	0.00715	0.0199962	yes
XLOC_013415	evm.TU.scaffold_314.28	PREDICTED: beta-enolase-like [Neolamprologus brichardi]	Beta-enolase OS=Rattus norvegicus GN=Eno3 PE=1 SV=3	sp|P15429|ENOB_RAT	Uncharacterized protein OS=Oreochromis niloticus GN=LOC100699677 PE=3 SV=1	I3JKR2_ORENI	scaffold_314:281889-287522	G_8h	G_BC	OK	64.413	13.9161	-2.2106	-16.3883	5e-05	0.000231506	yes
XLOC_018371	evm.TU.scaffold_49.66	PREDICTED: calsequestrin-1-like [Oreochromis niloticus]	Calsequestrin-1 OS=Oryctolagus cuniculus GN=CASQ1 PE=1 SV=1	sp|P07221|CASQ1_RABIT	Calsequestrin OS=Oreochromis niloticus GN=CASQ1 (1 of 2) PE=3 SV=1	I3KER1_ORENI	scaffold_49:744066-752615	G_8h	G_BC	OK	1.25482	0.271388	-2.20905	-2.16894	0.0078	0.0215189	yes
XLOC_015465	evm.TU.scaffold_378.12	PREDICTED: uncharacterized protein LOC102079794 [Oreochromis niloticus]	Chitin synthase 1 OS=Saccharomyces cerevisiae (strain ATCC 204508 / S288c) GN=CHS1 PE=1 SV=2	sp|P08004|CHS1_YEAST	Uncharacterized protein (Fragment) OS=Danio rerio GN=si:ch211-264e16.2 PE=4 SV=1	Q1L8X7_DANRE	scaffold_378:103046-110264	G_8h	G_BC	OK	33.0062	7.16629	-2.20344	-20.8206	5e-05	0.000231506	yes
XLOC_018783	evm.TU.scaffold_50.85	histamine n-methyltransferase [Perca flavescens]	Histamine N-methyltransferase A OS=Xenopus laevis GN=hnmt-a PE=2 SV=1	sp|Q5U4V2|HNMTA_XENLA	Histamine n-methyltransferase (Fragment) OS=Perca flavescens GN=Hnmt PE=2 SV=1	F1C701_PERFV	scaffold_50:1975564-1984744	G_8h	G_BC	OK	5.73753	1.26027	-2.18669	-4.66885	5e-05	0.000231506	yes
XLOC_006228	asmbl_18904|g.28826	PREDICTED: threonine synthase-like 2-like isoform X1 [Oreochromis niloticus] ref|XP_005470612.1| PREDICTED: threonine synthase-like 2-like isoform X2 [Oreochromis niloticus]	Threonine synthase-like 2 OS=Danio rerio GN=thnsl2 PE=2 SV=1	sp|Q2YDP8|THNS2_DANRE	Uncharacterized protein OS=Oreochromis niloticus GN=LOC100704857 PE=4 SV=1	I3K3Y4_ORENI	scaffold_171:740602-750533	G_8h	G_BC	OK	21.4793	4.72156	-2.18561	-4.85464	5e-05	0.000231506	yes
XLOC_005658	evm.TU.scaffold_162.74	PREDICTED: uncharacterized protein LOC100704487 isoform X2 [Oreochromis niloticus] ref|XP_005449254.1| PREDICTED: uncharacterized protein LOC100704487 isoform X3 [Oreochromis niloticus] ref|XP_005449255.1| PREDICTED: uncharacterized protein LOC100704487 isoform X4 [Oreochromis niloticus] ref|XP_005449256.1| PREDICTED: uncharacterized protein LOC100704487 isoform X5 [Oreochromis niloticus] ref|XP_…	Rhamnolipids biosynthesis 3-oxoacyl-[acyl-carrier-protein] reductase OS=Pseudomonas aeruginosa (strain ATCC 15692 / PAO1 / 1C / PRS 101 / LMG 12228) GN=rhlG PE=1 SV=1	sp|Q9RPT1|RHLG_PSEAE	Uncharacterized protein OS=Oreochromis niloticus GN=LOC100704487 PE=4 SV=1	I3JX60_ORENI	scaffold_162:980204-983856	G_8h	G_BC	OK	563.941	126.024	-2.16185	-32.6021	5e-05	0.000231506	yes
XLOC_022864	evm.TU.scaffold_86.33	Sox10a [Epinephelus coioides] gb|AFF57874.1| Sox10a [Epinephelus coioides]	Transcription factor SOX-10 OS=Gallus gallus GN=SOX10 PE=2 SV=2	sp|Q9W757|SOX10_CHICK	Sox10a OS=Epinephelus coioides GN=sox10a PE=2 SV=1	H9NEP1_EPICO	scaffold_86:343248-345311	G_8h	G_BC	OK	2.86808	0.641262	-2.1611	-4.42129	5e-05	0.000231506	yes
XLOC_018427	evm.TU.scaffold_49.206	PREDICTED: discoidin domain-containing receptor 2 [Oreochromis niloticus]	Discoidin domain-containing receptor 2 OS=Homo sapiens GN=DDR2 PE=1 SV=2	sp|Q16832|DDR2_HUMAN	Uncharacterized protein OS=Oreochromis niloticus GN=DDR2 (2 of 2) PE=4 SV=1	I3KQK6_ORENI	scaffold_49:2534759-2554278	G_8h	G_BC	OK	3.23972	0.724848	-2.16012	-6.40278	5e-05	0.000231506	yes
XLOC_011878	evm.TU.scaffold_28.190	Glycogenin-1 [Dicentrarchus labrax]	Glycogenin-1 OS=Oryctolagus cuniculus GN=GYG1 PE=1 SV=3	sp|P13280|GLYG_RABIT	Glycogenin-1 OS=Dicentrarchus labrax GN=GLYG PE=4 SV=1	E6ZIX1_DICLA	scaffold_28:3206908-3216652	G_8h	G_BC	OK	84.4183	19.1686	-2.13881	-17.473	5e-05	0.000231506	yes
XLOC_011872	evm.TU.scaffold_28.164	Protein-cysteine N-palmitoyltransferase HHAT-like protein [Dicentrarchus labrax]	Protein-cysteine N-palmitoyltransferase HHAT-like protein OS=Mus musculus GN=Hhatl PE=1 SV=2	sp|Q9D1G3|HHATL_MOUSE	Protein-cysteine N-palmitoyltransferase HHAT-like protein OS=Dicentrarchus labrax GN=HHATL PE=4 SV=1	E6ZIV3_DICLA	scaffold_28:2842774-2847665	G_8h	G_BC	OK	3.31839	0.755899	-2.13422	-3.77737	0.0017	0.00571004	yes
XLOC_020905	evm.TU.scaffold_67.16	PREDICTED: protein CYR61-like [Oreochromis niloticus]	Protein CYR61 OS=Homo sapiens GN=CYR61 PE=1 SV=1	sp|O00622|CYR61_HUMAN	Uncharacterized protein OS=Oreochromis niloticus GN=LOC100709416 PE=4 SV=1	I3JMY8_ORENI	scaffold_67:197232-201864	G_8h	G_BC	OK	15.9983	3.72987	-2.10072	-7.81099	5e-05	0.000231506	yes
XLOC_007459	evm.TU.scaffold_190.7	PREDICTED: coagulation factor XIII A chain-like [Takifugu rubripes]	Coagulation factor XIII A chain OS=Mus musculus GN=F13a1 PE=2 SV=3	sp|Q8BH61|F13A_MOUSE	Uncharacterized protein OS=Takifugu rubripes GN=F13A1 (1 of 2) PE=3 SV=1	H2VAN1_TAKRU	scaffold_190:56447-61776	G_8h	G_BC	OK	66.6675	15.6462	-2.09117	-23.3321	5e-05	0.000231506	yes
XLOC_002316	evm.TU.scaffold_116.75	PREDICTED: DNA-binding protein SATB2-like isoform X3 [Maylandia zebra]	DNA-binding protein SATB2 OS=Mus musculus GN=Satb2 PE=1 SV=1	sp|Q8VI24|SATB2_MOUSE	Uncharacterized protein OS=Tetraodon nigroviridis GN=SATB2 (1 of 2) PE=3 SV=1	H3CI72_TETNG	scaffold_116:946336-963791	G_8h	G_BC	OK	2.29323	0.550426	-2.05876	-3.12009	0.00175	0.005858	yes
XLOC_012080	evm.TU.scaffold_289.19	PREDICTED: receptor-type tyrosine-protein phosphatase mu-like [Pundamilia nyererei]	Receptor-type tyrosine-protein phosphatase mu OS=Mus musculus GN=Ptprm PE=2 SV=2	sp|P28828|PTPRM_MOUSE	Uncharacterized protein OS=Oreochromis niloticus GN=PTPRM (2 of 3) PE=4 SV=1	I3IU70_ORENI	scaffold_289:275311-283300	G_8h	G_BC	OK	3.73846	0.910348	-2.03795	-1.97602	0.0104	0.0274932	yes
XLOC_016551	evm.TU.scaffold_409.5						scaffold_409:90979-95263	G_8h	G_BC	OK	4.03558	1.00156	-2.01052	-2.28226	0.01495	0.0373218	yes
XLOC_016161	evm.TU.scaffold_4.89	PREDICTED: uncharacterized protein LOC100691633 [Oreochromis niloticus]	Uncharacterized protein ML1136 OS=Mycobacterium leprae (strain TN) GN=ML1136 PE=3 SV=1	sp|P45831|Y1136_MYCLE	Uncharacterized protein (Fragment) OS=Gasterosteus aculeatus PE=4 SV=1	G3Q2M8_GASAC	scaffold_4:1132157-1135845	G_8h	G_BC	OK	6.74677	1.69726	-1.99099	-6.70768	5e-05	0.000231506	yes
XLOC_014766	evm.TU.scaffold_351.1	PREDICTED: alpha-actinin-2-like isoform X1 [Oreochromis niloticus]	Alpha-actinin-2 OS=Mus musculus GN=Actn2 PE=1 SV=2	sp|Q9JI91|ACTN2_MOUSE	Uncharacterized protein OS=Oreochromis niloticus GN=LOC100702502 PE=4 SV=1	I3IWB2_ORENI	scaffold_351:2767-20851	G_8h	G_BC	OK	3.21063	0.82261	-1.96458	-5.34027	5e-05	0.000231506	yes
XLOC_008084	evm.TU.scaffold_20.214	PREDICTED: melanotransferrin-like [Takifugu rubripes]	Melanotransferrin OS=Homo sapiens GN=MFI2 PE=1 SV=2	sp|P08582|TRFM_HUMAN	Uncharacterized protein OS=Gasterosteus aculeatus GN=MFI2 PE=4 SV=1	G3NSB5_GASAC	scaffold_20:3801828-3810231	G_8h	G_BC	OK	2.04076	0.5329	-1.93717	-3.42013	0.00105	0.00372515	yes
XLOC_009065	evm.TU.scaffold_22.43	PREDICTED: transcription cofactor vestigial-like protein 3-like [Oreochromis niloticus]	Transcription cofactor vestigial-like protein 3 OS=Homo sapiens GN=VGLL3 PE=2 SV=1	sp|A8MV65|VGLL3_HUMAN	Uncharacterized protein OS=Oreochromis niloticus GN=LOC100712545 PE=4 SV=1	I3J933_ORENI	scaffold_22:945550-957103	G_8h	G_BC	OK	4.20526	1.10682	-1.92577	-4.97478	5e-05	0.000231506	yes
XLOC_017167	evm.TU.scaffold_43.214						scaffold_43:2632160-2633085	G_8h	G_BC	OK	89.691	24.3176	-1.88296	-5.04634	5e-05	0.000231506	yes
XLOC_023658	evm.TU.scaffold_95.11	PREDICTED: interleukin-34-like [Xiphophorus maculatus]	Interleukin-34 OS=Homo sapiens GN=IL34 PE=1 SV=1	sp|Q6ZMJ4|IL34_HUMAN	Uncharacterized protein OS=Xiphophorus maculatus GN=IL34 PE=4 SV=1	M3ZVZ0_XIPMA	scaffold_95:202612-209737	G_8h	G_BC	OK	4.90492	1.33111	-1.8816	-2.06938	0.0198	0.0472722	yes
XLOC_004365	evm.TU.scaffold_144.4	PREDICTED: lipocalin-like isoform X1 [Maylandia zebra] ref|XP_005722551.1| PREDICTED: lipocalin-like isoform X1 [Pundamilia nyererei] ref|XP_005912129.1| PREDICTED: lipocalin-like isoform X1 [Haplochromis burtoni]	Lipocalin OS=Bufo marinus PE=1 SV=1	sp|Q01584|LIPO_BUFMA	Lipocalin OS=Dicentrarchus labrax GN=LIPO PE=4 SV=1	E6ZIH5_DICLA	scaffold_144:47167-48541	G_8h	G_BC	OK	297.83	81.1943	-1.87504	-23.9338	5e-05	0.000231506	yes
XLOC_005865	evm.TU.scaffold_167.7	PREDICTED: inactive phospholipase D5-like [Takifugu rubripes]	Inactive phospholipase D5 OS=Mus musculus GN=Pld5 PE=2 SV=1	sp|Q3UNN8|PLD5_MOUSE	Uncharacterized protein (Fragment) OS=Takifugu rubripes GN=PLD5 (2 of 2) PE=4 SV=1	H2SWW7_TAKRU	scaffold_167:154539-185782	G_8h	G_BC	OK	1.37403	0.377602	-1.86348	-3.182	0.00155	0.0052596	yes
XLOC_010658	evm.TU.scaffold_251.9	PREDICTED: complement component C7-like [Pundamilia nyererei]	Complement component C7 OS=Bos taurus GN=C7 PE=2 SV=1	sp|Q29RQ1|CO7_BOVIN	Uncharacterized protein OS=Oreochromis niloticus GN=C7 (2 of 2) PE=4 SV=1	I3KD85_ORENI	scaffold_251:151358-157631	G_8h	G_BC	OK	2.07538	0.570523	-1.86302	-3.64782	0.0001	0.000442169	yes
XLOC_002909	evm.TU.scaffold_124.35	unnamed protein product [Tetraodon nigroviridis]	Adenylate kinase isoenzyme 1 OS=Cyprinus carpio GN=ak1 PE=1 SV=2	sp|P12115|KAD1_CYPCA	Chromosome 4 SCAF15093, whole genome shotgun sequence OS=Tetraodon nigroviridis GN=AK1 PE=3 SV=1	Q4RGS6_TETNG	scaffold_124:438431-440104	G_8h	G_BC	OK	40.8446	11.2484	-1.86042	-6.78948	5e-05	0.000231506	yes
XLOC_012062	evm.TU.scaffold_289.10	PREDICTED: leucine-rich repeat-containing protein 30-like [Neolamprologus brichardi]	Leucine-rich repeat-containing protein 30 OS=Homo sapiens GN=LRRC30 PE=2 SV=1	sp|A6NM36|LRC30_HUMAN	Uncharacterized protein OS=Oreochromis niloticus GN=LRRC30 (1 of 2) PE=4 SV=1	I3JU86_ORENI	scaffold_289:152260-156929	G_8h	G_BC	OK	5.94962	1.64038	-1.85877	-3.08183	0.00155	0.0052596	yes
XLOC_008588	evm.TU.scaffold_21.145	PREDICTED: four and a half LIM domains protein 1-like isoform X1 [Maylandia zebra]	Four and a half LIM domains protein 1 OS=Rattus norvegicus GN=Fhl1 PE=2 SV=1	sp|Q9WUH4|FHL1_RAT	Uncharacterized protein OS=Oryzias latipes GN=FHL1 (1 of 2) PE=4 SV=1	H2L7X0_ORYLA	scaffold_21:2474716-2494190	G_8h	G_BC	OK	9.20139	2.56961	-1.8403	-7.3503	5e-05	0.000231506	yes
XLOC_010048	evm.TU.scaffold_24.63	PREDICTED: uncharacterized protein R102.4-like [Maylandia zebra]	Uncharacterized protein R102.4 OS=Caenorhabditis elegans GN=R102.4 PE=2 SV=3	sp|Q21890|YF64_CAEEL	Uncharacterized protein OS=Oreochromis niloticus GN=LOC100693061 PE=4 SV=1	I3KFN2_ORENI	scaffold_24:888566-903613	G_8h	G_BC	OK	2.71292	0.758965	-1.83774	-4.48977	5e-05	0.000231506	yes
XLOC_016757	evm.TU.scaffold_415.11	PREDICTED: mitotic interactor and substrate of PLK1-like isoform X2 [Oreochromis niloticus] ref|XP_005478842.1| PREDICTED: mitotic interactor and substrate of PLK1-like isoform X3 [Oreochromis niloticus] ref|XP_005478843.1| PREDICTED: mitotic interactor and substrate of PLK1-like isoform X4 [Oreochromis niloticus]	Mitotic interactor and substrate of PLK1 OS=Homo sapiens GN=MISP PE=1 SV=1	sp|Q8IVT2|MISP_HUMAN	Uncharacterized protein OS=Pelodiscus sinensis GN=C19orf21 PE=4 SV=1	K7G6H6_PELSI	scaffold_415:148659-152818	G_8h	G_BC	OK	3.44804	0.967145	-1.83397	-4.65318	5e-05	0.000231506	yes
XLOC_015828	evm.TU.scaffold_39.88	Cysteine and glycine-rich protein 1 [Dicentrarchus labrax]	Cysteine and glycine-rich protein 1 OS=Bos taurus GN=CSRP1 PE=2 SV=3	sp|Q3MHY1|CSRP1_BOVIN	Cysteine and glycine-rich protein 1 OS=Dicentrarchus labrax GN=CSRP1 PE=4 SV=1	E6ZEY5_DICLA	scaffold_39:1378593-1400364	G_8h	G_BC	OK	1.91023	0.536935	-1.83093	-4.54008	5e-05	0.000231506	yes
XLOC_018249	evm.TU.scaffold_48.224	PREDICTED: 60S ribosomal protein L38 isoform X1 [Mus musculus]	60S ribosomal protein L38 OS=Rattus norvegicus GN=Rpl38 PE=1 SV=2	sp|P63174|RL38_RAT	Uncharacterized protein (Fragment) OS=Gallus gallus GN=RPL38 PE=3 SV=2	E1BU66_CHICK	scaffold_48:2600671-2624728	G_8h	G_BC	OK	172.54	48.7473	-1.82354	-33.1448	5e-05	0.000231506	yes
XLOC_014912	evm.TU.scaffold_36.25	PREDICTED: supervillin-like isoform X1 [Oreochromis niloticus]	Supervillin OS=Homo sapiens GN=SVIL PE=1 SV=2	sp|O95425|SVIL_HUMAN	Uncharacterized protein OS=Oreochromis niloticus GN=LOC100694851 PE=4 SV=1	I3IWT6_ORENI	scaffold_36:403725-422995	G_8h	G_BC	OK	1.41967	0.408116	-1.7985	-4.73411	5e-05	0.000231506	yes
XLOC_013174	evm.TU.scaffold_309.26	PREDICTED: uncharacterized protein LOC101945219 [Chrysemys picta bellii]	Transposon Ty3-I Gag-Pol polyprotein OS=Saccharomyces cerevisiae (strain ATCC 204508 / S288c) GN=TY3B-I PE=3 SV=2	sp|Q7LHG5|YI31B_YEAST	Uncharacterized protein OS=Danio rerio PE=4 SV=1	E7F988_DANRE	scaffold_309:230743-234190	G_8h	G_BC	OK	1.49382	0.43084	-1.79378	-3.27846	0.00055	0.00209566	yes
XLOC_023561	evm.TU.scaffold_93.111	cell division protein [Bacillus cereus 03BB102] ref|WP_000888058.1| cell division protein FtsK [Bacillus cereus] gb|ACO27900.1| cell division protein [Bacillus cereus 03BB102]	Ovarian abundant message protein OS=Ascaris suum GN=OAM PE=2 SV=1	sp|Q01456|OAM_ASCSU	Uncharacterized protein OS=Gasterosteus aculeatus PE=4 SV=1	G3PKE9_GASAC	scaffold_93:1599290-1618502	G_8h	G_BC	OK	2.02743	0.589815	-1.78132	-4.25656	5e-05	0.000231506	yes
XLOC_011723	evm.TU.scaffold_279.27	PREDICTED: uncharacterized protein LOC103140629 [Poecilia formosa]					scaffold_279:379335-386060	G_8h	G_BC	OK	3.75709	1.09531	-1.77828	-3.36896	5e-05	0.000231506	yes
XLOC_003691	evm.TU.scaffold_134.66	PREDICTED: uncharacterized protein C9orf117 homolog isoform X2 [Oreochromis niloticus]	Uncharacterized protein C9orf117 homolog OS=Danio rerio GN=si:ch211-233f10.4 PE=2 SV=1	sp|A2BDR7|CI117_DANRE	Uncharacterized protein OS=Oreochromis niloticus GN=C9orf117 (1 of 2) PE=4 SV=1	I3K9R0_ORENI	scaffold_134:902375-908786	G_8h	G_BC	OK	2.46375	0.718957	-1.77688	-3.79179	0.0001	0.000442169	yes
XLOC_011014	evm.TU.scaffold_26.159	PREDICTED: up-regulated during skeletal muscle growth protein 5-like [Oreochromis niloticus]	Up-regulated during skeletal muscle growth protein 5 OS=Bos taurus GN=USMG5 PE=1 SV=1	sp|Q3ZBI7|USMG5_BOVIN	Uncharacterized protein OS=Oryzias latipes PE=4 SV=1	H2LXS3_ORYLA	scaffold_26:3142952-3146353	G_8h	G_BC	OK	6.60384	1.94659	-1.76235	-2.17912	0.01665	0.0409081	yes
XLOC_015902	evm.TU.scaffold_393.13	PREDICTED: platelet glycoprotein Ib alpha chain-like [Oreochromis niloticus]	Platelet glycoprotein Ib alpha chain OS=Homo sapiens GN=GP1BA PE=1 SV=1	sp|P07359|GP1BA_HUMAN	Uncharacterized protein OS=Xiphophorus maculatus GN=GP1BA PE=4 SV=1	M4A8A3_XIPMA	scaffold_393:116672-122316	G_8h	G_BC	OK	14.7132	4.34067	-1.76112	-8.47233	5e-05	0.000231506	yes
XLOC_014720	evm.TU.scaffold_35.169	PREDICTED: guanine nucleotide-binding protein G(I)/G(S)/G(O) subunit gamma-12-like [Takifugu rubripes]	Guanine nucleotide-binding protein G(I)/G(S)/G(O) subunit gamma-12 OS=Bos taurus GN=GNG12 PE=1 SV=2	sp|Q28024|GBG12_BOVIN	Guanine nucleotide-binding protein subunit gamma OS=Takifugu rubripes GN=LOC101074215 PE=3 SV=1	H2SW69_TAKRU	scaffold_35:2658288-2675049	G_8h	G_BC	OK	5.10105	1.51233	-1.75403	-4.29113	5e-05	0.000231506	yes
XLOC_004830	evm.TU.scaffold_150.51	PREDICTED: cysteine dioxygenase type 1-like [Oreochromis niloticus]	Cysteine dioxygenase type 1 OS=Danio rerio GN=cdo1 PE=2 SV=1	sp|Q6NWZ9|CDO1_DANRE	Uncharacterized protein OS=Oreochromis niloticus GN=LOC100706226 PE=4 SV=1	I3KAR4_ORENI	scaffold_150:836748-841633	G_8h	G_BC	OK	12.3781	3.67686	-1.75124	-3.87875	5e-05	0.000231506	yes
XLOC_020979	evm.TU.scaffold_68.20	aggrecan [Oncorhynchus keta]	Aggrecan core protein OS=Canis familiaris GN=ACAN PE=2 SV=2	sp|Q28343|PGCA_CANFA	Aggrecan OS=Oncorhynchus keta PE=2 SV=1	E7FKE6_ONCKE	scaffold_68:448131-458103	G_8h	G_BC	OK	7.01455	2.09197	-1.74549	-8.24894	5e-05	0.000231506	yes
XLOC_009387	evm.TU.scaffold_226.25	PREDICTED: E3 ubiquitin-protein ligase TRIM39-like [Astyanax mexicanus]	Tripartite motif-containing protein 35 OS=Mus musculus GN=Trim35 PE=2 SV=2	sp|Q8C006|TRI35_MOUSE	Tripartite motif-containing protein 35 OS=Osmerus mordax GN=TRI35 PE=2 SV=1	C1BKK0_OSMMO	scaffold_226:362618-370918	G_8h	G_BC	OK	5.83462	1.74558	-1.74094	-4.64921	5e-05	0.000231506	yes
XLOC_016160	evm.TU.scaffold_4.87	PREDICTED: cis-aconitate decarboxylase-like isoform X1 [Oreochromis niloticus] ref|XP_005467926.1| PREDICTED: cis-aconitate decarboxylase-like isoform X2 [Oreochromis niloticus]	Cis-aconitate decarboxylase OS=Mus musculus GN=Irg1 PE=1 SV=2	sp|P54987|IRG1_MOUSE	Uncharacterized protein OS=Oreochromis niloticus GN=LOC100692168 PE=4 SV=1	I3KN36_ORENI	scaffold_4:1113027-1115850	G_8h	G_BC	OK	4.46265	1.3514	-1.72345	-3.86122	5e-05	0.000231506	yes
XLOC_021907	evm.TU.scaffold_76.28	PREDICTED: uncharacterized protein LOC102303145 [Haplochromis burtoni]	Mitochondrial 2-oxoglutarate/malate carrier protein OS=Mus musculus GN=Slc25a11 PE=1 SV=3	sp|Q9CR62|M2OM_MOUSE	Uncharacterized protein OS=Strongylocentrotus purpuratus PE=4 SV=1	H3I6B0_STRPU	scaffold_76:443470-462626	G_8h	G_BC	OK	1.77873	0.543269	-1.71111	-4.44525	5e-05	0.000231506	yes
XLOC_004960	evm.TU.scaffold_153.34	PREDICTED: uncharacterized protein LOC101172295 [Oryzias latipes]	Formin OS=Gallus gallus GN=LD PE=2 SV=1	sp|Q05858|FMN_CHICK	Uncharacterized protein (Fragment) OS=Gasterosteus aculeatus GN=FMN1 (2 of 2) PE=4 SV=1	G3NY05_GASAC	scaffold_153:407017-433432	G_8h	G_BC	OK	2.82218	0.866479	-1.70357	-7.35912	5e-05	0.000231506	yes
XLOC_018379	evm.TU.scaffold_49.89	PREDICTED: UDP-glucuronosyltransferase 1-1-like isoform X2 [Maylandia zebra]	UDP-glucuronosyltransferase 1-1 OS=Rattus norvegicus GN=Ugt1a1 PE=1 SV=1	sp|Q64550|UD11_RAT	Uncharacterized protein OS=Gasterosteus aculeatus PE=3 SV=1	G3PFP4_GASAC	scaffold_49:1048232-1051889	G_8h	G_BC	OK	11.345	3.51711	-1.68959	-6.44123	5e-05	0.000231506	yes
XLOC_000994	evm.TU.scaffold_100.74	southpaw [Paralichthys olivaceus]	Nodal homolog OS=Xenopus tropicalis GN=nodal PE=2 SV=1	sp|Q28GB8|NODAL_XENTR	Southpaw OS=Paralichthys olivaceus GN=spaw PE=2 SV=1	A0A7V0_PAROL	scaffold_100:1386970-1388718	G_8h	G_BC	OK	2.8518	0.892313	-1.67625	-2.58801	0.006	0.0172117	yes
XLOC_017993	evm.TU.scaffold_47.57	betaine homocysteine S-methyltansferase [Paralichthys olivaceus]	Betaine--homocysteine S-methyltransferase 1 OS=Danio rerio GN=bhmt PE=2 SV=1	sp|Q32LQ4|BHMT1_DANRE	Betaine homocysteine S-methyltansferase OS=Paralichthys olivaceus GN=BHMT PE=2 SV=1	A2TF10_PAROL	scaffold_47:1166181-1169850	G_8h	G_BC	OK	1558.53	488.903	-1.67257	-65.5486	5e-05	0.000231506	yes
XLOC_007533	asmbl_22829|g.34941	unnamed protein product [Tetraodon nigroviridis]			Chromosome 3 SCAF14679, whole genome shotgun sequence OS=Tetraodon nigroviridis GN=GSTENG00021281001 PE=4 SV=1	Q4SAT1_TETNG	scaffold_192:8661-16607	G_8h	G_BC	OK	7.35425	2.31562	-1.66718	-5.49294	5e-05	0.000231506	yes
XLOC_023700	evm.TU.scaffold_95.51	PREDICTED: leucine-rich repeat-containing protein 56-like [Haplochromis burtoni]	Leucine-rich repeat-containing protein 56 OS=Homo sapiens GN=LRRC56 PE=2 SV=1	sp|Q8IYG6|LRC56_HUMAN	Uncharacterized protein OS=Xiphophorus maculatus GN=LRRC56 PE=4 SV=1	M4AL15_XIPMA	scaffold_95:904875-920800	G_8h	G_BC	OK	1.16876	0.37058	-1.65712	-2.4265	0.01055	0.0278332	yes
XLOC_011225	evm.TU.scaffold_266.47	PREDICTED: collagen alpha-1(IX) chain-like [Maylandia zebra]	Collagen alpha-1(IX) chain OS=Mus musculus GN=Col9a1 PE=2 SV=2	sp|Q05722|CO9A1_MOUSE	Uncharacterized protein OS=Oreochromis niloticus GN=COL9A1 (2 of 2) PE=4 SV=1	I3IU86_ORENI	scaffold_266:538817-552787	G_8h	G_BC	OK	5.97285	1.89556	-1.6558	-6.15514	5e-05	0.000231506	yes
XLOC_009479	asmbl_29119|g.44043	PREDICTED: arylsulfatase J-like [Maylandia zebra] ref|XP_005754476.1| PREDICTED: arylsulfatase J-like [Pundamilia nyererei] ref|XP_005950146.1| PREDICTED: arylsulfatase J-like [Haplochromis burtoni]	Arylsulfatase J OS=Homo sapiens GN=ARSJ PE=2 SV=1	sp|Q5FYB0|ARSJ_HUMAN	Uncharacterized protein OS=Oreochromis niloticus GN=arsj PE=4 SV=1	I3JDD4_ORENI	scaffold_229:343234-356295	G_8h	G_BC	OK	5.015	1.59657	-1.65127	-6.08204	5e-05	0.000231506	yes
XLOC_014276	evm.TU.scaffold_34.193	DNA-directed RNA polymerase I subunit RPA12 [Anoplopoma fimbria]	DNA-directed RNA polymerase I subunit RPA12 OS=Mus musculus GN=Znrd1 PE=2 SV=1	sp|Q791N7|RPA12_MOUSE	DNA-directed RNA polymerase subunit OS=Anoplopoma fimbria GN=RPA12 PE=3 SV=1	C3KIQ9_ANOFI	scaffold_34:3132991-3134989	G_8h	G_BC	OK	14.1856	4.58646	-1.62898	-2.43926	0.00795	0.0218744	yes
XLOC_014806	evm.TU.scaffold_352.34	PREDICTED: protein EFR3 homolog B-like [Maylandia zebra]	Protein EFR3 homolog B OS=Danio rerio GN=efr3b PE=3 SV=2	sp|Q5SPP5|EFR3B_DANRE	Uncharacterized protein OS=Oreochromis niloticus GN=EFR3B (2 of 2) PE=4 SV=1	I3KR45_ORENI	scaffold_352:320837-331016	G_8h	G_BC	OK	1.95847	0.634731	-1.62551	-2.776	0.0006	0.00226374	yes
XLOC_021002	evm.TU.scaffold_68.81	unnamed protein product [Tetraodon nigroviridis]	Transcriptional enhancer factor TEF-3 OS=Gallus gallus GN=TEAD4 PE=2 SV=1	sp|P48984|TEAD4_CHICK	Uncharacterized protein (Fragment) OS=Gasterosteus aculeatus GN=TEAD4 PE=4 SV=1	G3NI12_GASAC	scaffold_68:1583835-1598549	G_8h	G_BC	OK	3.08913	1.01225	-1.60963	-2.67152	0.00415	0.0124961	yes
XLOC_011564	evm.TU.scaffold_272.25	PREDICTED: dachshund homolog 2-like [Haplochromis burtoni]	Dachshund homolog 2 OS=Homo sapiens GN=DACH2 PE=2 SV=1	sp|Q96NX9|DACH2_HUMAN	Uncharacterized protein OS=Xiphophorus maculatus GN=DACH2 PE=4 SV=1	M4A9A4_XIPMA	scaffold_272:265048-274151	G_8h	G_BC	OK	1.94661	0.642892	-1.59832	-2.40778	0.00835	0.0228334	yes
XLOC_013821	evm.TU.scaffold_328.31	hypothetical protein GUITHDRAFT_109770 [Guillardia theta CCMP2712] gb|EKX44319.1| hypothetical protein GUITHDRAFT_109770 [Guillardia theta CCMP2712]			Uncharacterized protein OS=Guillardia theta CCMP2712 GN=GUITHDRAFT_109770 PE=4 SV=1	L1J8A0_GUITH	scaffold_328:382025-384346	G_8h	G_BC	OK	1.90152	0.62874	-1.59662	-2.40308	0.00795	0.0218744	yes
XLOC_010220	evm.TU.scaffold_240.18	PREDICTED: serine/threonine-protein phosphatase PP1-beta catalytic subunit-like isoform X1 [Oreochromis niloticus] ref|XP_004550546.1| PREDICTED: serine/threonine-protein phosphatase PP1-beta catalytic subunit-like [Maylandia zebra] ref|XP_005935457.1| PREDICTED: serine/threonine-protein phosphatase PP1-beta catalytic subunit-like isoform X1 [Haplochromis burtoni] ref|XP_006792695.1| PREDICTED: s…	Serine/threonine-protein phosphatase PP1-beta catalytic subunit OS=Xenopus tropicalis GN=ppp1cb PE=2 SV=1	sp|Q5I085|PP1B_XENTR	Serine/threonine-protein phosphatase OS=Oreochromis niloticus GN=PPP1CB (2 of 2) PE=3 SV=1	I3JES4_ORENI	scaffold_240:425622-428610	G_8h	G_BC	OK	4.3561	1.44096	-1.596	-2.83498	0.00105	0.00372515	yes
XLOC_006730	evm.TU.scaffold_18.232	PREDICTED: semaphorin-3G-like [Neolamprologus brichardi]	Semaphorin-3G OS=Mus musculus GN=Sema3g PE=2 SV=1	sp|Q4LFA9|SEM3G_MOUSE	Uncharacterized protein (Fragment) OS=Gasterosteus aculeatus GN=SEMA3G PE=4 SV=1	G3NR19_GASAC	scaffold_18:3236894-3253011	G_8h	G_BC	OK	1.32091	0.437459	-1.59432	-2.85597	0.00135	0.00465887	yes
XLOC_001910	evm.TU.scaffold_110.55						scaffold_110:1054562-1056492	G_8h	G_BC	OK	20.3033	6.78224	-1.58188	-4.17437	5e-05	0.000231506	yes
XLOC_004662	evm.TU.scaffold_15.69	PREDICTED: fibulin-7-like isoform X1 [Poecilia formosa]	Fibulin-7 OS=Homo sapiens GN=FBLN7 PE=2 SV=1	sp|Q53RD9|FBLN7_HUMAN	Uncharacterized protein (Fragment) OS=Oreochromis niloticus GN=LOC100704236 PE=4 SV=1	I3JE53_ORENI	scaffold_15:1034862-1038256	G_8h	G_BC	OK	5.51764	1.84745	-1.57851	-3.7829	5e-05	0.000231506	yes
XLOC_003087	evm.TU.scaffold_127.53	CCAAT/Enhancer binding protein epsilon [Paralichthys olivaceus]	CCAAT/enhancer-binding protein epsilon OS=Homo sapiens GN=CEBPE PE=1 SV=2	sp|Q15744|CEBPE_HUMAN	CCAAT/Enhancer binding protein epsilon OS=Paralichthys olivaceus GN=JFC/EBPe PE=2 SV=1	Q98TD6_PAROL	scaffold_127:1002000-1006357	G_8h	G_BC	OK	2.41316	0.808337	-1.5779	-2.24998	0.0147	0.0367979	yes
XLOC_000456	evm.TU.scaffold_1.180						scaffold_1:3253172-3254512	G_8h	G_BC	OK	5.81714	1.95598	-1.57242	-2.40209	0.01465	0.0366932	yes
XLOC_009239	evm.TU.scaffold_221.13	PREDICTED: mimitin, mitochondrial-like [Oreochromis niloticus]	Mimitin, mitochondrial OS=Mus musculus GN=Ndufaf2 PE=2 SV=1	sp|Q59J78|MIMIT_MOUSE	Uncharacterized protein OS=Oreochromis niloticus GN=LOC100703164 PE=4 SV=1	I3KD19_ORENI	scaffold_221:413051-427010	G_8h	G_BC	OK	1.65633	0.559714	-1.56523	-2.29288	0.0099	0.0263856	yes
XLOC_011426	evm.TU.scaffold_27.10						scaffold_27:73888-90574	G_8h	G_BC	OK	1.35463	0.461429	-1.55372	-2.89295	0.00175	0.005858	yes
XLOC_013683	evm.TU.scaffold_321.5	PREDICTED: PLAC8-like protein 1-like [Oreochromis niloticus]			Uncharacterized protein OS=Oreochromis niloticus PE=4 SV=1	I3KQ05_ORENI	scaffold_321:25785-34442	G_8h	G_BC	OK	3.44269	1.17349	-1.55273	-2.69052	0.0053	0.0154898	yes
XLOC_006886	evm.TU.scaffold_181.47	PREDICTED: otoancorin-like isoform X1 [Neolamprologus brichardi] ref|XP_006804979.1| PREDICTED: otoancorin-like isoform X2 [Neolamprologus brichardi] ref|XP_006804980.1| PREDICTED: otoancorin-like isoform X3 [Neolamprologus brichardi] ref|XP_006804981.1| PREDICTED: otoancorin-like isoform X4 [Neolamprologus brichardi] ref|XP_006804982.1| PREDICTED: otoancorin-like isoform X5 [Neolamprologus brich…	Otoancorin OS=Mus musculus GN=Otoa PE=2 SV=1	sp|Q8K561|OTOAN_MOUSE	Uncharacterized protein OS=Oreochromis niloticus GN=LOC100702647 PE=4 SV=1	I3JG80_ORENI	scaffold_181:567850-577083	G_8h	G_BC	OK	2.01052	0.686112	-1.55106	-3.9491	5e-05	0.000231506	yes
XLOC_013535	evm.TU.scaffold_32.9	PREDICTED: solute carrier family 22 member 16-like [Xiphophorus maculatus]	Solute carrier family 22 member 16 OS=Xenopus laevis GN=slc22a16 PE=2 SV=2	sp|Q66KG0|S22AG_XENLA	Uncharacterized protein OS=Xiphophorus maculatus GN=SLC22A16 PE=4 SV=1	M3ZZF1_XIPMA	scaffold_32:175156-181890	G_8h	G_BC	OK	3.65408	1.25164	-1.54568	-3.29466	0.00025	0.00102462	yes
XLOC_012952	evm.TU.scaffold_300.21	unnamed protein product [Tetraodon nigroviridis]	Protein S100-A1 OS=Rattus norvegicus GN=S100a1 PE=1 SV=3	sp|P35467|S10A1_RAT	Uncharacterized protein (Fragment) OS=Takifugu rubripes GN=S100A10 (1 of 2) PE=4 SV=1	H2TTN7_TAKRU	scaffold_300:297923-306773	G_8h	G_BC	OK	44.9025	15.4307	-1.54099	-9.76117	5e-05	0.000231506	yes
XLOC_016523	evm.TU.scaffold_407.5						scaffold_407:75600-85973	G_8h	G_BC	OK	29.4167	10.1946	-1.52882	-6.68273	5e-05	0.000231506	yes
XLOC_012310	evm.TU.scaffold_293.2	immunoglobulin light chain 2 [Paralichthys olivaceus]	Ig kappa chain V region 3547 OS=Oryctolagus cuniculus PE=1 SV=1	sp|P01694|KV13_RABIT	Uncharacterized protein (Fragment) OS=Gasterosteus aculeatus PE=4 SV=1	G3P9A5_GASAC	scaffold_293:5021-5483	G_8h	G_BC	OK	21.3225	7.40716	-1.52538	-2.42917	0.00705	0.0197604	yes
XLOC_021164	evm.TU.scaffold_7.72	PREDICTED: protein notum homolog [Haplochromis burtoni]	Protein notum homolog OS=Mus musculus GN=Notum PE=2 SV=2	sp|Q8R116|NOTUM_MOUSE	Uncharacterized protein OS=Oreochromis niloticus GN=NOTUM (2 of 2) PE=4 SV=1	I3KRA3_ORENI	scaffold_7:851906-859669	G_8h	G_BC	OK	3.37444	1.17278	-1.52472	-4.06381	5e-05	0.000231506	yes
XLOC_014495	evm.TU.scaffold_346.8	PREDICTED: PH and SEC7 domain-containing protein 2-like [Poecilia formosa] ref|XP_007569111.1| PREDICTED: PH and SEC7 domain-containing protein 2-like [Poecilia formosa] ref|XP_007569120.1| PREDICTED: PH and SEC7 domain-containing protein 2-like [Poecilia formosa]			Uncharacterized protein OS=Oryzias latipes PE=4 SV=1	H2LSI6_ORYLA	scaffold_346:79508-84846	G_8h	G_BC	OK	5.48637	1.9128	-1.52016	-3.25302	0.0004	0.00157219	yes
XLOC_001938	evm.TU.scaffold_111.47	PREDICTED: integral membrane protein GPR137C [Poecilia formosa]	Integral membrane protein GPR137B OS=Homo sapiens GN=GPR137B PE=2 SV=1	sp|O60478|G137B_HUMAN	Uncharacterized protein OS=Oreochromis niloticus GN=LOC100703788 PE=4 SV=1	I3K1R3_ORENI	scaffold_111:583141-586610	G_8h	G_BC	OK	3.92653	1.38975	-1.49843	-3.0448	0.0003	0.00120965	yes
XLOC_000732	evm.TU.scaffold_10.107	PREDICTED: methylmalonate-semialdehyde dehydrogenase [acylating], mitochondrial-like isoform X1 [Maylandia zebra]	Methylmalonate-semialdehyde dehydrogenase [acylating], mitochondrial OS=Mus musculus GN=Aldh6a1 PE=1 SV=1	sp|Q9EQ20|MMSA_MOUSE	Uncharacterized protein OS=Oryzias latipes GN=ALDH6A1 (2 of 2) PE=3 SV=1	H2MNV8_ORYLA	scaffold_10:1655323-1660947	G_8h	G_BC	OK	2.94279	1.0427	-1.49686	-3.09827	0.00025	0.00102462	yes
XLOC_003095	evm.TU.scaffold_127.75	PREDICTED: cyclic nucleotide-gated cation channel beta-3-like, partial [Takifugu rubripes]	Cyclic nucleotide-gated cation channel beta-3 OS=Homo sapiens GN=CNGB3 PE=1 SV=2	sp|Q9NQW8|CNGB3_HUMAN	Uncharacterized protein (Fragment) OS=Takifugu rubripes GN=CNGB3 (1 of 2) PE=4 SV=1	H2S0B2_TAKRU	scaffold_127:1327563-1347690	G_8h	G_BC	OK	1.35817	0.481415	-1.49631	-3.7025	5e-05	0.000231506	yes
XLOC_022346	evm.TU.scaffold_8.138	PREDICTED: inter-alpha-trypsin inhibitor heavy chain H3-like [Haplochromis burtoni]	Inter-alpha-trypsin inhibitor heavy chain H3 OS=Oryctolagus cuniculus GN=ITIH3 PE=2 SV=1	sp|Q9GLY5|ITIH3_RABIT	Uncharacterized protein OS=Xiphophorus maculatus PE=4 SV=1	M4A7F9_XIPMA	scaffold_8:2141350-2149650	G_8h	G_BC	OK	5.47561	1.95971	-1.48238	-5.57603	5e-05	0.000231506	yes
XLOC_009654	evm.TU.scaffold_230.34	PREDICTED: keratin, type I cytoskeletal 13-like isoform X2 [Maylandia zebra]	Keratin, type I cytoskeletal 13 OS=Oncorhynchus mykiss GN=krt13 PE=2 SV=1	sp|Q8JFQ6|K1C13_ONCMY	Uncharacterized protein (Fragment) OS=Oreochromis niloticus GN=LOC100711368 PE=4 SV=1	I3JS45_ORENI	scaffold_230:397449-400901	G_8h	G_BC	OK	8.11248	2.92412	-1.47214	-4.86384	5e-05	0.000231506	yes
XLOC_006252	evm.TU.scaffold_171.45	PREDICTED: dematin-like isoform X1 [Neolamprologus brichardi]	Dematin OS=Pongo abelii GN=DMTN PE=2 SV=1	sp|Q5R4B6|DEMA_PONAB	Uncharacterized protein (Fragment) OS=Oreochromis niloticus PE=4 SV=1	I3K3V9_ORENI	scaffold_171:364361-369164	G_8h	G_BC	OK	3.06259	1.11201	-1.46159	-2.82479	0.00225	0.00729989	yes
XLOC_002026	evm.TU.scaffold_112.70	PREDICTED: myc box-dependent-interacting protein 1-like [Pundamilia nyererei]	Myc box-dependent-interacting protein 1 OS=Homo sapiens GN=BIN1 PE=1 SV=1	sp|O00499|BIN1_HUMAN	Uncharacterized protein OS=Oreochromis niloticus GN=BIN1 (2 of 2) PE=4 SV=1	I3K2G7_ORENI	scaffold_112:1040556-1059233	G_8h	G_BC	OK	1.26326	0.460253	-1.45665	-2.082	0.01435	0.0360671	yes
XLOC_014659	evm.TU.scaffold_35.37	PREDICTED: myomegalin isoform X7 [Oreochromis niloticus]	Myomegalin OS=Homo sapiens GN=PDE4DIP PE=1 SV=1	sp|Q5VU43|MYOME_HUMAN	Chromosome 15 SCAF14992, whole genome shotgun sequence OS=Tetraodon nigroviridis GN=GSTENG00028482001 PE=4 SV=1	Q4RV69_TETNG	scaffold_35:512434-545634	G_8h	G_BC	OK	1.89396	0.69038	-1.45594	-6.00057	5e-05	0.000231506	yes
XLOC_014570	evm.TU.scaffold_35.26	C-C motif chemokine 20 precursor [Anoplopoma fimbria]	C-C motif chemokine 20 OS=Mus musculus GN=Ccl20 PE=1 SV=1	sp|O89093|CCL20_MOUSE	C-C motif chemokine 20 OS=Anoplopoma fimbria GN=CCL20 PE=4 SV=1	C3KH33_ANOFI	scaffold_35:348210-349449	G_8h	G_BC	OK	21.426	7.8278	-1.45268	-2.59092	0.0022	0.00715665	yes
XLOC_017761	evm.TU.scaffold_46.186	PREDICTED: fibrocystin-L-like isoform X1 [Haplochromis burtoni] ref|XP_005940988.1| PREDICTED: fibrocystin-L-like isoform X2 [Haplochromis burtoni] ref|XP_005940989.1| PREDICTED: fibrocystin-L-like isoform X3 [Haplochromis burtoni]	Fibrocystin-L OS=Homo sapiens GN=PKHD1L1 PE=2 SV=2	sp|Q86WI1|PKHL1_HUMAN	Uncharacterized protein (Fragment) OS=Gasterosteus aculeatus GN=PKHD1L1 PE=4 SV=1	G3NDK3_GASAC	scaffold_46:2645608-2674852	G_8h	G_BC	OK	51.9019	19.0252	-1.44788	-40.3242	5e-05	0.000231506	yes
XLOC_019130	evm.TU.scaffold_530.1	PREDICTED: uncharacterized protein LOC103133341, partial [Poecilia formosa]			G2/M phase-specific E3 ubiquitin-protein ligase OS=Dicentrarchus labrax GN=G2E3 PE=4 SV=1	E6ZFG0_DICLA	scaffold_530:4661-7382	G_8h	G_BC	OK	2.87586	1.05885	-1.4415	-2.42759	0.0068	0.0191701	yes
XLOC_005064	evm.TU.scaffold_154.64						scaffold_154:1091869-1116032	G_8h	G_BC	OK	3.09824	1.14659	-1.4341	-3.47016	5e-05	0.000231506	yes
XLOC_003448	evm.TU.scaffold_13.243	CC chemokine [Larimichthys crocea] gb|ABV57477.1| CC chemokine [Larimichthys crocea]			CC chemokine OS=Larimichthys crocea PE=4 SV=1	A9XTN1_LARCR	scaffold_13:3225104-3232057	G_8h	G_BC	OK	55.1413	20.4485	-1.43114	-8.64119	5e-05	0.000231506	yes
XLOC_011642	asmbl_35549|g.53589	PREDICTED: hyphally regulated cell wall protein 3-like [Neolamprologus brichardi]	Zinc finger protein 185 OS=Homo sapiens GN=ZNF185 PE=1 SV=3	sp|O15231|ZN185_HUMAN	Uncharacterized protein OS=Gasterosteus aculeatus PE=4 SV=1	G3QAL4_GASAC	scaffold_277:148426-158757	G_8h	G_BC	OK	41.4	15.3916	-1.42749	-7.50017	5e-05	0.000231506	yes
XLOC_006806	evm.TU.scaffold_18.221	Transposable element Tcb1 transposase [Esox lucius]	Selenoprotein K OS=Danio rerio GN=selk PE=3 SV=3	sp|Q66I79|SELK_DANRE	Transposable element Tcb1 transposase OS=Esox lucius GN=TCB1 PE=2 SV=1	C1BYG3_ESOLU	scaffold_18:3122162-3126966	G_8h	G_BC	OK	5.99645	2.26135	-1.40692	-3.01851	0.00045	0.00175133	yes
XLOC_017926	evm.TU.scaffold_47.58	PREDICTED: dimethylglycine dehydrogenase, mitochondrial [Poecilia formosa]	Dimethylglycine dehydrogenase, mitochondrial OS=Rattus norvegicus GN=Dmgdh PE=1 SV=1	sp|Q63342|M2GD_RAT	Uncharacterized protein OS=Oreochromis niloticus GN=dmgdh PE=3 SV=1	I3JKB5_ORENI	scaffold_47:1173072-1189437	G_8h	G_BC	OK	1.24225	0.46907	-1.40508	-2.54629	0.00145	0.00495736	yes
XLOC_014351	asmbl_43944|g.66390	PREDICTED: tumor necrosis factor alpha-induced protein 2-like isoform X1 [Maylandia zebra]	Tumor necrosis factor alpha-induced protein 2 OS=Homo sapiens GN=TNFAIP2 PE=1 SV=2	sp|Q03169|TNAP2_HUMAN	Uncharacterized protein (Fragment) OS=Oreochromis niloticus GN=TNFAIP2 (4 of 4) PE=4 SV=1	I3KRJ2_ORENI	scaffold_340:123575-130419	G_8h	G_BC	OK	2.49736	0.94584	-1.40074	-3.5904	5e-05	0.000231506	yes
XLOC_019513	evm.TU.scaffold_56.106	PREDICTED: alanine--glyoxylate aminotransferase 2, mitochondrial [Oreochromis niloticus]	Alanine--glyoxylate aminotransferase 2, mitochondrial OS=Homo sapiens GN=AGXT2 PE=1 SV=1	sp|Q9BYV1|AGT2_HUMAN	Uncharacterized protein OS=Gasterosteus aculeatus GN=AGXT2 (1 of 2) PE=3 SV=1	G3PVW2_GASAC	scaffold_56:2054926-2063163	G_8h	G_BC	OK	1.67177	0.633969	-1.3989	-2.20223	0.01895	0.0456206	yes
XLOC_004818	evm.TU.scaffold_150.13	betain homocystein methyltransferase [Platichthys flesus] emb|CBA10403.1| betain homocystein methyltransferase [Platichthys flesus]	Betaine--homocysteine S-methyltransferase 1 OS=Danio rerio GN=bhmt PE=2 SV=1	sp|Q32LQ4|BHMT1_DANRE	Uncharacterized protein OS=Gasterosteus aculeatus PE=4 SV=1	G3NRU1_GASAC	scaffold_150:203178-209043	G_8h	G_BC	OK	21.4075	8.18211	-1.38757	-10.1797	5e-05	0.000231506	yes
XLOC_022282	evm.TU.scaffold_8.318	Tensin-like C1 domain-containing phosphatase [Dicentrarchus labrax]	Tensin-like C1 domain-containing phosphatase OS=Homo sapiens GN=TENC1 PE=1 SV=2	sp|Q63HR2|TENC1_HUMAN	Tensin-like C1 domain-containing phosphatase OS=Dicentrarchus labrax GN=TENC1 PE=4 SV=1	E6ZFG8_DICLA	scaffold_8:5233943-5255148	G_8h	G_BC	OK	6.11035	2.34601	-1.38105	-8.60491	5e-05	0.000231506	yes
XLOC_005369	evm.TU.scaffold_16.167	PREDICTED: metalloprotease TIKI1-like [Oryzias latipes]	Metalloprotease TIKI2 OS=Mus musculus GN=Trabd2b PE=2 SV=1	sp|B1ATG9|TIKI2_MOUSE	Uncharacterized protein (Fragment) OS=Latimeria chalumnae GN=TRABD2A PE=4 SV=1	H3API6_LATCH	scaffold_16:2737322-2773447	G_8h	G_BC	OK	3.9867	1.53172	-1.38004	-5.7959	5e-05	0.000231506	yes
XLOC_022943	evm.TU.scaffold_87.7	PREDICTED: putative fibroblast growth factor 1-like isoform X1 [Maylandia zebra]	Putative fibroblast growth factor 1 OS=Danio rerio GN=fgf1 PE=2 SV=1	sp|Q6PBT8|FGF1_DANRE	Uncharacterized protein OS=Oreochromis niloticus GN=FGF1 (2 of 2) PE=4 SV=1	I3JP54_ORENI	scaffold_87:261614-263473	G_8h	G_BC	OK	10.2921	3.99109	-1.36668	-2.13293	0.0122	0.0314585	yes
XLOC_000818	evm.TU.scaffold_10.18	PREDICTED: GTP cyclohydrolase 1 feedback regulatory protein-like [Oryzias latipes]	GTP cyclohydrolase 1 feedback regulatory protein OS=Danio rerio GN=gchfr PE=3 SV=1	sp|Q6PBT6|GFRP_DANRE	Uncharacterized protein OS=Oryzias latipes GN=LOC101171044 PE=4 SV=1	H2MR20_ORYLA	scaffold_10:278086-283321	G_8h	G_BC	OK	6.78339	2.63177	-1.36597	-3.05378	0.0004	0.00157219	yes
XLOC_002532	evm.TU.scaffold_12.126	PREDICTED: acetylcholinesterase-like isoform X1 [Neolamprologus brichardi] ref|XP_006799936.1| PREDICTED: acetylcholinesterase-like isoform X2 [Neolamprologus brichardi]	Acetylcholinesterase OS=Bungarus fasciatus GN=ACHE PE=1 SV=2	sp|Q92035|ACES_BUNFA	Uncharacterized protein OS=Gasterosteus aculeatus GN=BCHE PE=4 SV=1	G3NW94_GASAC	scaffold_12:1910726-1917312	G_8h	G_BC	OK	5.60147	2.17811	-1.36273	-4.23964	5e-05	0.000231506	yes
XLOC_018140	evm.TU.scaffold_48.153	Sclerostin [Dicentrarchus labrax]	Sclerostin OS=Bos taurus GN=SOST PE=2 SV=2	sp|Q9BG79|SOST_BOVIN	Sclerostin OS=Dicentrarchus labrax GN=SOST PE=4 SV=1	E6ZI02_DICLA	scaffold_48:1898595-1902872	G_8h	G_BC	OK	8.82336	3.43739	-1.36002	-4.09442	5e-05	0.000231506	yes
XLOC_019468	evm.TU.scaffold_56.2	PREDICTED: allograft inflammatory factor 1-like isoform X1 [Poecilia formosa]	Allograft inflammatory factor 1-like OS=Mus musculus GN=Aif1l PE=2 SV=1	sp|Q9EQX4|AIF1L_MOUSE	Uncharacterized protein OS=Tetraodon nigroviridis GN=AIF1L PE=4 SV=1	H3CPW5_TETNG	scaffold_56:27895-49893	G_8h	G_BC	OK	3.14566	1.22572	-1.35974	-2.09651	0.01015	0.0269434	yes
XLOC_015774	evm.TU.scaffold_39.83	PREDICTED: tubby-related protein 1-like [Oreochromis niloticus]	Tubby-related protein 1 OS=Homo sapiens GN=TULP1 PE=1 SV=3	sp|O00294|TULP1_HUMAN	Uncharacterized protein (Fragment) OS=Oreochromis niloticus GN=LOC100697980 PE=4 SV=1	I3KBK5_ORENI	scaffold_39:1313249-1327285	G_8h	G_BC	OK	2.12522	0.829454	-1.35738	-3.26216	0.0001	0.000442169	yes
XLOC_001848	evm.TU.scaffold_11.261	arginine vasotocin receptor [Paralichthys olivaceus]	[Arg8]-vasotocin receptor OS=Catostomus commersonii PE=2 SV=1	sp|Q90352|AVT_CATCO	Arginine vasotocin receptor OS=Paralichthys olivaceus PE=2 SV=1	A4L7A7_PAROL	scaffold_11:3629102-3632409	G_8h	G_BC	OK	6.86951	2.68617	-1.35465	-4.24376	5e-05	0.000231506	yes
XLOC_000528	evm.TU.scaffold_1.476	PREDICTED: zona pellucida-like domain-containing protein 1-like [Takifugu rubripes]	Zona pellucida-like domain-containing protein 1 OS=Mus musculus GN=Zpld1 PE=2 SV=1	sp|Q8BGZ8|ZPLD1_MOUSE	Chromosome 2 SCAF14997, whole genome shotgun sequence OS=Tetraodon nigroviridis GN=GSTENG00029144001 PE=4 SV=1	Q4RTR3_TETNG	scaffold_1:7922943-7937232	G_8h	G_BC	OK	1.55691	0.610356	-1.35096	-2.0641	0.01975	0.0471752	yes
XLOC_011989	asmbl_36714|g.55755	PREDICTED: cyclin-dependent kinase-like 1-like [Maylandia zebra]	Cyclin-dependent kinase-like 1 OS=Danio rerio GN=cdkl1 PE=2 SV=1	sp|Q6AXJ9|CDKL1_DANRE	Uncharacterized protein (Fragment) OS=Gasterosteus aculeatus GN=CDKL1 PE=4 SV=1	G3PDJ1_GASAC	scaffold_286:278540-286752	G_8h	G_BC	OK	2.27197	0.893031	-1.34716	-2.83044	0.00165	0.005562	yes
XLOC_000020	evm.TU.scaffold_0.51	PREDICTED: trophoblast glycoprotein-like [Oreochromis niloticus]	Trophoblast glycoprotein OS=Homo sapiens GN=TPBG PE=1 SV=1	sp|Q13641|TPBG_HUMAN	Uncharacterized protein (Fragment) OS=Oreochromis niloticus GN=LOC100710926 PE=4 SV=1	I3JL66_ORENI	scaffold_0:582072-585393	G_8h	G_BC	OK	3.31963	1.32295	-1.32727	-2.92114	0.0002	0.000837813	yes
XLOC_012050	evm.TU.scaffold_288.21	PREDICTED: fumarylacetoacetase-like [Maylandia zebra] ref|XP_005742916.1| PREDICTED: fumarylacetoacetase-like [Pundamilia nyererei]	Fumarylacetoacetase OS=Homo sapiens GN=FAH PE=1 SV=2	sp|P16930|FAAA_HUMAN	Fumarylacetoacetase OS=Osmerus mordax GN=FAAA PE=2 SV=1	C1BJG5_OSMMO	scaffold_288:476398-493316	G_8h	G_BC	OK	5.0554	2.02259	-1.32162	-3.73757	0.0001	0.000442169	yes
XLOC_006354	evm.TU.scaffold_173.20	PREDICTED: aquaporin-9-like [Neolamprologus brichardi]	Aquaporin-9 OS=Homo sapiens GN=AQP9 PE=2 SV=2	sp|O43315|AQP9_HUMAN	Uncharacterized protein OS=Oreochromis niloticus GN=AQP9 (2 of 2) PE=3 SV=1	I3JNP9_ORENI	scaffold_173:271301-275105	G_8h	G_BC	OK	6.86935	2.75191	-1.31974	-2.9788	0.00025	0.00102462	yes
XLOC_006829	evm.TU.scaffold_18.273	PREDICTED: semaphorin-3ab-like [Maylandia zebra]	Semaphorin-3ab OS=Danio rerio GN=sema3ab PE=2 SV=1	sp|Q9W686|SE3AB_DANRE	Uncharacterized protein (Fragment) OS=Gasterosteus aculeatus PE=4 SV=1	G3NQA9_GASAC	scaffold_18:3915208-3927316	G_8h	G_BC	OK	2.16625	0.872841	-1.31141	-2.3181	0.0052	0.015234	yes
XLOC_006314	evm.TU.scaffold_172.4	PREDICTED: tumor protein D54-like [Xiphophorus maculatus]	Pancreatic progenitor cell differentiation and proliferation factor A OS=Danio rerio GN=ppdpfa PE=2 SV=1	sp|Q6PFP3|PDPFA_DANRE	Uncharacterized protein (Fragment) OS=Xiphophorus maculatus PE=4 SV=1	M4AAA7_XIPMA	scaffold_172:70270-84056	G_8h	G_BC	OK	1.41433	0.573637	-1.30191	-2.18815	0.0052	0.015234	yes
XLOC_003938	evm.TU.scaffold_139.65	PREDICTED: caldesmon-like [Haplochromis burtoni]	Caldesmon OS=Homo sapiens GN=CALD1 PE=1 SV=3	sp|Q05682|CALD1_HUMAN	Uncharacterized protein (Fragment) OS=Oreochromis niloticus GN=CALD1 (2 of 2) PE=4 SV=1	I3JPV3_ORENI	scaffold_139:1103904-1117699	G_8h	G_BC	OK	20.1909	8.19445	-1.30099	-10.7502	5e-05	0.000231506	yes
XLOC_008396	evm.TU.scaffold_205.32	PREDICTED: connective tissue growth factor-like [Haplochromis burtoni]	Connective tissue growth factor OS=Bos taurus GN=CTGF PE=2 SV=2	sp|O18739|CTGF_BOVIN	Uncharacterized protein OS=Oreochromis niloticus GN=LOC100711340 PE=4 SV=1	I3KI41_ORENI	scaffold_205:492356-497191	G_8h	G_BC	OK	7.16314	2.91347	-1.29785	-3.44416	5e-05	0.000231506	yes
XLOC_017881	evm.TU.scaffold_466.10	PREDICTED: dual specificity protein phosphatase 14-like [Maylandia zebra]	Dual specificity protein phosphatase 14 OS=Homo sapiens GN=DUSP14 PE=1 SV=1	sp|O95147|DUS14_HUMAN	Uncharacterized protein OS=Oreochromis niloticus GN=LOC100696762 PE=4 SV=1	I3KL09_ORENI	scaffold_466:57517-58143	G_8h	G_BC	OK	33.6275	13.6968	-1.2958	-4.86778	5e-05	0.000231506	yes
XLOC_011033	evm.TU.scaffold_260.8	PREDICTED: troponin T, slow skeletal muscle-like [Xiphophorus maculatus]	Troponin T, slow skeletal muscle OS=Rattus norvegicus GN=Tnnt1 PE=2 SV=3	sp|Q7TNB2|TNNT1_RAT	Slow troponin T 1 OS=Sparus aurata GN=sTnT1 PE=2 SV=1	Q3L5C6_SPAAU	scaffold_260:96272-99918	G_8h	G_BC	OK	14.6606	5.97809	-1.29418	-4.53898	5e-05	0.000231506	yes
XLOC_016141	evm.TU.scaffold_4.36	PREDICTED: uncharacterized protein LOC102351696 [Latimeria chalumnae]	LINE-1 reverse transcriptase homolog OS=Nycticebus coucang PE=1 SV=1	sp|P08548|LIN1_NYCCO	Uncharacterized protein (Fragment) OS=Oryzias latipes PE=4 SV=1	H2M9F5_ORYLA	scaffold_4:462788-487267	G_8h	G_BC	OK	21.3532	8.71803	-1.29238	-9.75759	5e-05	0.000231506	yes
XLOC_000630	evm.TU.scaffold_1.286	PREDICTED: non-histone chromosomal protein HMG-14-like [Oreochromis niloticus] ref|XP_004561670.1| PREDICTED: non-histone chromosomal protein HMG-14-like [Maylandia zebra] ref|XP_005740448.1| PREDICTED: non-histone chromosomal protein HMG-14-like [Pundamilia nyererei] ref|XP_005936021.1| PREDICTED: non-histone chromosomal protein HMG-14-like [Haplochromis burtoni] ref|XP_006807304.1| PREDICTED: n…					scaffold_1:5005722-5013524	G_8h	G_BC	OK	14.9039	6.09706	-1.28951	-6.18225	5e-05	0.000231506	yes
XLOC_018799	evm.TU.scaffold_503.1	PREDICTED: cAMP-dependent protein kinase type I-alpha regulatory subunit-like isoform X1 [Oreochromis niloticus] ref|XP_004562433.1| PREDICTED: cAMP-dependent protein kinase type I-alpha regulatory subunit-like [Maylandia zebra] ref|XP_005448218.1| PREDICTED: cAMP-dependent protein kinase type I-alpha regulatory subunit-like isoform X2 [Oreochromis niloticus] ref|XP_005721715.1| PREDICTED: cAMP-d…	cAMP-dependent protein kinase type I-alpha regulatory subunit OS=Bos taurus GN=PRKAR1A PE=1 SV=2	sp|P00514|KAP0_BOVIN	Uncharacterized protein OS=Oreochromis niloticus GN=LOC100711171 PE=4 SV=1	I3KV69_ORENI	scaffold_503:234-7861	G_8h	G_BC	OK	3.92813	1.61309	-1.28401	-2.8472	0.00025	0.00102462	yes
XLOC_011613	evm.TU.scaffold_276.3	PREDICTED: protein-cysteine N-palmitoyltransferase HHAT-like isoform X1 [Pundamilia nyererei] ref|XP_005727353.1| PREDICTED: protein-cysteine N-palmitoyltransferase HHAT-like isoform X2 [Pundamilia nyererei]	Protein-cysteine N-palmitoyltransferase HHAT OS=Homo sapiens GN=HHAT PE=1 SV=1	sp|Q5VTY9|HHAT_HUMAN	Uncharacterized protein (Fragment) OS=Oreochromis niloticus GN=LOC100698280 PE=4 SV=1	I3IXG3_ORENI	scaffold_276:22303-37605	G_8h	G_BC	OK	1.91141	0.785225	-1.28346	-2.2837	0.00395	0.0119797	yes
XLOC_005335	evm.TU.scaffold_16.94	PREDICTED: RING finger protein 208-like isoform X1 [Oreochromis niloticus] ref|XP_005451371.1| PREDICTED: RING finger protein 208-like isoform X2 [Oreochromis niloticus] ref|XP_005451372.1| PREDICTED: RING finger protein 208-like isoform X3 [Oreochromis niloticus]	RING finger protein 208 OS=Mus musculus GN=Rnf208 PE=2 SV=2	sp|Q8K0W3|RN208_MOUSE	Uncharacterized protein (Fragment) OS=Xiphophorus maculatus GN=RNF208 PE=4 SV=1	M4B143_XIPMA	scaffold_16:1287185-1287929	G_8h	G_BC	OK	35.2304	14.51	-1.27977	-6.0328	5e-05	0.000231506	yes
XLOC_017455	evm.TU.scaffold_440.5	PREDICTED: carbohydrate sulfotransferase 11-like [Oreochromis niloticus]	Carbohydrate sulfotransferase 11 OS=Homo sapiens GN=CHST11 PE=1 SV=1	sp|Q9NPF2|CHSTB_HUMAN	Uncharacterized protein OS=Oreochromis niloticus GN=CHST13 (1 of 2) PE=4 SV=1	I3KWL1_ORENI	scaffold_440:97748-116125	G_8h	G_BC	OK	2.01567	0.832021	-1.27656	-1.99403	0.0148	0.0369977	yes
XLOC_011824	evm.TU.scaffold_28.23	Homogentisate 1,2-dioxygenase [Dicentrarchus labrax]	Homogentisate 1,2-dioxygenase OS=Mus musculus GN=Hgd PE=1 SV=2	sp|O09173|HGD_MOUSE	'Homogentisate 1,2-dioxygenase' OS=Dicentrarchus labrax GN=HGD PE=4 SV=1	E6ZIJ5_DICLA	scaffold_28:368983-376612	G_8h	G_BC	OK	14.1416	5.84299	-1.27516	-5.39388	5e-05	0.000231506	yes
XLOC_006654	evm.TU.scaffold_18.37	PREDICTED: arginine-glutamic acid dipeptide repeats protein isoform X4 [Astyanax mexicanus]	Arginine-glutamic acid dipeptide repeats protein OS=Homo sapiens GN=RERE PE=1 SV=2	sp|Q9P2R6|RERE_HUMAN	Uncharacterized protein (Fragment) OS=Oryzias latipes GN=LOC101175649 PE=4 SV=1	H2LLW6_ORYLA	scaffold_18:350118-367431	G_8h	G_BC	OK	2.06854	0.862451	-1.2621	-2.37322	0.0057	0.0164811	yes
XLOC_005293	evm.TU.scaffold_16.28	PREDICTED: proline dehydrogenase 1, mitochondrial-like [Oreochromis niloticus]	Proline dehydrogenase 1, mitochondrial OS=Mus musculus GN=Prodh PE=2 SV=2	sp|Q9WU79|PROD_MOUSE	Uncharacterized protein OS=Oreochromis niloticus GN=PRODH (1 of 2) PE=4 SV=1	I3K8W0_ORENI	scaffold_16:467746-474163	G_8h	G_BC	OK	13.9991	5.85605	-1.25734	-6.5543	5e-05	0.000231506	yes
XLOC_022607	asmbl_68838|g.103242	PREDICTED: MAM domain-containing protein 2 [Oreochromis niloticus]	MAM domain-containing protein 2 OS=Homo sapiens GN=MAMDC2 PE=2 SV=3	sp|Q7Z304|MAMC2_HUMAN	Uncharacterized protein OS=Xiphophorus maculatus GN=MAMDC2 PE=4 SV=1	M3ZS88_XIPMA	scaffold_82:921964-931787	G_8h	G_BC	OK	2.41835	1.01273	-1.25578	-2.67956	0.0001	0.000442169	yes
XLOC_002460	evm.TU.scaffold_118.55	PREDICTED: epsilon-sarcoglycan-like [Oryzias latipes]	Epsilon-sarcoglycan OS=Mus musculus GN=Sgce PE=2 SV=2	sp|O70258|SGCE_MOUSE	Uncharacterized protein OS=Gasterosteus aculeatus GN=SGCA PE=4 SV=1	G3NGD7_GASAC	scaffold_118:700972-703914	G_8h	G_BC	OK	3.29178	1.37917	-1.25507	-2.50897	0.0036	0.0110603	yes
XLOC_018097	evm.TU.scaffold_48.67	PREDICTED: S-adenosylmethionine synthase isoform type-1-like isoform X2 [Oreochromis niloticus]	S-adenosylmethionine synthase isoform type-1 OS=Bos taurus GN=MAT1A PE=2 SV=1	sp|Q2KJC6|METK1_BOVIN	Uncharacterized protein OS=Gasterosteus aculeatus GN=MAT1A (1 of 2) PE=3 SV=1	G3NJQ3_GASAC	scaffold_48:967636-975176	G_8h	G_BC	OK	1.15057	0.482276	-1.25442	-2.09352	0.0152	0.0378406	yes
XLOC_023577	evm.TU.scaffold_94.19	PREDICTED: transmembrane protein 198-like [Oreochromis niloticus]	Transmembrane protein 198 OS=Xenopus tropicalis GN=tmem198 PE=1 SV=1	sp|Q6DFQ7|TM198_XENTR	Uncharacterized protein OS=Oreochromis niloticus GN=LOC100693402 PE=4 SV=1	I3KIZ8_ORENI	scaffold_94:208281-210889	G_8h	G_BC	OK	3.41774	1.43707	-1.24992	-1.98916	0.0183	0.0442935	yes
XLOC_007845	evm.TU.scaffold_2.211	PREDICTED: sal-like protein 1 isoform X3 [Poecilia formosa]	Sal-like protein 1 OS=Mus musculus GN=Sall1 PE=1 SV=1	sp|Q9ER74|SALL1_MOUSE	Uncharacterized protein OS=Xiphophorus maculatus GN=SALL1 PE=4 SV=1	M4APA1_XIPMA	scaffold_2:3978269-3987153	G_8h	G_BC	OK	2.68409	1.13195	-1.24562	-4.12207	5e-05	0.000231506	yes
XLOC_001919	evm.TU.scaffold_111.2	PREDICTED: nuclear receptor subfamily 4 group A member 2-like isoform X1 [Oreochromis niloticus] ref|XP_005452334.1| PREDICTED: nuclear receptor subfamily 4 group A member 2-like isoform X2 [Oreochromis niloticus]	Nuclear receptor subfamily 4 group A member 2 OS=Bos taurus GN=NR4A2 PE=2 SV=1	sp|Q08E53|NR4A2_BOVIN	Uncharacterized protein OS=Oreochromis niloticus GN=LOC100694602 PE=3 SV=1	I3K2D1_ORENI	scaffold_111:23283-26284	G_8h	G_BC	OK	1.63685	0.690909	-1.24435	-2.20483	0.00785	0.0216376	yes
XLOC_022613	asmbl_68849|g.103376	growth hormone receptor type II [Sparus aurata] gb|AAU00110.2| growth hormone receptor type II [Sparus aurata]	Growth hormone receptor OS=Columba livia GN=GHR PE=2 SV=1	sp|Q90375|GHR_COLLI	Growth hormone receptor type II OS=Sparus aurata GN=GHR-II PE=2 SV=2	Q50EX8_SPAAU	scaffold_82:1180926-1190802	G_8h	G_BC	OK	10.6003	4.48531	-1.24082	-7.79797	5e-05	0.000231506	yes
XLOC_001331	evm.TU.scaffold_105.93	PREDICTED: mth938 domain-containing protein-like isoformX1 [Oreochromis niloticus] ref|XP_003449002.1| PREDICTED: mth938 domain-containing protein-like isoformX2 [Oreochromis niloticus] ref|XP_005474916.1| PREDICTED: mth938 domain-containing protein-like isoform X3 [Oreochromis niloticus] ref|XP_005474917.1| PREDICTED: mth938 domain-containing protein-like isoform X4 [Oreochromis niloticus] ref|X…	Mth938 domain-containing protein OS=Danio rerio GN=aamdc PE=2 SV=1	sp|Q502H1|AAMDC_DANRE	Uncharacterized protein OS=Oreochromis niloticus GN=LOC100697162 PE=4 SV=1	I3IYC6_ORENI	scaffold_105:1365750-1367863	G_8h	G_BC	OK	7.9945	3.40537	-1.2312	-2.48245	0.00475	0.0140853	yes
XLOC_001499	evm.TU.scaffold_107.40						scaffold_107:522526-524692	G_8h	G_BC	OK	14.0191	5.97846	-1.22955	-2.02474	0.01865	0.0450138	yes
XLOC_005559	evm.TU.scaffold_161.7	PREDICTED: serine/threonine-protein kinase Nek10 isoform X1 [Oreochromis niloticus] ref|XP_005455166.1| PREDICTED: serine/threonine-protein kinase Nek10 isoform X2 [Oreochromis niloticus]	Serine/threonine-protein kinase Nek10 OS=Mus musculus GN=Nek10 PE=2 SV=2	sp|Q3UGM2|NEK10_MOUSE	Uncharacterized protein (Fragment) OS=Oreochromis niloticus PE=4 SV=1	I3JH47_ORENI	scaffold_161:83917-95844	G_8h	G_BC	OK	1.27332	0.543075	-1.22937	-2.58187	0.0011	0.00388003	yes
XLOC_002907	evm.TU.scaffold_124.31						scaffold_124:410859-413425	G_8h	G_BC	OK	20.0898	8.58894	-1.22591	-3.42341	0.00015	0.000643518	yes
XLOC_000408	evm.TU.scaffold_1.47	PREDICTED: unconventional myosin-XVIIIa-like isoform X1 [Neolamprologus brichardi]	Unconventional myosin-XVIIIa OS=Homo sapiens GN=MYO18A PE=1 SV=3	sp|Q92614|MY18A_HUMAN	Uncharacterized protein OS=Oreochromis niloticus GN=MYO18A (2 of 2) PE=4 SV=1	I3J0Q9_ORENI	scaffold_1:714313-781516	G_8h	G_BC	OK	1.85266	0.792223	-1.22562	-5.73507	5e-05	0.000231506	yes
XLOC_022077	evm.TU.scaffold_77.101	reverse transcriptase, partial [Clarias batrachus]	Retrovirus-related Pol polyprotein LINE-1 OS=Mus musculus GN=Pol PE=1 SV=2	sp|P11369|POL2_MOUSE	Uncharacterized protein OS=Xiphophorus maculatus PE=4 SV=1	M3ZSH9_XIPMA	scaffold_77:1748208-1804983	G_8h	G_BC	OK	2.82655	1.21133	-1.22245	-2.05133	0.013	0.0332053	yes
XLOC_010721	evm.TU.scaffold_253.21	interferon gamma [Paralichthys olivaceus]			Interferon gamma OS=Paralichthys olivaceus GN=Ifng PE=2 SV=1	B3IXK0_PAROL	scaffold_253:367457-370075	G_8h	G_BC	OK	8.35922	3.58978	-1.21947	-2.54989	0.00405	0.0122407	yes
XLOC_009989	evm.TU.scaffold_239.3	PREDICTED: frizzled-3-like isoform X1 [Oreochromis niloticus] ref|XP_005449928.1| PREDICTED: frizzled-3-like isoform X2 [Oreochromis niloticus]	Frizzled-3 OS=Mus musculus GN=Fzd3 PE=1 SV=1	sp|Q61086|FZD3_MOUSE	Uncharacterized protein OS=Oreochromis niloticus GN=LOC100708057 PE=4 SV=1	I3IY67_ORENI	scaffold_239:9539-34201	G_8h	G_BC	OK	1.18252	0.510875	-1.21083	-2.4692	0.00265	0.00844094	yes
XLOC_004324	evm.TU.scaffold_143.3	PREDICTED: alpha-1D adrenergic receptor-like [Oreochromis niloticus]	Alpha-1D adrenergic receptor OS=Homo sapiens GN=ADRA1D PE=2 SV=2	sp|P25100|ADA1D_HUMAN	Uncharacterized protein OS=Oreochromis niloticus GN=LOC100711872 PE=3 SV=1	I3KB56_ORENI	scaffold_143:11584-17785	G_8h	G_BC	OK	7.53239	3.25632	-1.20987	-3.98707	5e-05	0.000231506	yes
XLOC_010079	evm.TU.scaffold_24.130	Uncharacterized protein [Dicentrarchus labrax]			Uncharacterized protein OS=Dicentrarchus labrax GN=DLA_Ib03920 PE=4 SV=1	E6ZHL6_DICLA	scaffold_24:2186364-2198043	G_8h	G_BC	OK	3.36655	1.45543	-1.20982	-2.62928	0.00205	0.00671414	yes
XLOC_003693	evm.TU.scaffold_134.70	PREDICTED: fructose-1,6-bisphosphatase isozyme 2-like [Pundamilia nyererei]	Fructose-1,6-bisphosphatase isozyme 2 OS=Rattus norvegicus GN=Fbp2 PE=2 SV=1	sp|Q9Z1N1|F16P2_RAT	Uncharacterized protein OS=Tetraodon nigroviridis GN=FBP2 PE=3 SV=1	H3DDW7_TETNG	scaffold_134:958980-967904	G_8h	G_BC	OK	3.44603	1.50482	-1.19535	-2.38283	0.0059	0.0169574	yes
XLOC_017791	evm.TU.scaffold_46.89	PREDICTED: syndecan-2-A-like isoform X2 [Oreochromis niloticus]	Syndecan-2-B OS=Xenopus laevis GN=sdc2-b PE=2 SV=1	sp|Q6GR51|SDC2B_XENLA	Syndecan (Fragment) OS=Oreochromis niloticus GN=LOC100706927 PE=3 SV=1	I3K7E9_ORENI	scaffold_46:1181506-1194592	G_8h	G_BC	OK	11.1783	4.88559	-1.1941	-4.76899	5e-05	0.000231506	yes
XLOC_018194	evm.TU.scaffold_48.78	Chondroadherin [Dicentrarchus labrax]	Chondroadherin OS=Bos taurus GN=CHAD PE=1 SV=1	sp|Q27972|CHAD_BOVIN	Chondroadherin OS=Dicentrarchus labrax GN=CHAD PE=4 SV=1	E6ZI43_DICLA	scaffold_48:1113654-1116973	G_8h	G_BC	OK	561.396	245.512	-1.19323	-31.145	5e-05	0.000231506	yes
XLOC_016231	evm.TU.scaffold_4.332	PREDICTED: low affinity cationic amino acid transporter 2-like isoform X1 [Haplochromis burtoni] ref|XP_005916630.1| PREDICTED: low affinity cationic amino acid transporter 2-like isoform X2 [Haplochromis burtoni]	Low affinity cationic amino acid transporter 2 OS=Danio rerio GN=slc7a2 PE=2 SV=1	sp|Q5PR34|CTR2_DANRE	Uncharacterized protein (Fragment) OS=Oreochromis niloticus GN=LOC100689797 PE=4 SV=1	I3KM73_ORENI	scaffold_4:5190046-5202283	G_8h	G_BC	OK	2.03819	0.891397	-1.19315	-2.51389	0.0019	0.00628971	yes
XLOC_001365	evm.TU.scaffold_105.92	PREDICTED: solute carrier family 35 member F2-like [Oreochromis niloticus]	Solute carrier family 35 member F2 OS=Mus musculus GN=Slc35f2 PE=2 SV=2	sp|Q7TML3|S35F2_MOUSE	Uncharacterized protein OS=Gasterosteus aculeatus GN=SLC35F2 (2 of 2) PE=4 SV=1	G3PJ23_GASAC	scaffold_105:1355622-1359266	G_8h	G_BC	OK	4.24036	1.85567	-1.19225	-2.66727	0.00145	0.00495736	yes
XLOC_007179	asmbl_21775|g.33143	PREDICTED: cyclin-D1-binding protein 1 homolog isoform X1 [Pundamilia nyererei]	Cyclin-D1-binding protein 1 homolog OS=Danio rerio GN=ccndbp1 PE=2 SV=2	sp|A3KNI7|CCDB1_DANRE	Uncharacterized protein (Fragment) OS=Oreochromis niloticus GN=LOC100696365 PE=4 SV=1	I3J9Q4_ORENI	scaffold_188:482725-490507	G_8h	G_BC	OK	57.5403	25.2035	-1.19095	-10.7705	5e-05	0.000231506	yes
XLOC_017744	evm.TU.scaffold_46.143	PREDICTED: endothelin-1-like [Maylandia zebra] ref|XP_005942725.1| PREDICTED: endothelin-1-like [Haplochromis burtoni]	Endothelin-1 OS=Sus scrofa GN=EDN1 PE=1 SV=1	sp|P09558|EDN1_PIG	Endothelin-1 OS=Dicentrarchus labrax GN=ET-1 PE=2 SV=2	B3VST4_DICLA	scaffold_46:2061853-2067519	G_8h	G_BC	OK	5.56058	2.44114	-1.18768	-2.8896	0.00045	0.00175133	yes
XLOC_020488	evm.TU.scaffold_64.14	PREDICTED: scavenger receptor cysteine-rich type 1 protein M130-like [Poecilia formosa] ref|XP_007553018.1| PREDICTED: scavenger receptor cysteine-rich type 1 protein M130-like [Poecilia formosa]	Deleted in malignant brain tumors 1 protein OS=Homo sapiens GN=DMBT1 PE=1 SV=2	sp|Q9UGM3|DMBT1_HUMAN	Uncharacterized protein (Fragment) OS=Takifugu rubripes PE=4 SV=1	H2SI46_TAKRU	scaffold_64:209394-227701	G_8h	G_BC	OK	9.08531	4.01607	-1.17775	-8.02513	5e-05	0.000231506	yes
XLOC_022507	evm.TU.scaffold_81.2	PREDICTED: transmembrane protease serine 9-like isoform X3 [Oreochromis niloticus]	Transmembrane protease serine 9 OS=Rattus norvegicus GN=Tmprss9 PE=3 SV=1	sp|P69526|TMPS9_RAT	Uncharacterized protein OS=Danio rerio GN=tmprss9 PE=3 SV=1	F6P306_DANRE	scaffold_81:4256-15668	G_8h	G_BC	OK	1.9554	0.867221	-1.17299	-2.91389	0.00025	0.00102462	yes
XLOC_019586	evm.TU.scaffold_569.1	PREDICTED: uncharacterized protein LOC102080148 isoform X3 [Oreochromis niloticus]			Uncharacterized protein OS=Oryzias latipes GN=LOC101162820 PE=4 SV=1	H2L7D3_ORYLA	scaffold_569:185-7319	G_8h	G_BC	OK	5.11121	2.27456	-1.16808	-2.03038	0.00525	0.0153648	yes
XLOC_023595	evm.TU.scaffold_94.73	PREDICTED: tubulin alpha chain-like [Takifugu rubripes]	Tubulin alpha chain OS=Torpedo marmorata PE=2 SV=1	sp|P36220|TBA_TORMA	Tubulin alpha-1B chain OS=Crotalus adamanteus PE=2 SV=1	J3S9T2_CROAD	scaffold_94:1114844-1117178	G_8h	G_BC	OK	21.2644	9.48342	-1.16496	-6.88679	5e-05	0.000231506	yes
XLOC_006715	evm.TU.scaffold_18.201	PREDICTED: serine hydroxymethyltransferase, mitochondrial-like isoform X1 [Haplochromis burtoni]	Serine hydroxymethyltransferase, mitochondrial OS=Homo sapiens GN=SHMT2 PE=1 SV=3	sp|P34897|GLYM_HUMAN	Uncharacterized protein OS=Takifugu rubripes GN=SHMT2 (1 of 3) PE=3 SV=1	H2S3K7_TAKRU	scaffold_18:2809063-2815410	G_8h	G_BC	OK	4.05697	1.80956	-1.16477	-3.07036	0.00015	0.000643518	yes
XLOC_008413	evm.TU.scaffold_205.33	PREDICTED: UDP-glucuronosyltransferase 2B31-like [Takifugu rubripes]	UDP-glucuronosyltransferase 2B20 OS=Macaca fascicularis GN=UGT2B20 PE=1 SV=1	sp|O77649|UDB20_MACFA	Uncharacterized protein (Fragment) OS=Gasterosteus aculeatus PE=3 SV=1	G3PC11_GASAC	scaffold_205:502634-506774	G_8h	G_BC	OK	8.00161	3.57711	-1.16149	-5.08936	5e-05	0.000231506	yes
XLOC_015259	evm.TU.scaffold_37.137	PREDICTED: interferon alpha-inducible protein 27-like protein 2B-like isoform X2 [Alligator sinensis]	Interferon alpha-inducible protein 27, mitochondrial OS=Homo sapiens GN=IFI27 PE=2 SV=3	sp|P40305|IFI27_HUMAN	Uncharacterized protein OS=Monodelphis domestica GN=KIAA0319L PE=4 SV=2	F7F2C1_MONDO	scaffold_37:2905600-2908399	G_8h	G_BC	OK	75.9576	34.0284	-1.15846	-6.33441	5e-05	0.000231506	yes
XLOC_004865	evm.TU.scaffold_151.11	PREDICTED: rho guanine nucleotide exchange factor 25-like isoform X5 [Oreochromis niloticus]	Rho guanine nucleotide exchange factor 25 OS=Homo sapiens GN=ARHGEF25 PE=1 SV=2	sp|Q86VW2|ARHGP_HUMAN	Uncharacterized protein OS=Oreochromis niloticus GN=ARHGEF25 (1 of 2) PE=4 SV=1	I3K2B1_ORENI	scaffold_151:168212-200285	G_8h	G_BC	OK	9.16427	4.10717	-1.15788	-5.80981	5e-05	0.000231506	yes
XLOC_004433	evm.TU.scaffold_145.40	Short transient receptor potential channel 1 [Dicentrarchus labrax]	Short transient receptor potential channel 1 OS=Homo sapiens GN=TRPC1 PE=1 SV=1	sp|P48995|TRPC1_HUMAN	Short transient receptor potential channel 1 OS=Dicentrarchus labrax GN=TRPC1 PE=4 SV=1	E6ZIY2_DICLA	scaffold_145:862276-875293	G_8h	G_BC	OK	1.45265	0.651375	-1.15713	-2.47774	0.0035	0.0107867	yes
XLOC_007135	evm.TU.scaffold_186.21	PREDICTED: rho GTPase-activating protein 6-like isoform X2 [Poecilia formosa]	Rho GTPase-activating protein 6 OS=Homo sapiens GN=ARHGAP6 PE=1 SV=3	sp|O43182|RHG06_HUMAN	Uncharacterized protein OS=Xiphophorus maculatus PE=4 SV=1	M4AK47_XIPMA	scaffold_186:324920-337262	G_8h	G_BC	OK	39.6136	17.7744	-1.15619	-11.6335	5e-05	0.000231506	yes
XLOC_014831	evm.TU.scaffold_354.21	PREDICTED: cell division cycle protein 20 homolog B-like isoform X1 [Oreochromis niloticus]	Cell division cycle protein 20 homolog B OS=Homo sapiens GN=CDC20B PE=2 SV=3	sp|Q86Y33|CD20B_HUMAN	Uncharacterized protein OS=Felis catus GN=CDC20B PE=4 SV=1	M3W944_FELCA	scaffold_354:299211-309539	G_8h	G_BC	OK	1.85105	0.831161	-1.15514	-2.42997	0.0026	0.00830002	yes
XLOC_023103	evm.TU.scaffold_9.88	PREDICTED: U8 snoRNA-decapping enzyme-like isoform X1 [Maylandia zebra] ref|XP_004565512.1| PREDICTED: U8 snoRNA-decapping enzyme-like isoform X2 [Maylandia zebra] ref|XP_004565513.1| PREDICTED: U8 snoRNA-decapping enzyme-like isoform X3 [Maylandia zebra] ref|XP_005944862.1| PREDICTED: U8 snoRNA-decapping enzyme-like [Haplochromis burtoni]	U8 snoRNA-decapping enzyme OS=Mus musculus GN=Nudt16 PE=1 SV=1	sp|Q6P3D0|NUD16_MOUSE	Uncharacterized protein OS=Oreochromis niloticus GN=LOC100706292 PE=4 SV=1	I3JRE2_ORENI	scaffold_9:1420681-1427280	G_8h	G_BC	OK	14.8549	6.6719	-1.15477	-3.50228	5e-05	0.000231506	yes
XLOC_019589	evm.TU.scaffold_57.7	PREDICTED: supervillin-like isoform X1 [Maylandia zebra]	Supervillin OS=Mus musculus GN=Svil PE=1 SV=1	sp|Q8K4L3|SVIL_MOUSE	Uncharacterized protein (Fragment) OS=Oreochromis niloticus GN=SVIL (2 of 2) PE=4 SV=1	I3J774_ORENI	scaffold_57:128902-166230	G_8h	G_BC	OK	4.58393	2.06121	-1.15309	-7.93552	5e-05	0.000231506	yes
XLOC_013068	evm.TU.scaffold_305.6	PREDICTED: alpha-2-macroglobulin-like protein 1-like [Takifugu rubripes]	Alpha-2-macroglobulin OS=Rattus norvegicus GN=A2m PE=2 SV=2	sp|P06238|A2MG_RAT	Uncharacterized protein OS=Takifugu rubripes GN=LOC101070853 PE=4 SV=1	H2TRN9_TAKRU	scaffold_305:85697-119225	G_8h	G_BC	OK	23.413	10.5533	-1.14961	-14.4695	5e-05	0.000231506	yes
XLOC_007022	evm.TU.scaffold_184.15	PREDICTED: putative nuclease HARBI1-like isoform X1 [Danio rerio]	Putative nuclease HARBI1 OS=Homo sapiens GN=HARBI1 PE=1 SV=1	sp|Q96MB7|HARB1_HUMAN	Uncharacterized protein (Fragment) OS=Danio rerio GN=si:dkey-228l14.1 PE=4 SV=1	F1R270_DANRE	scaffold_184:179297-181588	G_8h	G_BC	OK	12.5725	5.67889	-1.14659	-4.75687	5e-05	0.000231506	yes
XLOC_020499	evm.TU.scaffold_64.37	Nephrocystin-1 [Pteropus alecto]	Uncharacterized protein LINC00116 homolog OS=Mus musculus PE=4 SV=1	sp|Q8BT35|YB039_MOUSE			scaffold_64:599230-604715	G_8h	G_BC	OK	6.67428	3.02083	-1.14367	-2.02888	0.01335	0.0339297	yes
XLOC_006827	evm.TU.scaffold_18.271	PREDICTED: semaphorin-3A-like [Xiphophorus maculatus]	Semaphorin-3A OS=Rattus norvegicus GN=Sema3a PE=2 SV=1	sp|Q63548|SEM3A_RAT	Uncharacterized protein OS=Takifugu rubripes GN=LOC101070417 PE=4 SV=1	H2TS94_TAKRU	scaffold_18:3894087-3904075	G_8h	G_BC	OK	10.2826	4.65784	-1.14247	-4.55686	5e-05	0.000231506	yes
XLOC_002643	evm.TU.scaffold_12.204	PREDICTED: gamma-sarcoglycan-like [Xiphophorus maculatus]	Gamma-sarcoglycan OS=Canis familiaris GN=SGCG PE=3 SV=1	sp|Q8SQ72|SGCG_CANFA	Uncharacterized protein (Fragment) OS=Xiphophorus maculatus GN=SGCG PE=4 SV=1	M3ZG02_XIPMA	scaffold_12:3306625-3322689	G_8h	G_BC	OK	585.41	265.208	-1.14232	-35.7555	5e-05	0.000231506	yes
XLOC_009929	evm.TU.scaffold_236.39	PREDICTED: B-cell receptor-associated protein 31-like [Takifugu rubripes]	B-cell receptor-associated protein 31 OS=Pongo abelii GN=BCAP31 PE=2 SV=3	sp|Q5R8H3|BAP31_PONAB	Uncharacterized protein OS=Takifugu rubripes PE=4 SV=1	H2U7F4_TAKRU	scaffold_236:533094-538647	G_8h	G_BC	OK	8.12776	3.68997	-1.13925	-3.76908	5e-05	0.000231506	yes
XLOC_008313	evm.TU.scaffold_202.34	PREDICTED: POU domain, class 2, transcription factor 2-like isoform X1 [Oreochromis niloticus]	POU domain, class 2, transcription factor 2 OS=Homo sapiens GN=POU2F2 PE=1 SV=3	sp|P09086|PO2F2_HUMAN	Uncharacterized protein (Fragment) OS=Takifugu rubripes GN=POU2F2 (2 of 2) PE=3 SV=1	H2S905_TAKRU	scaffold_202:514946-524476	G_8h	G_BC	OK	2.13943	0.973104	-1.13656	-2.51453	0.00225	0.00729989	yes
XLOC_020860	evm.TU.scaffold_67.72	PREDICTED: uncharacterized protein KIAA1467 homolog [Oreochromis niloticus]	Uncharacterized protein KIAA1467 homolog OS=Gallus gallus GN=RCJMB04_14d19 PE=2 SV=1	sp|Q5F3L3|K1467_CHICK	Uncharacterized protein OS=Xiphophorus maculatus GN=KIAA1467 PE=4 SV=1	M3ZVC1_XIPMA	scaffold_67:1098165-1105638	G_8h	G_BC	OK	6.61288	3.00784	-1.13655	-5.24307	5e-05	0.000231506	yes
XLOC_012513	evm.TU.scaffold_3.57	PREDICTED: cytochrome P450 2J2-like [Haplochromis burtoni]	Cytochrome P450 2J2 OS=Homo sapiens GN=CYP2J2 PE=1 SV=2	sp|P51589|CP2J2_HUMAN	Uncharacterized protein OS=Oreochromis niloticus GN=CYP2J2 (8 of 10) PE=3 SV=1	I3J379_ORENI	scaffold_3:805460-811597	G_8h	G_BC	OK	29.2388	13.3403	-1.13209	-8.31205	5e-05	0.000231506	yes
XLOC_019465	evm.TU.scaffold_559.1	PREDICTED: 25-hydroxycholesterol 7-alpha-hydroxylase-like [Maylandia zebra]	25-hydroxycholesterol 7-alpha-hydroxylase OS=Homo sapiens GN=CYP7B1 PE=1 SV=2	sp|O75881|CP7B1_HUMAN	Uncharacterized protein (Fragment) OS=Oreochromis niloticus GN=LOC100694909 PE=3 SV=1	I3K981_ORENI	scaffold_559:1016-4583	G_8h	G_BC	OK	5.45949	2.49776	-1.12813	-2.81319	0.0007	0.00259948	yes
XLOC_010511	evm.TU.scaffold_25.35	Eukaryotic translation initiation factor 3 subunit 3 [Osmerus mordax]	Eukaryotic translation initiation factor 3 subunit H OS=Salmo salar GN=eif3h PE=2 SV=1	sp|B5RI54|EIF3H_SALSA	Eukaryotic translation initiation factor 3 subunit H OS=Osmerus mordax GN=IF33 PE=2 SV=1	C1BIW4_OSMMO	scaffold_25:501141-514662	G_8h	G_BC	OK	7.18786	3.29286	-1.12622	-3.41512	5e-05	0.000231506	yes
XLOC_005623	evm.TU.scaffold_162.77	PREDICTED: dentin matrix acidic phosphoprotein 1-like [Oreochromis niloticus]			Chromosome 13 SCAF14566, whole genome shotgun sequence OS=Tetraodon nigroviridis GN=GSTENG00016804001 PE=3 SV=1	Q4SKB4_TETNG	scaffold_162:991846-996347	G_8h	G_BC	OK	12.4795	5.73747	-1.12108	-6.42877	5e-05	0.000231506	yes
XLOC_018118	evm.TU.scaffold_48.102	unnamed protein product [Tetraodon nigroviridis]	Src kinase-associated phosphoprotein 1 OS=Takifugu rubripes GN=skap1 PE=3 SV=1	sp|Q1KKW7|SKAP1_TAKRU	Chromosome 2 SCAF14604, whole genome shotgun sequence. (Fragment) OS=Tetraodon nigroviridis GN=GSTENG00019149001 PE=4 SV=1	Q4SFD4_TETNG	scaffold_48:1318816-1329491	G_8h	G_BC	OK	3.05709	1.41095	-1.1155	-3.23679	5e-05	0.000231506	yes
XLOC_000100	evm.TU.scaffold_0.349	PREDICTED: juxtaposed with another zinc finger protein 1-like [Takifugu rubripes] gb|ABF22372.1| juxtaposed with another zinc finger protein 1 [Takifugu rubripes]	Juxtaposed with another zinc finger protein 1 OS=Pongo abelii GN=JAZF1 PE=2 SV=1	sp|Q5RDF5|JAZF1_PONAB	Juxtaposed with another zinc finger protein 1 OS=Takifugu rubripes GN=Jazf1a PE=4 SV=1	Q1KL18_TAKRU	scaffold_0:5036562-5046175	G_8h	G_BC	OK	3.26635	1.51505	-1.10831	-2.1623	0.0088	0.0238651	yes
XLOC_017619	evm.TU.scaffold_45.72	PREDICTED: pleckstrin homology domain-containing family H member 2 isoform X1 [Oreochromis niloticus]	Pleckstrin homology domain-containing family H member 2 OS=Homo sapiens GN=PLEKHH2 PE=2 SV=2	sp|Q8IVE3|PKHH2_HUMAN	Uncharacterized protein OS=Oreochromis niloticus GN=plekhh2 PE=4 SV=1	I3J4I4_ORENI	scaffold_45:1207912-1228186	G_8h	G_BC	OK	2.55822	1.18762	-1.10707	-4.45165	5e-05	0.000231506	yes
XLOC_022908	evm.TU.scaffold_86.19						scaffold_86:236669-237835	G_8h	G_BC	OK	4.92706	2.29191	-1.10418	-1.80172	0.0143	0.035966	yes
XLOC_020752	evm.TU.scaffold_66.113	PREDICTED: DNA damage-binding protein 2-like isoform X1 [Oreochromis niloticus]	DNA damage-binding protein 2 OS=Gallus gallus GN=DDB2 PE=2 SV=1	sp|Q5ZJL7|DDB2_CHICK	Uncharacterized protein OS=Oryzias latipes GN=LOC101159499 PE=4 SV=1	H2LQL1_ORYLA	scaffold_66:1773692-1778848	G_8h	G_BC	OK	2.95019	1.3763	-1.10001	-2.43335	0.0014	0.00481086	yes
XLOC_023444	evm.TU.scaffold_92.13	PREDICTED: RNA-binding protein with multiple splicing-like isoform X1 [Maylandia zebra] ref|XP_005743997.1| PREDICTED: RNA-binding protein with multiple splicing-like isoform X2 [Pundamilia nyererei] ref|XP_005930815.1| PREDICTED: RNA-binding protein with multiple splicing-like isoform X1 [Haplochromis burtoni]	RNA-binding protein with multiple splicing OS=Gallus gallus GN=RBPMS PE=2 SV=1	sp|Q9W6I1|RBPMS_CHICK	Uncharacterized protein (Fragment) OS=Xiphophorus maculatus GN=RBPMS2 PE=4 SV=1	M3ZG67_XIPMA	scaffold_92:287548-298381	G_8h	G_BC	OK	1.3464	0.629534	-1.09675	-2.08706	0.01275	0.0326743	yes
XLOC_004873	evm.TU.scaffold_151.30	PREDICTED: vasopressin V2 receptor-like [Xiphophorus maculatus]	Vasopressin V2 receptor OS=Mus musculus GN=Avpr2 PE=2 SV=1	sp|O88721|V2R_MOUSE	Uncharacterized protein OS=Xiphophorus maculatus GN=AVPR2 (1 of 2) PE=3 SV=1	M4A8L9_XIPMA	scaffold_151:602682-607777	G_8h	G_BC	OK	3.99498	1.87127	-1.09417	-2.94402	0.0005	0.00192366	yes
XLOC_016552	evm.TU.scaffold_409.6	PREDICTED: homeobox protein Dlx3b-like [Oreochromis niloticus]	Homeobox protein Dlx3b OS=Danio rerio GN=dlx3b PE=2 SV=1	sp|Q01702|DLX3B_DANRE	Uncharacterized protein OS=Oreochromis niloticus GN=DLX3 (2 of 2) PE=3 SV=1	I3JGX5_ORENI	scaffold_409:103864-108265	G_8h	G_BC	OK	8.47941	3.97443	-1.09322	-3.61171	5e-05	0.000231506	yes
XLOC_014762	evm.TU.scaffold_350.19	PREDICTED: apoptosis facilitator Bcl-2-like protein 14-like isoform X2 [Neolamprologus brichardi]	Bcl-2-like protein 12 OS=Homo sapiens GN=BCL2L12 PE=1 SV=1	sp|Q9HB09|B2L12_HUMAN	Uncharacterized protein OS=Danio rerio GN=si:ch73-248e21.1 PE=4 SV=1	E7F279_DANRE	scaffold_350:288297-301863	G_8h	G_BC	OK	15.5859	7.33175	-1.08801	-6.62007	5e-05	0.000231506	yes
XLOC_021375	asmbl_64594|g.96476	PREDICTED: fibrous sheath CABYR-binding protein-like [Oreochromis niloticus]	Protein MGARP OS=Homo sapiens GN=MGARP PE=1 SV=1	sp|Q8TDB4|HUMMR_HUMAN	Uncharacterized protein OS=Gasterosteus aculeatus PE=4 SV=1	G3Q3G9_GASAC	scaffold_7:4187682-4212531	G_8h	G_BC	OK	1.21201	0.570503	-1.08709	-1.73174	0.01355	0.034358	yes
XLOC_014812	evm.TU.scaffold_353.14	PREDICTED: zinc finger protein 395-like isoform X1 [Maylandia zebra]	Zinc finger protein 395 OS=Xenopus laevis GN=znf395 PE=2 SV=1	sp|Q6DFC8|ZN395_XENLA	Uncharacterized protein OS=Oreochromis niloticus GN=ZNF395 (1 of 2) PE=4 SV=1	I3J5S6_ORENI	scaffold_353:142347-144994	G_8h	G_BC	OK	22.3777	10.5339	-1.08703	-6.42803	5e-05	0.000231506	yes
XLOC_008670	evm.TU.scaffold_21.200	PREDICTED: EGF-containing fibulin-like extracellular matrix protein 2-like [Pundamilia nyererei]	EGF-containing fibulin-like extracellular matrix protein 2 OS=Homo sapiens GN=EFEMP2 PE=1 SV=3	sp|O95967|FBLN4_HUMAN	Uncharacterized protein OS=Oreochromis niloticus GN=LOC100694142 PE=4 SV=1	I3JDD2_ORENI	scaffold_21:3338457-3348030	G_8h	G_BC	OK	17.8647	8.42532	-1.08431	-7.63339	5e-05	0.000231506	yes
XLOC_003282	evm.TU.scaffold_13.29	serine protease I-1 [Paralichthys olivaceus] dbj|BAE46931.1| serine protease [Paralichthys olivaceus] gb|ADL09363.1| serine protease I-1 [Paralichthys olivaceus]	Serine protease 57 OS=Rattus norvegicus GN=Prss57 PE=2 SV=2	sp|Q6IE59|PRS57_RAT	Serine protease OS=Paralichthys olivaceus PE=2 SV=1	Q59IS7_PAROL	scaffold_13:361900-364331	G_8h	G_BC	OK	50.765	23.9634	-1.083	-6.35403	5e-05	0.000231506	yes
XLOC_001294	evm.TU.scaffold_104.109	PREDICTED: D-amino-acid oxidase-like [Oryzias latipes]	D-amino-acid oxidase OS=Homo sapiens GN=DAO PE=1 SV=3	sp|P14920|OXDA_HUMAN	Uncharacterized protein OS=Gasterosteus aculeatus GN=DAO PE=4 SV=1	G3P299_GASAC	scaffold_104:1282642-1286122	G_8h	G_BC	OK	3.93149	1.85868	-1.0808	-2.14208	0.0066	0.0186662	yes
XLOC_015005	evm.TU.scaffold_36.60	PREDICTED: LOW QUALITY PROTEIN: migration and invasion enhancer 1-like [Poecilia formosa]	Migration and invasion enhancer 1 OS=Mus musculus GN=Mien1 PE=1 SV=1	sp|Q9CQ86|MIEN1_MOUSE	Selenoprotein W2a OS=Oreochromis mossambicus PE=4 SV=2	Q3ZLC7_OREMO	scaffold_36:1004430-1014951	G_8h	G_BC	OK	7.26201	3.43634	-1.0795	-2.67255	0.0005	0.00192366	yes
XLOC_005015	evm.TU.scaffold_153.74	toll-like receptor 5 soluble form [Paralichthys olivaceus]	Toll-like receptor 5 OS=Mus musculus GN=Tlr5 PE=1 SV=1	sp|Q9JLF7|TLR5_MOUSE	Toll-like receptor 5 soluble form OS=Paralichthys olivaceus PE=4 SV=1	G3EMS6_PAROL	scaffold_153:999487-1012006	G_8h	G_BC	OK	4.33776	2.05874	-1.07519	-3.7426	5e-05	0.000231506	yes
XLOC_020925	evm.TU.scaffold_67.61	PREDICTED: uncharacterized protein LOC101474050 isoform X1 [Maylandia zebra]	Zona pellucida sperm-binding protein 1 OS=Homo sapiens GN=ZP1 PE=2 SV=1	sp|P60852|ZP1_HUMAN	Uncharacterized protein OS=Oreochromis niloticus PE=4 SV=1	I3JNQ6_ORENI	scaffold_67:918239-924651	G_8h	G_BC	OK	2.97686	1.42103	-1.06685	-3.9673	5e-05	0.000231506	yes
XLOC_023747	evm.TU.scaffold_96.103	PREDICTED: MKL/myocardin-like protein 2-like isoform X1 [Oreochromis niloticus]	MKL/myocardin-like protein 2 OS=Homo sapiens GN=MKL2 PE=1 SV=3	sp|Q9ULH7|MKL2_HUMAN	Uncharacterized protein (Fragment) OS=Oreochromis niloticus GN=MKL2 (2 of 2) PE=4 SV=1	I3IYU7_ORENI	scaffold_96:1589562-1600997	G_8h	G_BC	OK	7.27729	3.48024	-1.06422	-5.78299	5e-05	0.000231506	yes
XLOC_010512	evm.TU.scaffold_25.37	PREDICTED: eukaryotic translation initiation factor 3 subunit H-like [Oreochromis niloticus]	Eukaryotic translation initiation factor 3 subunit H OS=Salmo salar GN=eif3h PE=2 SV=1	sp|B5RI54|EIF3H_SALSA	Eukaryotic translation initiation factor 3 subunit H OS=Osmerus mordax GN=IF33 PE=2 SV=1	C1BIW4_OSMMO	scaffold_25:524375-526776	G_8h	G_BC	OK	46.3667	22.2304	-1.06056	-5.3199	5e-05	0.000231506	yes
XLOC_020574	evm.TU.scaffold_64.110	PREDICTED: connective tissue growth factor [Poecilia formosa]	Connective tissue growth factor OS=Sus scrofa GN=CTGF PE=2 SV=1	sp|O19113|CTGF_PIG	Uncharacterized protein OS=Xiphophorus maculatus GN=CTGF PE=4 SV=1	M3ZXG3_XIPMA	scaffold_64:1874048-1875587	G_8h	G_BC	OK	66.2636	31.7814	-1.06004	-9.1141	5e-05	0.000231506	yes
XLOC_000374	evm.TU.scaffold_0.584	PREDICTED: adenylyl cyclase-associated protein 2-like [Oreochromis niloticus]	Adenylyl cyclase-associated protein 2 OS=Pongo abelii GN=CAP2 PE=2 SV=1	sp|Q5R5X8|CAP2_PONAB	Adenylyl cyclase-associated protein OS=Takifugu rubripes GN=LOC101072561 PE=3 SV=1	H2TGT1_TAKRU	scaffold_0:8186151-8199177	G_8h	G_BC	OK	1.53121	0.735248	-1.05837	-2.07436	0.0122	0.0314585	yes
XLOC_013619	evm.TU.scaffold_32.89	unnamed protein product [Tetraodon nigroviridis]	NADH dehydrogenase [ubiquinone] 1 beta subcomplex subunit 1 OS=Pongo pygmaeus GN=NDUFB1 PE=3 SV=1	sp|P0CB74|NDUB1_PONPY	Uncharacterized protein OS=Gasterosteus aculeatus GN=NDUFB1 PE=4 SV=1	G3P0J1_GASAC	scaffold_32:1777774-1779456	G_8h	G_BC	OK	38.4605	18.4746	-1.05783	-2.66683	0.0003	0.00120965	yes
XLOC_018842	evm.TU.scaffold_51.60	PREDICTED: synaptopodin-2-like isoform X1 [Maylandia zebra]	Synaptopodin-2 OS=Mus musculus GN=Synpo2 PE=1 SV=2	sp|Q91YE8|SYNP2_MOUSE	Uncharacterized protein OS=Oreochromis niloticus GN=SYNPO2 (1 of 2) PE=4 SV=1	I3JL56_ORENI	scaffold_51:1191316-1230688	G_8h	G_BC	OK	14.2343	6.84986	-1.05523	-14.0028	5e-05	0.000231506	yes
XLOC_001806	evm.TU.scaffold_11.122	PREDICTED: cortactin-binding protein 2-like [Maylandia zebra]	Cortactin-binding protein 2 OS=Ornithorhynchus anatinus GN=CTTNBP2 PE=3 SV=1	sp|Q07DZ5|CTTB2_ORNAN	Uncharacterized protein OS=Tetraodon nigroviridis GN=CTTNBP2 PE=4 SV=1	H3DF60_TETNG	scaffold_11:1892344-1908102	G_8h	G_BC	OK	3.77586	1.81713	-1.05515	-3.45921	5e-05	0.000231506	yes
XLOC_022480	evm.TU.scaffold_81.27	PREDICTED: uncharacterized protein LOC102303152 [Haplochromis burtoni]	Leucine-rich repeat-containing protein 15 OS=Rattus norvegicus GN=Lrrc15 PE=2 SV=1	sp|Q8R5M3|LRC15_RAT	Uncharacterized protein (Fragment) OS=Xiphophorus maculatus PE=4 SV=1	M4AV75_XIPMA	scaffold_81:468500-471101	G_8h	G_BC	OK	13.1545	6.33896	-1.05324	-9.50593	5e-05	0.000231506	yes
XLOC_011539	evm.TU.scaffold_272.11	PREDICTED: protein FAM160A1-like [Oreochromis niloticus]	Protein FAM160A1 OS=Homo sapiens GN=FAM160A1 PE=2 SV=2	sp|Q05DH4|F16A1_HUMAN	Uncharacterized protein OS=Oreochromis niloticus GN=FAM160A1 (2 of 2) PE=4 SV=1	I3JSD4_ORENI	scaffold_272:96821-104449	G_8h	G_BC	OK	9.56804	4.62852	-1.04767	-6.85226	5e-05	0.000231506	yes
XLOC_009501	evm.TU.scaffold_23.18	PREDICTED: 40S ribosomal protein S29-like [Anolis carolinensis]	40S ribosomal protein S29 OS=Ictalurus punctatus GN=rps29 PE=3 SV=3	sp|Q90YP2|RS29_ICTPU	Uncharacterized protein OS=Gasterosteus aculeatus GN=RPS29 PE=3 SV=1	G3PHB9_GASAC	scaffold_23:259487-286432	G_8h	G_BC	OK	4.95722	2.39874	-1.04725	-3.75757	5e-05	0.000231506	yes
XLOC_019528	evm.TU.scaffold_56.19	PREDICTED: alpha-N-acetylgalactosaminide alpha-2,6-sialyltransferase 6-like [Pundamilia nyererei]	Alpha-N-acetylgalactosaminide alpha-2,6-sialyltransferase 6 OS=Homo sapiens GN=ST6GALNAC6 PE=1 SV=1	sp|Q969X2|SIA7F_HUMAN	Uncharacterized protein OS=Gasterosteus aculeatus GN=ST6GALNAC6 PE=4 SV=1	G3PU41_GASAC	scaffold_56:360382-364445	G_8h	G_BC	OK	4.65413	2.25294	-1.0467	-2.45509	0.00165	0.005562	yes
XLOC_008055	evm.TU.scaffold_20.108	PREDICTED: SH3-containing GRB2-like protein 3-interacting protein 1-like [Lepisosteus oculatus]	SH3-containing GRB2-like protein 3-interacting protein 1 OS=Homo sapiens GN=SGIP1 PE=1 SV=2	sp|Q9BQI5|SGIP1_HUMAN	Uncharacterized protein (Fragment) OS=Oreochromis niloticus GN=SGIP1 (1 of 2) PE=4 SV=1	I3JUL1_ORENI	scaffold_20:1949559-1973912	G_8h	G_BC	OK	6.28804	3.04476	-1.04628	-5.57498	5e-05	0.000231506	yes
XLOC_006777	evm.TU.scaffold_18.128	PREDICTED: tumor necrosis factor receptor superfamily member 1A-like isoform X1 [Maylandia zebra]	Tumor necrosis factor receptor superfamily member 1A OS=Rattus norvegicus GN=Tnfrsf1a PE=2 SV=2	sp|P22934|TNR1A_RAT	Uncharacterized protein OS=Danio rerio PE=4 SV=1	E7FDJ7_DANRE	scaffold_18:1727033-1734038	G_8h	G_BC	OK	2.24096	1.08593	-1.04518	-1.96422	0.0171	0.0417848	yes
XLOC_012078	evm.TU.scaffold_289.14	PREDICTED: actin-related protein 3B-like isoform 1 [Oreochromis niloticus]	Actin-related protein 3B OS=Homo sapiens GN=ACTR3B PE=2 SV=1	sp|Q9P1U1|ARP3B_HUMAN	Uncharacterized protein OS=Oreochromis niloticus GN=LOC100709824 PE=3 SV=1	I3KLB1_ORENI	scaffold_289:216853-220084	G_8h	G_BC	OK	2.66468	1.29302	-1.04322	-1.96706	0.01255	0.0322477	yes
XLOC_023383	evm.TU.scaffold_91.26	PREDICTED: protein yippee-like 3 isoform X1 [Astyanax mexicanus]	Protein yippee-like 3 OS=Oryzias latipes GN=ypel3 PE=3 SV=1	sp|Q65Z54|YPEL3_ORYLA	Uncharacterized protein OS=Xiphophorus maculatus GN=YPEL3 PE=4 SV=1	M4ABZ6_XIPMA	scaffold_91:257316-259393	G_8h	G_BC	OK	226.426	109.965	-1.042	-6.83891	5e-05	0.000231506	yes
XLOC_006487	evm.TU.scaffold_175.42	cytochrome P450 [Larimichthys crocea]	Leukotriene-B(4) omega-hydroxylase 2 OS=Homo sapiens GN=CYP4F3 PE=2 SV=2	sp|Q08477|CP4F3_HUMAN	Cytochrome P450 OS=Larimichthys crocea GN=CYP4F7 PE=2 SV=1	A9YE33_LARCR	scaffold_175:520125-523524	G_8h	G_BC	OK	3.81595	1.85451	-1.041	-2.87276	0.0006	0.00226374	yes
XLOC_013004	evm.TU.scaffold_302.15	PREDICTED: H/ACA ribonucleoprotein complex subunit 3 [Astyanax mexicanus]	H/ACA ribonucleoprotein complex subunit 3 OS=Danio rerio GN=nop10 PE=3 SV=1	sp|Q6DRH5|NOP10_DANRE	Nucleolar protein family A, member 3 (H/ACA small nucleolar RNPs) OS=Xenopus tropicalis GN=nop10 PE=4 SV=1	A4IHX9_XENTR	scaffold_302:261829-264883	G_8h	G_BC	OK	12.477	6.07269	-1.03886	-3.38957	5e-05	0.000231506	yes
XLOC_005154	evm.TU.scaffold_156.21	PREDICTED: transcription factor COE3-like isoform X3 [Maylandia zebra] ref|XP_005474295.1| PREDICTED: transcription factor COE3-like isoform X6 [Oreochromis niloticus] ref|XP_005727510.1| PREDICTED: transcription factor COE3-like isoform X3 [Pundamilia nyererei] ref|XP_005914218.1| PREDICTED: transcription factor COE3-like isoform X5 [Haplochromis burtoni] ref|XP_006783798.1| PREDICTED: transcrip…	Transcription factor COE3 OS=Homo sapiens GN=EBF3 PE=1 SV=2	sp|Q9H4W6|COE3_HUMAN	Uncharacterized protein OS=Oreochromis niloticus GN=LOC100698009 PE=3 SV=1	I3IVD2_ORENI	scaffold_156:301487-317180	G_8h	G_BC	OK	26.237	12.8002	-1.03543	-7.12889	5e-05	0.000231506	yes
XLOC_007838	evm.TU.scaffold_2.173	PREDICTED: iroquois-class homeodomain protein irx-3-like [Neolamprologus brichardi]	Iroquois-class homeodomain protein irx-3 OS=Xenopus tropicalis GN=irx3 PE=2 SV=1	sp|Q6NVN3|IRX3_XENTR	Uncharacterized protein OS=Oreochromis niloticus GN=LOC100701597 PE=3 SV=1	I3J3T0_ORENI	scaffold_2:3251097-3254576	G_8h	G_BC	OK	1.87453	0.916029	-1.03307	-2.11148	0.01435	0.0360671	yes
XLOC_015882	evm.TU.scaffold_392.21	PREDICTED: uncharacterized protein LOC102075749 [Oreochromis niloticus]	RNA-directed DNA polymerase from mobile element jockey OS=Drosophila funebris GN=jockey\pol PE=1 SV=1	sp|P21329|RTJK_DROFU	Uncharacterized protein (Fragment) OS=Oryzias latipes PE=4 SV=1	H2MLH2_ORYLA	scaffold_392:205669-222588	G_8h	G_BC	OK	22.0812	10.796	-1.03233	-10.0657	5e-05	0.000231506	yes
XLOC_015412	evm.TU.scaffold_374.19	PREDICTED: aminoacyl tRNA synthase complex-interacting multifunctional protein 1-like [Oreochromis niloticus]	Aminoacyl tRNA synthase complex-interacting multifunctional protein 1 OS=Homo sapiens GN=AIMP1 PE=1 SV=2	sp|Q12904|AIMP1_HUMAN	Uncharacterized protein OS=Oreochromis niloticus GN=AIMP1 (2 of 2) PE=4 SV=1	I3K7V5_ORENI	scaffold_374:233657-238812	G_8h	G_BC	OK	5.11162	2.5015	-1.03099	-2.97362	0.0003	0.00120965	yes
XLOC_021481	evm.TU.scaffold_70.70	PREDICTED: homeobox protein Dlx1a-like [Takifugu rubripes]	Homeobox protein Dlx1a OS=Danio rerio GN=dlx1a PE=2 SV=1	sp|Q98875|DLX1A_DANRE	Uncharacterized protein (Fragment) OS=Takifugu rubripes GN=LOC101067899 PE=3 SV=1	H2V8E3_TAKRU	scaffold_70:1240171-1241466	G_8h	G_BC	OK	46.7936	22.9134	-1.03012	-6.11938	5e-05	0.000231506	yes
XLOC_019225	evm.TU.scaffold_54.181	PREDICTED: integrin alpha-10-like [Haplochromis burtoni]	Integrin alpha-10 OS=Homo sapiens GN=ITGA10 PE=2 SV=2	sp|O75578|ITA10_HUMAN	Uncharacterized protein (Fragment) OS=Takifugu rubripes GN=LOC101064178 PE=3 SV=1	H2TJV5_TAKRU	scaffold_54:2439205-2460891	G_8h	G_BC	OK	1.78417	0.876616	-1.02523	-2.83706	0.00015	0.000643518	yes
XLOC_007814	evm.TU.scaffold_2.71	PREDICTED: semaphorin-4B-like [Neolamprologus brichardi]	Semaphorin-4B OS=Mus musculus GN=Sema4b PE=1 SV=2	sp|Q62179|SEM4B_MOUSE	Uncharacterized protein OS=Oreochromis niloticus GN=SEMA4B (2 of 2) PE=4 SV=1	I3J305_ORENI	scaffold_2:1157023-1191615	G_8h	G_BC	OK	2.7801	1.3678	-1.02327	-3.75208	5e-05	0.000231506	yes
XLOC_013132	evm.TU.scaffold_307.31						scaffold_307:336211-336523	G_8h	G_BC	OK	304.86	150.353	-1.01979	-6.21898	5e-05	0.000231506	yes
XLOC_017359	evm.TU.scaffold_44.58	PREDICTED: oxysterol-binding protein-related protein 1-like isoform X1 [Haplochromis burtoni]	Oxysterol-binding protein-related protein 1 OS=Homo sapiens GN=OSBPL1A PE=1 SV=2	sp|Q9BXW6|OSBL1_HUMAN	Oxysterol-binding protein OS=Tetraodon nigroviridis GN=OSBPL1A (2 of 2) PE=3 SV=1	H3DCN8_TETNG	scaffold_44:895105-911535	G_8h	G_BC	OK	2.17012	1.07165	-1.01794	-2.92878	0.00025	0.00102462	yes
XLOC_007339	evm.TU.scaffold_19.4	PREDICTED: calcium-independent phospholipase A2-gamma-like isoform X1 [Neolamprologus brichardi]	Calcium-independent phospholipase A2-gamma OS=Oryctolagus cuniculus GN=PNPLA8 PE=1 SV=1	sp|Q5XTS1|PLPL8_RABIT	Chromosome 9 SCAF14729, whole genome shotgun sequence. (Fragment) OS=Tetraodon nigroviridis GN=GSTENG00023607001 PE=4 SV=1	Q4S5S5_TETNG	scaffold_19:28006-32881	G_8h	G_BC	OK	3.51601	1.73698	-1.01736	-3.48453	5e-05	0.000231506	yes
XLOC_008283	evm.TU.scaffold_202.12	PREDICTED: elongation factor 1-alpha 1 [Otolemur garnettii]	Elongation factor 1-alpha OS=Danio rerio GN=eef1a PE=2 SV=1	sp|Q92005|EF1A_DANRE	Elongation factor 1-alpha OS=Solea senegalensis GN=SseEF1A2 PE=2 SV=1	A6BMG2_SOLSE	scaffold_202:92693-95719	G_8h	G_BC	OK	131.082	64.8144	-1.01608	-14.8946	5e-05	0.000231506	yes
XLOC_016531	evm.TU.scaffold_408.3	reverse transcriptase, partial [Clarias batrachus]	LINE-1 reverse transcriptase homolog OS=Nycticebus coucang PE=1 SV=1	sp|P08548|LIN1_NYCCO	Reverse transcriptase OS=Oryzias latipes PE=4 SV=1	O93520_ORYLA	scaffold_408:26068-32870	G_8h	G_BC	OK	2.04419	1.01263	-1.01341	-3.13157	0.00025	0.00102462	yes
XLOC_009133	evm.TU.scaffold_22.53	PREDICTED: dehydrogenase/reductase SDR family member on chromosome X-like isoform X1 [Oreochromis niloticus]	Dehydrogenase/reductase SDR family member on chromosome X OS=Homo sapiens GN=DHRSX PE=2 SV=2	sp|Q8N5I4|DHRSX_HUMAN	Uncharacterized protein OS=Oreochromis niloticus GN=DHRSX (2 of 2) PE=4 SV=1	I3J8Z9_ORENI	scaffold_22:1233990-1257973	G_8h	G_BC	OK	3.39011	1.67988	-1.01298	-2.24044	0.00695	0.0195207	yes
XLOC_011249	evm.TU.scaffold_266.35	PREDICTED: myelin-oligodendrocyte glycoprotein-like [Oreochromis niloticus]	Myelin-oligodendrocyte glycoprotein OS=Rattus norvegicus GN=Mog PE=1 SV=1	sp|Q63345|MOG_RAT	Uncharacterized protein (Fragment) OS=Gasterosteus aculeatus PE=4 SV=1	G3Q8C2_GASAC	scaffold_266:403883-408482	G_8h	G_BC	OK	4.08071	2.02217	-1.01292	-2.48575	0.0017	0.00571004	yes
XLOC_022766	evm.TU.scaffold_84.6	PREDICTED: Krueppel-like factor 15-like [Haplochromis burtoni]	Krueppel-like factor 15 OS=Mus musculus GN=Klf15 PE=2 SV=1	sp|Q9EPW2|KLF15_MOUSE	Uncharacterized protein (Fragment) OS=Takifugu rubripes GN=LOC101071465 PE=4 SV=1	H2RJ59_TAKRU	scaffold_84:113315-116777	G_8h	G_BC	OK	18.214	9.04069	-1.01055	-5.62366	5e-05	0.000231506	yes
XLOC_012683	evm.TU.scaffold_3.96	PREDICTED: myocilin-like [Oreochromis niloticus]	Myocilin OS=Bos taurus GN=MYOC PE=2 SV=1	sp|Q9XTA3|MYOC_BOVIN	Uncharacterized protein OS=Oreochromis niloticus GN=MYOC (1 of 2) PE=4 SV=1	I3J3M2_ORENI	scaffold_3:1240534-1249079	G_8h	G_BC	OK	24.3644	12.1454	-1.00436	-7.52644	5e-05	0.000231506	yes
XLOC_014271	evm.TU.scaffold_34.185	transposase [Salmo salar]			Transposase OS=Salmo salar PE=4 SV=1	A8C5I4_SALSA	scaffold_34:3062916-3084303	G_8h	G_BC	OK	2.96311	1.48001	-1.0015	-2.82475	0.00035	0.00139248	yes
XLOC_020402	asmbl_62199|g.93402	PREDICTED: nocturnin-like [Takifugu rubripes]	Nocturnin OS=Mus musculus GN=Ccrn4l PE=2 SV=3	sp|O35710|NOCT_MOUSE	Uncharacterized protein OS=Gasterosteus aculeatus GN=CCRN4L (1 of 2) PE=4 SV=1	G3Q7S1_GASAC	scaffold_63:1102810-1130092	G_8h	G_BC	OK	5.8662	11.7427	1.00127	6.10566	5e-05	0.000231506	yes
XLOC_007939	evm.TU.scaffold_2.227	PREDICTED: HEAT repeat-containing protein 3-like [Haplochromis burtoni]	HEAT repeat-containing protein 3 OS=Homo sapiens GN=HEATR3 PE=1 SV=2	sp|Q7Z4Q2|HEAT3_HUMAN	Uncharacterized protein OS=Oreochromis niloticus GN=heatr3 PE=4 SV=1	I3J3Z5_ORENI	scaffold_2:4291438-4302195	G_8h	G_BC	OK	6.33346	12.6879	1.00239	5.65607	5e-05	0.000231506	yes
XLOC_003253	asmbl_9843|g.14764	PREDICTED: semaphorin-3F-like [Xiphophorus maculatus]	Semaphorin-3F OS=Homo sapiens GN=SEMA3F PE=2 SV=2	sp|Q13275|SEM3F_HUMAN	Uncharacterized protein OS=Gasterosteus aculeatus GN=SEMA3F (1 of 2) PE=4 SV=1	G3P8Z3_GASAC	scaffold_129:925664-1000542	G_8h	G_BC	OK	6.88162	13.8092	1.00481	9.00712	5e-05	0.000231506	yes
XLOC_021502	evm.TU.scaffold_70.104	PREDICTED: polypeptide N-acetylgalactosaminyltransferase 3-like [Pundamilia nyererei]	Polypeptide N-acetylgalactosaminyltransferase 3 OS=Homo sapiens GN=GALNT3 PE=1 SV=2	sp|Q14435|GALT3_HUMAN	Uncharacterized protein OS=Oreochromis niloticus GN=galnt3 PE=3 SV=1	I3JQI5_ORENI	scaffold_70:1800125-1806272	G_8h	G_BC	OK	12.9703	26.034	1.00518	7.88365	5e-05	0.000231506	yes
XLOC_017114	evm.TU.scaffold_43.87	PREDICTED: coiled-coil domain-containing protein 13-like isoform X2 [Pundamilia nyererei]	Coiled-coil domain-containing protein 13 OS=Homo sapiens GN=CCDC13 PE=2 SV=2	sp|Q8IYE1|CCD13_HUMAN	Uncharacterized protein OS=Xiphophorus maculatus GN=CCDC13 PE=4 SV=1	M3ZUE1_XIPMA	scaffold_43:1151978-1163555	G_8h	G_BC	OK	1.73591	3.48449	1.00526	3.21149	5e-05	0.000231506	yes
XLOC_022398	evm.TU.scaffold_8.297	Disks large-associated protein 4 [Dicentrarchus labrax]	Disks large-associated protein 4 OS=Homo sapiens GN=DLGAP4 PE=1 SV=3	sp|Q9Y2H0|DLGP4_HUMAN	Disks large-associated protein 4 OS=Dicentrarchus labrax GN=DLGAP4 PE=4 SV=1	E6ZFH8_DICLA	scaffold_8:4934041-4959601	G_8h	G_BC	OK	0.586038	1.17838	1.00774	2.4366	0.0023	0.00744774	yes
XLOC_012876	evm.TU.scaffold_30.8	PREDICTED: polycomb group RING finger protein 3-like [Maylandia zebra] ref|XP_005924114.1| PREDICTED: polycomb group RING finger protein 3-like isoform X1 [Haplochromis burtoni] ref|XP_005924115.1| PREDICTED: polycomb group RING finger protein 3-like isoform X2 [Haplochromis burtoni]	Polycomb group RING finger protein 3 OS=Mus musculus GN=PcgF3 PE=2 SV=1	sp|Q8BTQ0|PCGF3_MOUSE	Uncharacterized protein OS=Xiphophorus maculatus GN=PCGF3 PE=4 SV=1	M4AUY0_XIPMA	scaffold_30:114877-132064	G_8h	G_BC	OK	3.56497	7.16865	1.00781	2.48651	0.00125	0.00434535	yes
XLOC_019380	evm.TU.scaffold_55.117	PREDICTED: protein FAM64A-like isoform X2 [Oreochromis niloticus]	Protein FAM64A OS=Homo sapiens GN=FAM64A PE=1 SV=1	sp|Q9BSJ6|FA64A_HUMAN	Uncharacterized protein OS=Oreochromis niloticus PE=4 SV=1	I3JB43_ORENI	scaffold_55:2206022-2208836	G_8h	G_BC	OK	1.68119	3.3962	1.01444	1.90111	0.0153	0.0380591	yes
XLOC_020098	evm.TU.scaffold_6.279	Mitochondrial 39S ribosomal protein L27 [Anoplopoma fimbria]	39S ribosomal protein L27, mitochondrial OS=Bos taurus GN=MRPL27 PE=1 SV=1	sp|Q32PC3|RM27_BOVIN	Mitochondrial 39S ribosomal protein L27 OS=Anoplopoma fimbria GN=RM27 PE=2 SV=1	C3KIL8_ANOFI	scaffold_6:4947827-4949477	G_8h	G_BC	OK	69.4974	140.448	1.015	7.05316	5e-05	0.000231506	yes
XLOC_016695	asmbl_51099|g.76553	PREDICTED: epithelial-stromal interaction protein 1-like isoform X1 [Neolamprologus brichardi]	Epithelial-stromal interaction protein 1 OS=Homo sapiens GN=EPSTI1 PE=2 SV=2	sp|Q96J88|ESIP1_HUMAN	Uncharacterized protein OS=Danio rerio GN=zgc:194621 PE=2 SV=1	B3DHJ4_DANRE	scaffold_410:84506-87778	G_8h	G_BC	OK	1.25622	2.54429	1.01817	1.77723	0.00605	0.0173305	yes
XLOC_009681	evm.TU.scaffold_230.11	PREDICTED: jmjC domain-containing protein 8-like isoform X1 [Oreochromis niloticus]	JmjC domain-containing protein 8 OS=Homo sapiens GN=JMJD8 PE=2 SV=1	sp|Q96S16|JMJD8_HUMAN	Uncharacterized protein OS=Oreochromis niloticus GN=LOC100701174 PE=4 SV=1	I3JSI4_ORENI	scaffold_230:97253-100350	G_8h	G_BC	OK	48.4752	98.4342	1.02191	8.84417	5e-05	0.000231506	yes
XLOC_000946	evm.TU.scaffold_100.34	PREDICTED: riboflavin kinase-like isoform X1 [Oreochromis niloticus] ref|XP_005473482.1| PREDICTED: riboflavin kinase-like isoform X2 [Oreochromis niloticus]	Riboflavin kinase OS=Mus musculus GN=Rfk PE=1 SV=2	sp|Q8CFV9|RIFK_MOUSE	Uncharacterized protein (Fragment) OS=Tetraodon nigroviridis GN=RFK PE=4 SV=1	H3DEF5_TETNG	scaffold_100:786240-789249	G_8h	G_BC	OK	35.7749	72.6726	1.02246	5.45551	5e-05	0.000231506	yes
XLOC_010591	evm.TU.scaffold_25.130	PREDICTED: transcription factor E2F3-like isoform X1 [Oreochromis niloticus]	Transcription factor E2F3 OS=Mus musculus GN=E2f3 PE=1 SV=2	sp|O35261|E2F3_MOUSE	Uncharacterized protein OS=Oreochromis niloticus GN=E2F3 PE=3 SV=1	I3JJ77_ORENI	scaffold_25:2743055-2751303	G_8h	G_BC	OK	4.56888	9.31244	1.02732	3.97674	5e-05	0.000231506	yes
XLOC_015276	evm.TU.scaffold_37.11	ornithine decarboxylase [Paralichthys olivaceus]	Ornithine decarboxylase 1 OS=Xenopus laevis GN=odc1-a PE=2 SV=1	sp|P27120|DCOR1_XENLA	Ornithine decarboxylase OS=Paralichthys olivaceus PE=2 SV=1	Q6XQV9_PAROL	scaffold_37:206846-209176	G_8h	G_BC	OK	7.97315	16.2539	1.02756	4.92262	5e-05	0.000231506	yes
XLOC_014686	evm.TU.scaffold_35.91	CC chemokine [Paralichthys olivaceus] dbj|BAD11097.1| CC chemokine [Paralichthys olivaceus]			CC chemokine OS=Paralichthys olivaceus GN=JFCCL4 PE=4 SV=1	Q762N0_PAROL	scaffold_35:1386940-1387660	G_8h	G_BC	OK	16.0576	32.7628	1.0288	2.13004	0.00485	0.014346	yes
XLOC_019401	evm.TU.scaffold_55.11	PREDICTED: folliculin-interacting protein 1-like isoform X1 [Maylandia zebra]	Folliculin-interacting protein 1 OS=Homo sapiens GN=FNIP1 PE=1 SV=3	sp|Q8TF40|FNIP1_HUMAN	Uncharacterized protein (Fragment) OS=Takifugu rubripes PE=4 SV=1	H2SMS5_TAKRU	scaffold_55:468204-495830	G_8h	G_BC	OK	7.3136	14.9267	1.02924	9.7445	5e-05	0.000231506	yes
XLOC_021720	evm.TU.scaffold_732.1	PREDICTED: mucin-2-like, partial [Oreochromis niloticus]	Mucin-2 OS=Homo sapiens GN=MUC2 PE=1 SV=2	sp|Q02817|MUC2_HUMAN	Uncharacterized protein (Fragment) OS=Oreochromis niloticus GN=MUC2 (4 of 4) PE=4 SV=1	I3JSK3_ORENI	scaffold_732:54-3604	G_8h	G_BC	OK	20.1474	41.1698	1.03099	8.45753	5e-05	0.000231506	yes
XLOC_005732	evm.TU.scaffold_164.48	PREDICTED: protein MIS12 homolog [Haplochromis burtoni]	Protein MIS12 homolog OS=Gallus gallus GN=MIS12 PE=2 SV=1	sp|Q1T769|MIS12_CHICK	Uncharacterized protein (Fragment) OS=Gasterosteus aculeatus GN=MIS12 PE=4 SV=1	G3PUK1_GASAC	scaffold_164:1041922-1043532	G_8h	G_BC	OK	5.37062	11.0598	1.04217	2.8147	0.0005	0.00192366	yes
XLOC_013584	evm.TU.scaffold_32.173	PREDICTED: protein disulfide-isomerase A6-like isoform X1 [Xiphophorus maculatus]	Protein disulfide-isomerase A6 OS=Rattus norvegicus GN=Pdia6 PE=1 SV=2	sp|Q63081|PDIA6_RAT	Uncharacterized protein OS=Xiphophorus maculatus GN=PDIA6 PE=3 SV=1	M4ATN7_XIPMA	scaffold_32:3246363-3253030	G_8h	G_BC	OK	95.7284	198.145	1.04954	18.6365	5e-05	0.000231506	yes
XLOC_011726	evm.TU.scaffold_279.38	unnamed protein product [Tetraodon nigroviridis]	Neurexin-2 OS=Rattus norvegicus GN=Nrxn2 PE=1 SV=3	sp|Q63374|NRX2A_RAT	Chromosome undetermined SCAF14656, whole genome shotgun sequence OS=Tetraodon nigroviridis GN=GSTENG00020546001 PE=4 SV=1	Q4SCD9_TETNG	scaffold_279:523513-527217	G_8h	G_BC	OK	4.41667	9.1477	1.05045	3.9826	5e-05	0.000231506	yes
XLOC_019224	evm.TU.scaffold_54.180	PREDICTED: cellular retinoic acid-binding protein 2-like [Maylandia zebra] ref|XP_005936181.1| PREDICTED: cellular retinoic acid-binding protein 2-like isoform X1 [Haplochromis burtoni] ref|XP_005936182.1| PREDICTED: cellular retinoic acid-binding protein 2-like isoform X2 [Haplochromis burtoni]	Cellular retinoic acid-binding protein 2 OS=Xenopus laevis GN=crabp2 PE=2 SV=2	sp|P50568|RABP2_XENLA	Uncharacterized protein (Fragment) OS=Oreochromis niloticus GN=CRABP2 (2 of 2) PE=3 SV=1	I3JGR0_ORENI	scaffold_54:2418707-2423841	G_8h	G_BC	OK	35.6364	73.8805	1.05184	5.21266	5e-05	0.000231506	yes
XLOC_017695	evm.TU.scaffold_459.2						scaffold_459:31152-47171	G_8h	G_BC	OK	3.78578	7.84894	1.05191	3.3259	0.00015	0.000643518	yes
XLOC_002078	evm.TU.scaffold_113.54	PREDICTED: ER lumen protein retaining receptor 2-like [Takifugu rubripes]	ER lumen protein retaining receptor 2 OS=Danio rerio GN=kdelr2 PE=2 SV=1	sp|Q6PEH1|ERD22_DANRE	ER lumen protein retaining receptor OS=Tetraodon nigroviridis GN=KDELR2 (1 of 2) PE=3 SV=1	H3DKU2_TETNG	scaffold_113:843152-846167	G_8h	G_BC	OK	46.2269	96.2527	1.05809	7.53334	5e-05	0.000231506	yes
XLOC_013819	evm.TU.scaffold_328.21	PREDICTED: cytochrome c oxidase subunit 8A, mitochondrial-like [Takifugu rubripes]	Cytochrome c oxidase subunit 8A, mitochondrial OS=Mus musculus GN=Cox8a PE=2 SV=1	sp|Q64445|COX8A_MOUSE	Cytochrome c oxidase polypeptide VIII-heart, mitochondrial OS=Salmo salar GN=COX81 PE=4 SV=1	B5X6B0_SALSA	scaffold_328:268100-269683	G_8h	G_BC	OK	9089.83	18949.3	1.05982	20.2022	5e-05	0.000231506	yes
XLOC_022114	evm.TU.scaffold_78.45	PREDICTED: DNA-directed RNA polymerases I, II, and III subunit RPABC3-like isoform X1 [Oreochromis niloticus] ref|XP_004562041.1| PREDICTED: DNA-directed RNA polymerases I, II, and III subunit RPABC3-like isoform X1 [Maylandia zebra] ref|XP_004562042.1| PREDICTED: DNA-directed RNA polymerases I, II, and III subunit RPABC3-like isoform X2 [Maylandia zebra] ref|XP_004562043.1| PREDICTED: DNA-direct…	DNA-directed RNA polymerases I, II, and III subunit RPABC3 OS=Mus musculus GN=Polr2h PE=2 SV=3	sp|Q923G2|RPAB3_MOUSE	Uncharacterized protein OS=Oreochromis niloticus GN=LOC100711485 PE=4 SV=1	I3K3N6_ORENI	scaffold_78:561394-563058	G_8h	G_BC	OK	13.3488	27.8342	1.06015	3.13412	5e-05	0.000231506	yes
XLOC_000991	evm.TU.scaffold_100.65	PREDICTED: UPF0561 protein C2orf68 homolog [Oryzias latipes]	UPF0561 protein C2orf68 homolog OS=Danio rerio GN=si:ch211-283h6.4 PE=3 SV=1	sp|A3KQ58|CB068_DANRE	Uncharacterized protein OS=Oryzias latipes GN=LOC101161645 PE=4 SV=1	H2LPE4_ORYLA	scaffold_100:1223327-1224450	G_8h	G_BC	OK	3.21675	6.72194	1.06327	1.85236	0.0168	0.0411964	yes
XLOC_012701	evm.TU.scaffold_3.148	PREDICTED: oxysterol-binding protein-related protein 1-like isoform X1 [Neolamprologus brichardi]	Oxysterol-binding protein-related protein 1 OS=Homo sapiens GN=OSBPL1A PE=1 SV=2	sp|Q9BXW6|OSBL1_HUMAN	Oxysterol-binding protein OS=Oreochromis niloticus GN=OSBPL1A (1 of 2) PE=3 SV=1	I3J407_ORENI	scaffold_3:1914630-1930667	G_8h	G_BC	OK	4.03761	8.44533	1.06465	5.37193	5e-05	0.000231506	yes
XLOC_020609	evm.TU.scaffold_65.69	PREDICTED: interleukin-13 receptor subunit alpha-2-like isoform X1 [Oreochromis niloticus] ref|XP_005472152.1| PREDICTED: interleukin-13 receptor subunit alpha-2-like isoform X2 [Oreochromis niloticus]	Interleukin-13 receptor subunit alpha-2 OS=Homo sapiens GN=IL13RA2 PE=1 SV=1	sp|Q14627|I13R2_HUMAN	Uncharacterized protein OS=Gasterosteus aculeatus GN=IL13RA1 PE=4 SV=1	G3QBW4_GASAC	scaffold_65:897668-911242	G_8h	G_BC	OK	6.55861	13.7436	1.06729	7.10936	5e-05	0.000231506	yes
XLOC_013233	evm.TU.scaffold_31.96	PREDICTED: uncharacterized protein C9orf85 homolog isoform X1 [Neolamprologus brichardi]	Uncharacterized protein C9orf85 homolog OS=Mus musculus PE=2 SV=1	sp|Q9CQ90|CI085_MOUSE	C9orf85 homolog OS=Salmo salar GN=CI085 PE=2 SV=1	B5X8I7_SALSA	scaffold_31:1937550-1940252	G_8h	G_BC	OK	9.59693	20.1188	1.0679	3.30391	0.0001	0.000442169	yes
XLOC_015539	evm.TU.scaffold_38.172	PREDICTED: IgGFc-binding protein-like [Lepisosteus oculatus]	IgGFc-binding protein OS=Homo sapiens GN=FCGBP PE=1 SV=3	sp|Q9Y6R7|FCGBP_HUMAN	Uncharacterized protein (Fragment) OS=Gasterosteus aculeatus GN=FCGBP PE=4 SV=1	G3NIR1_GASAC	scaffold_38:2668073-2725202	G_8h	G_BC	OK	36.0494	75.5947	1.06831	31.8973	5e-05	0.000231506	yes
XLOC_000102	evm.TU.scaffold_0.352	PREDICTED: 3-hydroxyisobutyrate dehydrogenase, mitochondrial isoform X2 [Monodelphis domestica]	3-hydroxyisobutyrate dehydrogenase, mitochondrial OS=Homo sapiens GN=HIBADH PE=1 SV=2	sp|P31937|3HIDH_HUMAN	Uncharacterized protein (Fragment) OS=Sus scrofa GN=LOC100516841 PE=4 SV=2	F1SHU0_PIG	scaffold_0:5078480-5086783	G_8h	G_BC	OK	3.0768	6.46022	1.07015	2.34961	0.00345	0.0106513	yes
XLOC_013225	evm.TU.scaffold_31.64	PREDICTED: uncharacterized protein LOC102237790 [Xiphophorus maculatus]	Protein FAM81B OS=Bos taurus GN=FAM81B PE=2 SV=1	sp|Q0II90|FA81B_BOVIN	Uncharacterized protein (Fragment) OS=Xiphophorus maculatus PE=4 SV=1	M4AYE6_XIPMA	scaffold_31:1323674-1336477	G_8h	G_BC	OK	2.76258	5.80132	1.07036	3.83267	5e-05	0.000231506	yes
XLOC_022432	evm.TU.scaffold_80.67	PREDICTED: TBC1 domain family member 22A-like [Xiphophorus maculatus]	TBC1 domain family member 22A OS=Homo sapiens GN=TBC1D22A PE=1 SV=2	sp|Q8WUA7|TB22A_HUMAN	Uncharacterized protein OS=Oreochromis niloticus GN=tbc1d22a PE=4 SV=1	I3JTX0_ORENI	scaffold_80:1363414-1452899	G_8h	G_BC	OK	3.36046	7.05755	1.07051	4.69334	5e-05	0.000231506	yes
XLOC_012930	evm.TU.scaffold_30.212	PREDICTED: alpha-1,3-mannosyl-glycoprotein 4-beta-N-acetylglucosaminyltransferase B-like [Maylandia zebra] ref|XP_005737797.1| PREDICTED: alpha-1,3-mannosyl-glycoprotein 4-beta-N-acetylglucosaminyltransferase B-like [Pundamilia nyererei] ref|XP_005937112.1| PREDICTED: alpha-1,3-mannosyl-glycoprotein 4-beta-N-acetylglucosaminyltransferase B-like [Haplochromis burtoni]	Alpha-1,3-mannosyl-glycoprotein 4-beta-N-acetylglucosaminyltransferase B OS=Danio rerio GN=mgat4b PE=2 SV=1	sp|Q6GMK0|MGT4B_DANRE	Uncharacterized protein OS=Gasterosteus aculeatus GN=MGAT4B PE=4 SV=1	G3PXH1_GASAC	scaffold_30:3182557-3236937	G_8h	G_BC	OK	36.6341	77.5112	1.08122	24.5044	5e-05	0.000231506	yes
XLOC_021704	evm.TU.scaffold_73.75	PREDICTED: apoptosis-inducing factor 3-like isoform X2 [Oreochromis niloticus] ref|XP_005463797.1| PREDICTED: apoptosis-inducing factor 3-like isoform X3 [Oreochromis niloticus]	Apoptosis-inducing factor 3 OS=Homo sapiens GN=AIFM3 PE=1 SV=1	sp|Q96NN9|AIFM3_HUMAN	Uncharacterized protein OS=Oreochromis niloticus PE=4 SV=1	I3JN16_ORENI	scaffold_73:1485806-1518915	G_8h	G_BC	OK	2.8492	6.02897	1.08135	1.84226	0.00565	0.0163541	yes
XLOC_018365	evm.TU.scaffold_49.52	novel ubiquitin-like protein [Epinephelus bruneus]	NEDD8 OS=Drosophila melanogaster GN=Nedd8 PE=1 SV=1	sp|Q9VJ33|NEDD8_DROME	Novel ubiquitin-like protein (Fragment) OS=Epinephelus bruneus PE=2 SV=1	G1FKL5_9PERO	scaffold_49:601302-602308	G_8h	G_BC	OK	106.576	225.919	1.08393	5.0043	5e-05	0.000231506	yes
XLOC_000434	evm.TU.scaffold_1.121	PREDICTED: barrier-to-autointegration factor-like isoform 1 [Oryzias latipes] ref|XP_004076632.1| PREDICTED: barrier-to-autointegration factor-like isoform 2 [Oryzias latipes] ref|XP_004076633.1| PREDICTED: barrier-to-autointegration factor-like isoform 3 [Oryzias latipes]	Barrier-to-autointegration factor OS=Danio rerio GN=banf1 PE=1 SV=1	sp|Q6P026|BAF_DANRE	Uncharacterized protein OS=Oryzias latipes GN=LOC101161823 PE=4 SV=1	H2M4G6_ORYLA	scaffold_1:2201306-2203113	G_8h	G_BC	OK	193.905	411.073	1.08404	6.38876	5e-05	0.000231506	yes
XLOC_003963	evm.TU.scaffold_14.38	PREDICTED: dihydroorotate dehydrogenase (quinone), mitochondrial-like [Takifugu rubripes]	Dihydroorotate dehydrogenase (quinone), mitochondrial OS=Bos taurus GN=DHODH PE=1 SV=1	sp|Q5E9W3|PYRD_BOVIN	Uncharacterized protein OS=Gasterosteus aculeatus GN=DHODH PE=4 SV=1	G3PS18_GASAC	scaffold_14:772673-776611	G_8h	G_BC	OK	9.25047	19.6878	1.0897	5.75591	5e-05	0.000231506	yes
XLOC_023545	evm.TU.scaffold_93.75	PREDICTED: sia-alpha-2,3-Gal-beta-1,4-GlcNAc-R:alpha 2,8-sialyltransferase-like [Oreochromis niloticus]	Sia-alpha-2,3-Gal-beta-1,4-GlcNAc-R:alpha 2,8-sialyltransferase OS=Homo sapiens GN=ST8SIA3 PE=2 SV=3	sp|O43173|SIA8C_HUMAN	Uncharacterized protein OS=Oreochromis niloticus GN=ST8SIA3 (1 of 2) PE=4 SV=1	I3KJM2_ORENI	scaffold_93:922421-926532	G_8h	G_BC	OK	0.914502	1.94691	1.09013	1.99564	0.0132	0.0336289	yes
XLOC_022317	evm.TU.scaffold_8.71	Probable ubiquitin carboxyl-terminal hydrolase CYLD [Dicentrarchus labrax]	Ubiquitin carboxyl-terminal hydrolase CYLD OS=Mus musculus GN=Cyld PE=1 SV=2	sp|Q80TQ2|CYLD_MOUSE	Probable ubiquitin carboxyl-terminal hydrolase CYLD OS=Dicentrarchus labrax GN=CYLD PE=4 SV=1	E6ZFR7_DICLA	scaffold_8:1129290-1134333	G_8h	G_BC	OK	88.47	188.444	1.09087	23.635	5e-05	0.000231506	yes
XLOC_004971	evm.TU.scaffold_153.55	PREDICTED: 6.8 kDa mitochondrial proteolipid-like [Oreochromis niloticus]			6.8 kDa mitochondrial proteolipid OS=Esox lucius GN=68MP PE=4 SV=1	C1BWM9_ESOLU	scaffold_153:725217-726535	G_8h	G_BC	OK	834.135	1777.26	1.0913	5.87446	5e-05	0.000231506	yes
XLOC_016510	evm.TU.scaffold_406.4	PREDICTED: HERV-H LTR-associating protein 2-like [Neolamprologus brichardi]	V-set domain-containing T-cell activation inhibitor 1 OS=Homo sapiens GN=VTCN1 PE=1 SV=1	sp|Q7Z7D3|VTCN1_HUMAN	Uncharacterized protein OS=Oreochromis niloticus GN=HHLA2 (2 of 9) PE=4 SV=1	I3JN70_ORENI	scaffold_406:22868-25846	G_8h	G_BC	OK	34.6896	73.9534	1.09211	10.0303	5e-05	0.000231506	yes
XLOC_017561	evm.TU.scaffold_45.59	suppressor of cytokine signaling 5 [Oryzias latipes] gb|ABQ53613.1| suppressor of cytokine signaling 5 [Oryzias latipes]	Suppressor of cytokine signaling 5 OS=Mus musculus GN=Socs5 PE=1 SV=2	sp|O54928|SOCS5_MOUSE	Suppressor of cytokine signaling 5 OS=Oryzias latipes GN=SOCS5 PE=2 SV=1	B1NJG5_ORYLA	scaffold_45:1046126-1047815	G_8h	G_BC	OK	1.04237	2.22365	1.09306	2.32267	0.00405	0.0122407	yes
XLOC_001003	evm.TU.scaffold_101.9	PREDICTED: apolipoprotein O-like [Pundamilia nyererei] ref|XP_005918126.1| PREDICTED: apolipoprotein O-like [Haplochromis burtoni]	Apolipoprotein O OS=Homo sapiens GN=APOO PE=1 SV=1	sp|Q9BUR5|APOO_HUMAN	Uncharacterized protein OS=Oreochromis niloticus GN=APOO (1 of 2) PE=4 SV=1	I3KYU4_ORENI	scaffold_101:221613-222216	G_8h	G_BC	OK	30.385	65.1558	1.10053	6.58481	5e-05	0.000231506	yes
XLOC_011614	evm.TU.scaffold_276.6	PREDICTED: cytochrome P450 3A40-like [Maylandia zebra]	Cytochrome P450 3A40 OS=Oryzias latipes GN=cyp3a40 PE=2 SV=1	sp|Q98T91|C340_ORYLA	Uncharacterized protein OS=Gasterosteus aculeatus PE=3 SV=1	G3PA85_GASAC	scaffold_276:76258-102239	G_8h	G_BC	OK	14.8998	31.9793	1.10185	2.48131	5e-05	0.000231506	yes
XLOC_013712	evm.TU.scaffold_323.13	Ependymin-1 precursor [Anoplopoma fimbria]	Ependymin OS=Cyprinus carpio GN=epd PE=2 SV=1	sp|P38528|EPD_CYPCA	Ependymin-1 OS=Anoplopoma fimbria GN=EPD1 PE=2 SV=1	C3KI84_ANOFI	scaffold_323:190835-192844	G_8h	G_BC	OK	297.818	639.664	1.10288	20.8993	5e-05	0.000231506	yes
XLOC_004858	evm.TU.scaffold_150.56	PREDICTED: zinc finger protein 367 [Poecilia formosa]	Zinc finger protein 367 OS=Danio rerio GN=znf367 PE=2 SV=1	sp|Q567C6|ZN367_DANRE	Uncharacterized protein OS=Oreochromis niloticus GN=LOC100707354 PE=4 SV=1	I3KDE5_ORENI	scaffold_150:879412-881873	G_8h	G_BC	OK	8.45941	18.2505	1.10931	5.28856	5e-05	0.000231506	yes
XLOC_013012	evm.TU.scaffold_302.24	PREDICTED: E3 ubiquitin-protein ligase TRIM39-like [Poecilia formosa]	E3 ubiquitin-protein ligase TRIM39 OS=Pan troglodytes GN=TRIM39 PE=3 SV=1	sp|Q1XHU0|TRI39_PANTR	Uncharacterized protein OS=Xiphophorus maculatus PE=4 SV=1	M3ZGU2_XIPMA	scaffold_302:332838-341835	G_8h	G_BC	OK	0.720002	1.55705	1.11274	2.47877	0.0023	0.00744774	yes
XLOC_023752	evm.TU.scaffold_96.8	PREDICTED: coiled-coil domain-containing protein 43 [Poecilia formosa]	Coiled-coil domain-containing protein 43 OS=Danio rerio GN=ccdc43 PE=2 SV=1	sp|Q6PFL6|CCD43_DANRE	Uncharacterized protein OS=Oreochromis niloticus GN=LOC100694042 PE=4 SV=1	I3IY35_ORENI	scaffold_96:79111-81102	G_8h	G_BC	OK	8.05916	17.455	1.11494	3.10827	0.0001	0.000442169	yes
XLOC_020142	evm.TU.scaffold_60.107	PREDICTED: hexokinase-2-like isoform X1 [Oreochromis niloticus]	Hexokinase-1 OS=Homo sapiens GN=HK1 PE=1 SV=3	sp|P19367|HXK1_HUMAN	Uncharacterized protein OS=Oreochromis niloticus GN=HK3 (1 of 2) PE=3 SV=1	I3KHQ9_ORENI	scaffold_60:1521526-1525813	G_8h	G_BC	OK	31.8497	69.008	1.11548	12.8017	5e-05	0.000231506	yes
XLOC_021395	evm.TU.scaffold_7.375	PREDICTED: keratin, type I cytoskeletal 13-like isoform X1 [Oreochromis niloticus]	Keratin, type I cytoskeletal 13 OS=Oncorhynchus mykiss GN=krt13 PE=2 SV=1	sp|Q8JFQ6|K1C13_ONCMY	Uncharacterized protein OS=Oreochromis niloticus GN=LOC100691748 PE=4 SV=1	I3JR11_ORENI	scaffold_7:5495409-5502900	G_8h	G_BC	OK	87.0811	188.833	1.11668	22.4297	5e-05	0.000231506	yes
XLOC_006160	evm.TU.scaffold_170.51	PREDICTED: peptidyl-prolyl cis-trans isomerase C-like [Oreochromis niloticus]	Peptidyl-prolyl cis-trans isomerase C OS=Bos taurus GN=PPIC PE=2 SV=1	sp|Q08E11|PPIC_BOVIN	Peptidyl-prolyl cis-trans isomerase (Fragment) OS=Oreochromis niloticus GN=LOC100709599 PE=3 SV=1	I3K8C7_ORENI	scaffold_170:799794-804051	G_8h	G_BC	OK	2.1454	4.67123	1.12255	2.305	0.0052	0.015234	yes
XLOC_013298	asmbl_40716|g.62117	PREDICTED: glutamine--fructose-6-phosphate aminotransferase [isomerizing] 1-like [Maylandia zebra] ref|XP_005729462.1| PREDICTED: glutamine--fructose-6-phosphate aminotransferase [isomerizing] 1-like isoform X1 [Pundamilia nyererei] ref|XP_005922738.1| PREDICTED: glutamine--fructose-6-phosphate aminotransferase [isomerizing] 1-like isoform X1 [Haplochromis burtoni]	Glutamine--fructose-6-phosphate aminotransferase [isomerizing] 1 OS=Rattus norvegicus GN=Gfpt1 PE=1 SV=3	sp|P82808|GFPT1_RAT	Uncharacterized protein OS=Xiphophorus maculatus GN=GFPT1 PE=4 SV=1	M3ZHX5_XIPMA	scaffold_31:2291340-2306184	G_8h	G_BC	OK	72.5894	158.244	1.12432	30.7038	5e-05	0.000231506	yes
XLOC_012961	evm.TU.scaffold_301.15						scaffold_301:201749-202886	G_8h	G_BC	OK	6.0611	13.2245	1.12557	1.92873	0.0129	0.0329812	yes
XLOC_008092	evm.TU.scaffold_20.19	PREDICTED: angiopoietin-related protein 4-like [Xiphophorus maculatus]	Angiopoietin-related protein 4 OS=Bos taurus GN=ANGPTL4 PE=2 SV=1	sp|Q2KJ51|ANGL4_BOVIN	Uncharacterized protein OS=Gasterosteus aculeatus GN=ANGPTL4 (2 of 2) PE=4 SV=1	G3NZV2_GASAC	scaffold_20:311010-313783	G_8h	G_BC	OK	3.61113	7.87935	1.12563	4.17648	5e-05	0.000231506	yes
XLOC_020191	evm.TU.scaffold_605.1	Trans-aconitate 3-methyltransferase [Anoplopoma fimbria]	Putative methyltransferase DDB_G0268948 OS=Dictyostelium discoideum GN=DDB_G0268948 PE=1 SV=2	sp|Q55EX9|Y8948_DICDI	Trans-aconitate 3-methyltransferase OS=Anoplopoma fimbria GN=TMT1 PE=2 SV=1	C3KI60_ANOFI	scaffold_605:508-1987	G_8h	G_BC	OK	4.88691	10.6636	1.12571	2.39512	0.00275	0.00872231	yes
XLOC_009742	evm.TU.scaffold_232.14	glucose-regulated protein 94 [Paralichthys olivaceus]	Endoplasmin OS=Rattus norvegicus GN=Hsp90b1 PE=1 SV=2	sp|Q66HD0|ENPL_RAT	Glucose-regulated protein 94 OS=Paralichthys olivaceus GN=Grp94 PE=2 SV=1	A5H1I2_PAROL	scaffold_232:267206-276763	G_8h	G_BC	OK	159.761	348.739	1.12623	41.4799	5e-05	0.000231506	yes
XLOC_016379	evm.TU.scaffold_40.88	PREDICTED: plasticin-like [Oreochromis niloticus]	Plasticin OS=Carassius auratus PE=2 SV=1	sp|P31393|PLST_CARAU	Uncharacterized protein OS=Oreochromis niloticus PE=3 SV=1	I3KSS6_ORENI	scaffold_40:1548305-1553043	G_8h	G_BC	OK	120.276	262.769	1.12744	22.0257	5e-05	0.000231506	yes
XLOC_012346	evm.TU.scaffold_294.13	Gap junction gamma-1 protein [Dicentrarchus labrax]	Gap junction gamma-1 protein OS=Homo sapiens GN=GJC1 PE=1 SV=2	sp|P36383|CXG1_HUMAN	Gap junction protein OS=Dicentrarchus labrax GN=GJC1 PE=3 SV=1	E6ZHD0_DICLA	scaffold_294:187821-189189	G_8h	G_BC	OK	3.64289	7.98521	1.13225	3.86854	5e-05	0.000231506	yes
XLOC_013482	evm.TU.scaffold_316.1	Tartrate-resistant acid phosphatase type 5 precursor [Anoplopoma fimbria]	Tartrate-resistant acid phosphatase type 5 OS=Homo sapiens GN=ACP5 PE=1 SV=3	sp|P13686|PPA5_HUMAN	Tartrate-resistant acid phosphatase type 5 OS=Anoplopoma fimbria GN=PPA5 PE=2 SV=1	C3KGY2_ANOFI	scaffold_316:412-3690	G_8h	G_BC	OK	11.0644	24.3387	1.13733	3.88639	5e-05	0.000231506	yes
XLOC_011896	evm.TU.scaffold_280.1	Apolipoprotein D [Dicentrarchus labrax]	Apolipoprotein D OS=Mus musculus GN=Apod PE=2 SV=1	sp|P51910|APOD_MOUSE	Apolipoprotein D OS=Dicentrarchus labrax GN=APOD PE=4 SV=1	E6ZJD0_DICLA	scaffold_280:568-905	G_8h	G_BC	OK	3077.98	6772.81	1.13777	17.3271	5e-05	0.000231506	yes
XLOC_018523	evm.TU.scaffold_5.123	PREDICTED: malectin [Poecilia formosa]	Malectin OS=Danio rerio GN=mlec PE=3 SV=1	sp|A9C3P0|MLEC_DANRE	Uncharacterized protein OS=Gasterosteus aculeatus GN=MLEC PE=4 SV=1	G3PGF4_GASAC	scaffold_5:2180751-2184744	G_8h	G_BC	OK	18.8259	41.436	1.13816	6.46676	5e-05	0.000231506	yes
XLOC_008437	evm.TU.scaffold_206.32	PREDICTED: putative methyltransferase NSUN7-like [Maylandia zebra]	Putative methyltransferase NSUN7 OS=Homo sapiens GN=NSUN7 PE=2 SV=4	sp|Q8NE18|NSUN7_HUMAN	Uncharacterized protein (Fragment) OS=Oreochromis niloticus GN=NSUN7 (2 of 2) PE=4 SV=1	I3JR99_ORENI	scaffold_206:547090-560784	G_8h	G_BC	OK	0.594759	1.31025	1.13947	2.29412	0.004	0.0121086	yes
XLOC_017793	evm.TU.scaffold_46.93	PREDICTED: mediator of RNA polymerase II transcription subunit 30-like [Oreochromis niloticus]	Mediator of RNA polymerase II transcription subunit 30 OS=Mus musculus GN=Med30 PE=1 SV=1	sp|Q9CQI9|MED30_MOUSE	Uncharacterized protein OS=Gasterosteus aculeatus PE=4 SV=1	G3NE35_GASAC	scaffold_46:1307585-1309143	G_8h	G_BC	OK	10.4455	23.0431	1.14145	3.75108	5e-05	0.000231506	yes
XLOC_006489	evm.TU.scaffold_175.45						scaffold_175:582897-583191	G_8h	G_BC	OK	11.3432	25.0331	1.14201	1.82239	0.0048	0.0142117	yes
XLOC_018206	evm.TU.scaffold_48.109	Pyridoxine-5'-phosphate oxidase [Dicentrarchus labrax]	Pyridoxine-5'-phosphate oxidase OS=Mus musculus GN=Pnpo PE=1 SV=1	sp|Q91XF0|PNPO_MOUSE	Pyridoxine-5'-phosphate oxidase OS=Dicentrarchus labrax GN=PNPO PE=3 SV=1	E6ZI20_DICLA	scaffold_48:1360598-1363465	G_8h	G_BC	OK	6.32485	14.1052	1.15712	4.39832	5e-05	0.000231506	yes
XLOC_002951	evm.TU.scaffold_124.98	glucose-regulated protein 78 [Paralichthys olivaceus]	78 kDa glucose-regulated protein OS=Gallus gallus GN=HSPA5 PE=1 SV=1	sp|Q90593|GRP78_CHICK	Glucose-regulated protein 78 OS=Paralichthys olivaceus GN=Grp78 PE=2 SV=1	A5H1H9_PAROL	scaffold_124:1341193-1343958	G_8h	G_BC	OK	166.261	371.253	1.15895	33.8795	5e-05	0.000231506	yes
XLOC_005526	evm.TU.scaffold_160.38	PREDICTED: fatty acid 2-hydroxylase-like [Oryzias latipes]	Fatty acid 2-hydroxylase OS=Mus musculus GN=Fa2h PE=1 SV=1	sp|Q5MPP0|FA2H_MOUSE	Uncharacterized protein OS=Danio rerio GN=fa2h PE=4 SV=1	F1R936_DANRE	scaffold_160:686527-687386	G_8h	G_BC	OK	40.1057	89.5855	1.15946	4.13861	5e-05	0.000231506	yes
XLOC_017527	evm.TU.scaffold_447.5	PREDICTED: ribonuclease inhibitor-like [Pundamilia nyererei]	NACHT, LRR and PYD domains-containing protein 12 OS=Mus musculus GN=Nlrp12 PE=2 SV=1	sp|E9Q5R7|NAL12_MOUSE	Uncharacterized protein OS=Oreochromis niloticus PE=4 SV=1	I3KL89_ORENI	scaffold_447:116677-119626	G_8h	G_BC	OK	16.5236	36.9532	1.16117	2.267	0.0015	0.00510668	yes
XLOC_000323	evm.TU.scaffold_0.455	PREDICTED: transcription factor Sp8-like [Neolamprologus brichardi]	Transcription factor Sp8 OS=Danio rerio GN=sp8b PE=2 SV=1	sp|Q6P0J3|SP8_DANRE	Uncharacterized protein OS=Gasterosteus aculeatus PE=4 SV=1	G3NT99_GASAC	scaffold_0:6389653-6391622	G_8h	G_BC	OK	3.73275	8.36108	1.16345	3.80106	5e-05	0.000231506	yes
XLOC_008911	evm.TU.scaffold_215.47	PREDICTED: G1/S-specific cyclin-E2 [Poecilia formosa]	G1/S-specific cyclin-E2 OS=Bos taurus GN=CCNE2 PE=2 SV=1	sp|Q5E9K7|CCNE2_BOVIN	Uncharacterized protein OS=Gasterosteus aculeatus GN=CCNE2 (1 of 2) PE=3 SV=1	G3Q0P6_GASAC	scaffold_215:778271-784750	G_8h	G_BC	OK	3.68949	8.26585	1.16374	4.81622	5e-05	0.000231506	yes
XLOC_023261	evm.TU.scaffold_9.302	caspase-9 [Dicentrarchus labrax] gb|ABC70999.1| caspase-9 [Dicentrarchus labrax]	Caspase-9 OS=Mus musculus GN=Casp9 PE=1 SV=1	sp|Q8C3Q9|CASP9_MOUSE	Caspase OS=Dicentrarchus labrax GN=CASP9 PE=2 SV=1	Q1KZF4_DICLA	scaffold_9:5162244-5172195	G_8h	G_BC	OK	143.391	321.364	1.16425	30.1702	5e-05	0.000231506	yes
XLOC_002376	evm.TU.scaffold_117.37	PREDICTED: TIMELESS-interacting protein-like [Pundamilia nyererei]	TIMELESS-interacting protein OS=Danio rerio GN=tipin PE=2 SV=1	sp|Q6DBR4|TIPIN_DANRE	Uncharacterized protein (Fragment) OS=Oreochromis niloticus PE=4 SV=1	I3KF55_ORENI	scaffold_117:662426-664743	G_8h	G_BC	OK	19.8169	44.5738	1.16946	8.35827	5e-05	0.000231506	yes
XLOC_016021	evm.TU.scaffold_4.90	PREDICTED: ES1 protein homolog, mitochondrial-like [Maylandia zebra]	ES1 protein homolog, mitochondrial OS=Homo sapiens GN=C21orf33 PE=1 SV=3	sp|P30042|ES1_HUMAN	Uncharacterized protein OS=Oreochromis niloticus GN=LOC100699742 PE=4 SV=1	I3KN31_ORENI	scaffold_4:1137695-1138732	G_8h	G_BC	OK	107.213	241.65	1.17244	13.8279	5e-05	0.000231506	yes
XLOC_002851	evm.TU.scaffold_123.6	PREDICTED: voltage-gated potassium channel subunit beta-2-like isoform 1 [Takifugu rubripes]	Voltage-gated potassium channel subunit beta-2 OS=Bos taurus GN=KCNAB2 PE=1 SV=1	sp|Q27955|KCAB2_BOVIN	Uncharacterized protein OS=Takifugu rubripes GN=LOC101066150 PE=4 SV=1	H2UQ09_TAKRU	scaffold_123:130504-169901	G_8h	G_BC	OK	1.22917	2.77702	1.17585	2.739	0.00045	0.00175133	yes
XLOC_023322	evm.TU.scaffold_91.16	PREDICTED: protein GTLF3B-like [Oreochromis niloticus]	Protein GTLF3B OS=Xenopus laevis GN=gtlf3b PE=3 SV=1	sp|Q6IP48|GTL3B_XENLA	Uncharacterized protein OS=Gasterosteus aculeatus GN=C17orf103 (1 of 2) PE=4 SV=1	G3PHU2_GASAC	scaffold_91:175294-177382	G_8h	G_BC	OK	13.4219	30.4913	1.18381	2.64725	0.00045	0.00175133	yes
XLOC_010680	evm.TU.scaffold_252.10	PREDICTED: uncharacterized protein LOC100690959 [Oreochromis niloticus]			Uncharacterized protein OS=Oreochromis niloticus GN=LOC100697526 PE=4 SV=1	I3JKS0_ORENI	scaffold_252:157295-159104	G_8h	G_BC	OK	6.3919	14.5361	1.18532	2.94493	0.00035	0.00139248	yes
XLOC_004749	evm.TU.scaffold_15.71	ammonium transporter Rh type C 2 [Takifugu rubripes] sp|Q7T3R4.1|RHCG2_TAKRU RecName: Full=Ammonium transporter Rh type C 2; AltName: Full=FRhcg2; AltName: Full=Rhesus blood group family type C glycoprotein 2; Short=RHCG-2; Short=Rh family type C glycoprotein 2; Short=Rh type C glycoprotein 2 gb|AAM48579.1| RHCG-2 [Takifugu rubripes] dbj|BAE96344.1| Rh type C glycoprotein2 [Takifugu rubripes]	Ammonium transporter Rh type C 2 OS=Takifugu rubripes GN=rhcg2 PE=1 SV=1	sp|Q7T3R4|RHCG2_TAKRU	Ammonium transporter Rh type C OS=Gasterosteus aculeatus GN=rhcg PE=4 SV=1	G3PTT3_GASAC	scaffold_15:1078523-1083939	G_8h	G_BC	OK	2501.99	5722.99	1.19369	104.994	5e-05	0.000231506	yes
XLOC_000678	evm.TU.scaffold_1.459	PREDICTED: hypoxia up-regulated protein 1-like isoform X1 [Oreochromis niloticus] ref|XP_005453959.1| PREDICTED: hypoxia up-regulated protein 1-like isoform X2 [Oreochromis niloticus]	Hypoxia up-regulated protein 1 OS=Danio rerio GN=hyou1 PE=2 SV=1	sp|Q7ZUW2|HYOU1_DANRE	Uncharacterized protein OS=Oreochromis niloticus GN=LOC100691644 PE=3 SV=1	I3JAV4_ORENI	scaffold_1:7576265-7591103	G_8h	G_BC	OK	20.8628	47.7393	1.19424	16.0969	5e-05	0.000231506	yes
XLOC_002440	evm.TU.scaffold_118.2	Polyserase-2 precursor [Anoplopoma fimbria]	Testisin OS=Mus musculus GN=Prss21 PE=2 SV=2	sp|Q9JHJ7|TEST_MOUSE	Polyserase-2 OS=Anoplopoma fimbria GN=POLS2 PE=2 SV=1	C3KJ30_ANOFI	scaffold_118:2343-7038	G_8h	G_BC	OK	99.6976	228.731	1.19802	16.7805	5e-05	0.000231506	yes
XLOC_015219	evm.TU.scaffold_37.3	PREDICTED: 39S ribosomal protein L33, mitochondrial-like [Takifugu rubripes]	39S ribosomal protein L33, mitochondrial OS=Tetraodon nigroviridis GN=mrpl33 PE=3 SV=1	sp|Q4RGM4|RM33_TETNG	Uncharacterized protein OS=Gasterosteus aculeatus GN=MRPL33 PE=4 SV=1	G3PHH9_GASAC	scaffold_37:11664-13798	G_8h	G_BC	OK	115.403	266.163	1.20563	3.83566	5e-05	0.000231506	yes
XLOC_014820	evm.TU.scaffold_353.5	PREDICTED: nuclear receptor ROR-alpha-like isoform X1 [Haplochromis burtoni]	Nuclear receptor ROR-alpha OS=Mus musculus GN=Rora PE=1 SV=1	sp|P51448|RORA_MOUSE	Uncharacterized protein OS=Oreochromis niloticus GN=LOC100695157 PE=3 SV=1	I3KET6_ORENI	scaffold_353:47617-54582	G_8h	G_BC	OK	0.885894	2.04775	1.20883	2.34477	0.0055	0.0159887	yes
XLOC_017363	evm.TU.scaffold_44.72	glutamine synthetase [Oreochromis niloticus] gb|AAM28589.1|AF503208_1 glutamine synthetase [Oreochromis niloticus]	Glutamine synthetase OS=Canis familiaris GN=GLUL PE=1 SV=3	sp|Q8HZM5|GLNA_CANFA	Glutamine synthetase (Fragment) OS=Oreochromis niloticus GN=GLUL (1 of 2) PE=3 SV=1	I3JTX5_ORENI	scaffold_44:1312106-1314843	G_8h	G_BC	OK	72.0472	166.577	1.20918	18.1195	5e-05	0.000231506	yes
XLOC_003161	evm.TU.scaffold_128.31	PREDICTED: calreticulin-like [Pundamilia nyererei]	Calreticulin OS=Oryctolagus cuniculus GN=CALR PE=1 SV=1	sp|P15253|CALR_RABIT	Uncharacterized protein OS=Gasterosteus aculeatus GN=CALR3 (1 of 2) PE=3 SV=1	G3NFC9_GASAC	scaffold_128:472499-483293	G_8h	G_BC	OK	250.948	580.551	1.21003	50.6958	5e-05	0.000231506	yes
XLOC_005894	evm.TU.scaffold_168.29	PREDICTED: neurofilament medium polypeptide-like isoform X2 [Oreochromis niloticus] ref|XP_003452469.2| PREDICTED: neurofilament medium polypeptide-like isoform X1 [Oreochromis niloticus]			Uncharacterized protein OS=Oryzias latipes GN=LOC101173174 PE=4 SV=1	H2LLV2_ORYLA	scaffold_168:426228-433909	G_8h	G_BC	OK	7.04356	16.3749	1.21711	6.4208	5e-05	0.000231506	yes
XLOC_009251	evm.TU.scaffold_222.19	PREDICTED: dihydrofolate reductase-like [Oreochromis niloticus]	Viral dihydrofolate reductase OS=Saimiriine herpesvirus 2 (strain 11) GN=DHFR PE=3 SV=1	sp|P09503|DYR_SHV21	Uncharacterized protein OS=Xiphophorus maculatus PE=3 SV=1	M4AXY9_XIPMA	scaffold_222:375368-379108	G_8h	G_BC	OK	7.96804	18.5675	1.22048	3.53974	5e-05	0.000231506	yes
XLOC_019218	evm.TU.scaffold_54.156	PREDICTED: NADH dehydrogenase [ubiquinone] 1 alpha subcomplex subunit 3-like [Oreochromis niloticus]	NADH dehydrogenase [ubiquinone] 1 alpha subcomplex subunit 3 OS=Bos taurus GN=NDUFA3 PE=1 SV=2	sp|Q02371|NDUA3_BOVIN	Uncharacterized protein OS=Oreochromis niloticus GN=LOC100710259 PE=4 SV=1	I3JHE1_ORENI	scaffold_54:2007545-2008082	G_8h	G_BC	OK	38.2985	89.5538	1.22547	5.05858	5e-05	0.000231506	yes
XLOC_016734	evm.TU.scaffold_414.6	PREDICTED: phosphatidylinositide phosphatase SAC1-B-like [Oreochromis niloticus]	Phosphatidylinositide phosphatase SAC1-B OS=Danio rerio GN=sacm1lb PE=2 SV=2	sp|A4VCH0|SAC1B_DANRE	Uncharacterized protein (Fragment) OS=Takifugu rubripes GN=LOC101075197 PE=4 SV=1	H2S7Z3_TAKRU	scaffold_414:104943-110890	G_8h	G_BC	OK	16.26	38.0242	1.22559	8.93506	5e-05	0.000231506	yes
XLOC_019892	evm.TU.scaffold_6.45	PREDICTED: NADPH oxidase organizer 1-like [Takifugu rubripes]	NADPH oxidase organizer 1 OS=Homo sapiens GN=NOXO1 PE=1 SV=1	sp|Q8NFA2|NOXO1_HUMAN	Uncharacterized protein OS=Tetraodon nigroviridis GN=NOXO1 (2 of 2) PE=4 SV=1	H3C3J6_TETNG	scaffold_6:663881-666639	G_8h	G_BC	OK	11.3633	26.605	1.22732	7.58503	5e-05	0.000231506	yes
XLOC_014021	evm.TU.scaffold_331.3	PREDICTED: mesencephalic astrocyte-derived neurotrophic factor-like [Maylandia zebra] ref|XP_005740942.1| PREDICTED: mesencephalic astrocyte-derived neurotrophic factor-like [Pundamilia nyererei] ref|XP_005928997.1| PREDICTED: mesencephalic astrocyte-derived neurotrophic factor-like [Haplochromis burtoni]	Mesencephalic astrocyte-derived neurotrophic factor OS=Bos taurus GN=MANF PE=1 SV=2	sp|P80513|MANF_BOVIN	Uncharacterized protein (Fragment) OS=Oryzias latipes GN=LOC101162997 PE=4 SV=1	H2LCW5_ORYLA	scaffold_331:31041-33587	G_8h	G_BC	OK	96.0436	225.029	1.22835	12.162	5e-05	0.000231506	yes
XLOC_019880	evm.TU.scaffold_6.18	Mu-crystallin homolog [Dicentrarchus labrax]	Thiomorpholine-carboxylate dehydrogenase OS=Mus musculus GN=Crym PE=1 SV=1	sp|O54983|CRYM_MOUSE	Mu-crystallin homolog OS=Dicentrarchus labrax GN=CRYM PE=4 SV=1	E6ZGP4_DICLA	scaffold_6:239140-242871	G_8h	G_BC	OK	18.2352	42.8993	1.23422	7.58863	5e-05	0.000231506	yes
XLOC_023932	evm.TU.scaffold_98.44	Mannose-1-phosphate guanyltransferase beta [Dicentrarchus labrax]	Mannose-1-phosphate guanyltransferase beta OS=Danio rerio GN=gmppb PE=2 SV=1	sp|Q6DBU5|GMPPB_DANRE	Mannose-1-phosphate guanyltransferase beta OS=Dicentrarchus labrax GN=GMPPB PE=4 SV=1	E6ZGE3_DICLA	scaffold_98:599246-610098	G_8h	G_BC	OK	27.3079	64.5478	1.24105	13.2543	5e-05	0.000231506	yes
XLOC_010390	evm.TU.scaffold_246.41	PREDICTED: cysteine-rich with EGF-like domain protein 2-like isoform X1 [Oreochromis niloticus]	Cysteine-rich with EGF-like domain protein 2 OS=Danio rerio GN=creld2 PE=2 SV=2	sp|Q7SXF6|CREL2_DANRE	Uncharacterized protein (Fragment) OS=Oreochromis niloticus GN=CRELD2 PE=4 SV=1	I3JTV0_ORENI	scaffold_246:601059-605169	G_8h	G_BC	OK	22.5302	53.7213	1.25363	9.15058	5e-05	0.000231506	yes
XLOC_001187	evm.TU.scaffold_103.91	PREDICTED: uncharacterized protein LOC102077316 isoform X1 [Oreochromis niloticus]			Uncharacterized protein OS=Gasterosteus aculeatus PE=4 SV=1	G3PHH4_GASAC	scaffold_103:1336368-1340596	G_8h	G_BC	OK	3.12029	7.44761	1.2551	3.16175	5e-05	0.000231506	yes
XLOC_014140	evm.TU.scaffold_337.10	PREDICTED: regulator of telomere elongation helicase 1-like [Pundamilia nyererei]	Regulator of telomere elongation helicase 1 OS=Danio rerio GN=rtel1 PE=3 SV=1	sp|P0C928|RTEL1_DANRE	Uncharacterized protein OS=Oreochromis niloticus GN=LOC100709275 PE=4 SV=1	I3KNH6_ORENI	scaffold_337:124170-143904	G_8h	G_BC	OK	1.65568	3.98476	1.26707	4.9391	5e-05	0.000231506	yes
XLOC_003461	evm.TU.scaffold_13.282	PREDICTED: calreticulin-like [Pundamilia nyererei]	Calreticulin OS=Oryctolagus cuniculus GN=CALR PE=1 SV=1	sp|P15253|CALR_RABIT	Uncharacterized protein OS=Oreochromis niloticus GN=CALR PE=3 SV=1	I3J0U7_ORENI	scaffold_13:3808636-3813473	G_8h	G_BC	OK	24.8432	60.0039	1.27221	11.6137	5e-05	0.000231506	yes
XLOC_022467	evm.TU.scaffold_81.1	PREDICTED: mitochondrial import inner membrane translocase subunit Tim13-like [Oreochromis niloticus] ref|XP_004570247.1| PREDICTED: mitochondrial import inner membrane translocase subunit Tim13-like [Maylandia zebra] ref|XP_005746854.1| PREDICTED: mitochondrial import inner membrane translocase subunit Tim13-like [Pundamilia nyererei] ref|XP_005931009.1| PREDICTED: mitochondrial import inner mem…	Mitochondrial import inner membrane translocase subunit Tim13-A OS=Xenopus laevis GN=timm13-a PE=3 SV=2	sp|Q6GPY0|TI13A_XENLA	Uncharacterized protein OS=Oreochromis niloticus GN=LOC100693054 PE=4 SV=1	I3J071_ORENI	scaffold_81:2414-3912	G_8h	G_BC	OK	26.7527	64.6883	1.27382	3.23336	5e-05	0.000231506	yes
XLOC_002317	evm.TU.scaffold_116.76	DnaJ-like subfamily B member 11 [Paralichthys olivaceus]	DnaJ homolog subfamily B member 11 OS=Pongo abelii GN=DNAJB11 PE=2 SV=1	sp|Q5RAJ6|DJB11_PONAB	DnaJ-like subfamily B member 11 OS=Paralichthys olivaceus GN=Hsp40B11 PE=2 SV=1	Q3HS40_PAROL	scaffold_116:988970-993345	G_8h	G_BC	OK	40.7564	98.7068	1.27612	13.4364	5e-05	0.000231506	yes
XLOC_011585	evm.TU.scaffold_274.1	PREDICTED: neurexin-2-beta-like isoform X6 [Neolamprologus brichardi]	Neurexin-2-beta OS=Rattus norvegicus GN=Nrxn2 PE=1 SV=1	sp|Q63376|NRX2B_RAT	Uncharacterized protein (Fragment) OS=Tetraodon nigroviridis GN=NRXN2 (1 of 2) PE=4 SV=1	H3CZW0_TETNG	scaffold_274:5766-25068	G_8h	G_BC	OK	0.666467	1.6162	1.278	2.41929	0.0056	0.0162303	yes
XLOC_012558	evm.TU.scaffold_3.150	PREDICTED: histamine H3 receptor-like isoform X1 [Haplochromis burtoni]	Histamine H3 receptor OS=Cavia porcellus GN=HRH3 PE=2 SV=2	sp|Q9JI35|HRH3_CAVPO	Uncharacterized protein (Fragment) OS=Oryzias latipes PE=3 SV=1	H2L799_ORYLA	scaffold_3:1944589-1949144	G_8h	G_BC	OK	1.71433	4.15939	1.27873	3.08249	0.00065	0.00243215	yes
XLOC_005563	evm.TU.scaffold_161.18	PREDICTED: neurexophilin-1-like [Xiphophorus maculatus]	Neurexophilin-1 OS=Pongo abelii GN=NXPH1 PE=2 SV=1	sp|Q5R530|NXPH1_PONAB	Neurexophilin (Fragment) OS=Xiphophorus maculatus GN=NXPH1 (2 of 2) PE=3 SV=1	M4AWQ8_XIPMA	scaffold_161:183514-189647	G_8h	G_BC	OK	0.651996	1.58464	1.28122	2.17875	0.0161	0.039743	yes
XLOC_005467	evm.TU.scaffold_16.220	PREDICTED: SOSS complex subunit C-like [Oreochromis niloticus] ref|XP_005729302.1| PREDICTED: SOSS complex subunit C-like [Pundamilia nyererei] ref|XP_006795634.1| PREDICTED: SOSS complex subunit C-like [Neolamprologus brichardi]	SOSS complex subunit C OS=Danio rerio GN=inip PE=3 SV=1	sp|Q7ZV26|SOSSC_DANRE	Uncharacterized protein OS=Xiphophorus maculatus GN=INIP (2 of 2) PE=4 SV=1	M4AYW4_XIPMA	scaffold_16:3583051-3584230	G_8h	G_BC	OK	152.469	371.688	1.28558	8.201	5e-05	0.000231506	yes
XLOC_007658	evm.TU.scaffold_196.30	PREDICTED: glyoxylate reductase/hydroxypyruvate reductase-like [Oreochromis niloticus]	Glyoxylate reductase/hydroxypyruvate reductase OS=Mus musculus GN=Grhpr PE=1 SV=1	sp|Q91Z53|GRHPR_MOUSE	Uncharacterized protein (Fragment) OS=Oreochromis niloticus GN=LOC100707614 PE=3 SV=1	I3JBB5_ORENI	scaffold_196:380363-385725	G_8h	G_BC	OK	39.2366	95.8648	1.2888	12.7075	5e-05	0.000231506	yes
XLOC_011542	evm.TU.scaffold_272.15	PREDICTED: uncharacterized protein LOC101477822 [Maylandia zebra]	CD276 antigen OS=Rattus norvegicus GN=Cd276 PE=2 SV=1	sp|Q7TPB4|CD276_RAT	Uncharacterized protein OS=Gasterosteus aculeatus PE=4 SV=1	G3P8E0_GASAC	scaffold_272:129897-133114	G_8h	G_BC	OK	13.2059	32.5127	1.29982	7.01614	5e-05	0.000231506	yes
XLOC_012995	evm.TU.scaffold_302.26	PREDICTED: E3 ubiquitin-protein ligase TRIM39-like [Maylandia zebra]	Nuclear factor 7, ovary OS=Xenopus laevis PE=2 SV=1	sp|Q91431|NF7O_XENLA	Uncharacterized protein (Fragment) OS=Oreochromis niloticus PE=4 SV=1	I3IUW2_ORENI	scaffold_302:347439-350187	G_8h	G_BC	OK	18.9216	46.9765	1.3119	12.4888	5e-05	0.000231506	yes
XLOC_016655	evm.TU.scaffold_41.80	PREDICTED: transmembrane protein 150A-like [Pundamilia nyererei]	Transmembrane protein 150A OS=Rattus norvegicus GN=Tmem150a PE=2 SV=1	sp|Q9QZE9|T150A_RAT	Uncharacterized protein OS=Gasterosteus aculeatus PE=4 SV=1	G3NYI6_GASAC	scaffold_41:1375495-1379136	G_8h	G_BC	OK	5.83373	14.5492	1.31845	3.94997	5e-05	0.000231506	yes
XLOC_016502	evm.TU.scaffold_406.9	PREDICTED: gamma-aminobutyric acid receptor subunit rho-3-like [Oryzias latipes]	Gamma-aminobutyric acid receptor subunit rho-3 OS=Homo sapiens GN=GABRR3 PE=2 SV=2	sp|A8MPY1|GBRR3_HUMAN	Uncharacterized protein (Fragment) OS=Oreochromis niloticus GN=LOC100708037 PE=3 SV=1	I3JMU7_ORENI	scaffold_406:61557-73344	G_8h	G_BC	OK	0.680056	1.69706	1.31931	2.3814	0.00545	0.0158719	yes
XLOC_002234	evm.TU.scaffold_115.54						scaffold_115:892211-930853	G_8h	G_BC	OK	0.642814	1.60506	1.32015	3.30414	5e-05	0.000231506	yes
XLOC_014614	evm.TU.scaffold_35.142	growth differentiation factor 15 [Paralichthys olivaceus]	Growth/differentiation factor 15 OS=Mus musculus GN=Gdf15 PE=2 SV=2	sp|Q9Z0J7|GDF15_MOUSE	Growth differentiation factor 15 OS=Paralichthys olivaceus GN=GDF15 PE=2 SV=1	B9X0W2_PAROL	scaffold_35:2216931-2218579	G_8h	G_BC	OK	2.85366	7.1567	1.32648	3.99794	5e-05	0.000231506	yes
XLOC_015537	evm.TU.scaffold_38.167	PREDICTED: glycosyltransferase-like domain-containing protein 2-like [Oreochromis niloticus]	Glycosyltransferase-like domain-containing protein 2 OS=Takifugu rubripes GN=gtdc2 PE=2 SV=1	sp|Q5NDE4|GTDC2_TAKRU	Uncharacterized protein OS=Oreochromis niloticus GN=LOC100709211 PE=4 SV=1	I3KYA0_ORENI	scaffold_38:2585238-2588320	G_8h	G_BC	OK	0.92336	2.32533	1.33247	2.87052	0.00095	0.00341023	yes
XLOC_013088	evm.TU.scaffold_306.11	PREDICTED: splicing factor 3B subunit 5-like [Xiphophorus maculatus] ref|XP_007577457.1| PREDICTED: splicing factor 3B subunit 5 [Poecilia formosa] gb|ACQ57905.1| Splicing factor 3B subunit 5 [Anoplopoma fimbria] gb|ACQ58969.1| Splicing factor 3B subunit 5 [Anoplopoma fimbria]	Splicing factor 3B subunit 5 OS=Homo sapiens GN=SF3B5 PE=1 SV=1	sp|Q9BWJ5|SF3B5_HUMAN	Uncharacterized protein OS=Xiphophorus maculatus GN=SF3B5 PE=4 SV=1	M4AZX3_XIPMA	scaffold_306:193359-193620	G_8h	G_BC	OK	151.341	381.95	1.33558	6.94869	5e-05	0.000231506	yes
XLOC_013762	evm.TU.scaffold_325.19	PREDICTED: lamin-L(III)-like isoform X2 [Oreochromis niloticus]	Lamin-L(III) OS=Xenopus laevis PE=2 SV=2	sp|P10999|LAML3_XENLA	Uncharacterized protein (Fragment) OS=Gasterosteus aculeatus PE=3 SV=1	G3PMX9_GASAC	scaffold_325:370695-387251	G_8h	G_BC	OK	2.07358	5.23353	1.33566	5.83847	5e-05	0.000231506	yes
XLOC_003682	asmbl_11346|g.17083	PREDICTED: calcium-binding mitochondrial carrier protein SCaMC-2-A-like [Neolamprologus brichardi]	Calcium-binding mitochondrial carrier protein SCaMC-2-A OS=Danio rerio GN=slc25a25a PE=2 SV=1	sp|Q6NYZ6|SCM2A_DANRE	Uncharacterized protein OS=Oreochromis niloticus GN=LOC100697244 PE=3 SV=1	I3K8Y4_ORENI	scaffold_134:665692-672829	G_8h	G_BC	OK	4.28023	10.809	1.33647	7.33575	5e-05	0.000231506	yes
XLOC_009019	evm.TU.scaffold_219.25	PREDICTED: ankyrin repeat and SOCS box protein 11-like [Neolamprologus brichardi]	Ankyrin repeat and SOCS box protein 11 OS=Mus musculus GN=Asb11 PE=2 SV=1	sp|Q9CQ31|ASB11_MOUSE	Uncharacterized protein (Fragment) OS=Oreochromis niloticus GN=ASB9 PE=4 SV=1	I3KA21_ORENI	scaffold_219:373432-376874	G_8h	G_BC	OK	2.06053	5.24452	1.34779	2.71285	0.0011	0.00388003	yes
XLOC_022312	evm.TU.scaffold_8.64	PREDICTED: ras-related protein Rab-7a-like [Oreochromis niloticus]	Ras-related protein Rab-7a OS=Rattus norvegicus GN=Rab7a PE=1 SV=2	sp|P09527|RAB7A_RAT	Uncharacterized protein OS=Oreochromis niloticus GN=LOC100695818 PE=3 SV=1	I3KWS8_ORENI	scaffold_8:1047525-1049706	G_8h	G_BC	OK	2.70991	6.90109	1.34858	2.31623	0.0031	0.00969756	yes
XLOC_020044	evm.TU.scaffold_6.107	PREDICTED: GTPase IMAP family member 4-like isoform X1 [Maylandia zebra] ref|XP_004557658.1| PREDICTED: GTPase IMAP family member 4-like isoform X2 [Maylandia zebra]	GTPase IMAP family member 2 OS=Homo sapiens GN=GIMAP2 PE=1 SV=2	sp|Q9UG22|GIMA2_HUMAN	Uncharacterized protein OS=Gasterosteus aculeatus PE=4 SV=1	G3NM61_GASAC	scaffold_6:1629923-1633817	G_8h	G_BC	OK	24.6101	62.7344	1.35	10.1238	5e-05	0.000231506	yes
XLOC_014713	evm.TU.scaffold_35.149	PREDICTED: angiopoietin-related protein 4-like [Maylandia zebra]	Angiopoietin-related protein 4 OS=Sus scrofa GN=ANGPTL4 PE=2 SV=2	sp|Q2TNK5|ANGL4_PIG	Uncharacterized protein OS=Oreochromis niloticus GN=LOC100696234 PE=4 SV=1	I3JWF5_ORENI	scaffold_35:2286244-2300111	G_8h	G_BC	OK	8.61121	22.0424	1.356	9.62849	5e-05	0.000231506	yes
XLOC_023836	evm.TU.scaffold_97.21	PREDICTED: mediator of RNA polymerase II transcription subunit 11-like [Oreochromis niloticus]	Mediator of RNA polymerase II transcription subunit 11 OS=Danio rerio GN=med11 PE=2 SV=2	sp|A3KNK7|MED11_DANRE	Uncharacterized protein (Fragment) OS=Gasterosteus aculeatus GN=MED11 PE=4 SV=1	G3N6N3_GASAC	scaffold_97:301685-303737	G_8h	G_BC	OK	13.8013	35.3601	1.35732	3.28818	5e-05	0.000231506	yes
XLOC_020882	evm.TU.scaffold_67.121	PREDICTED: myosin-7-like [Lepisosteus oculatus]	Myosin-7 OS=Mus musculus GN=Myh7 PE=1 SV=1	sp|Q91Z83|MYH7_MOUSE	Myosin-7 OS=Chelonia mydas GN=UY3_09785 PE=4 SV=1	M7BM19_CHEMY	scaffold_67:1706397-1726307	G_8h	G_BC	OK	0.544011	1.40244	1.36624	4.72385	5e-05	0.000231506	yes
XLOC_004535	evm.TU.scaffold_147.44	reverse transcriptase-like protein [Paralichthys olivaceus]	RNA-directed DNA polymerase from mobile element jockey OS=Drosophila funebris GN=jockey\pol PE=1 SV=1	sp|P21329|RTJK_DROFU	Reverse transcriptase-like protein OS=Paralichthys olivaceus PE=4 SV=1	Q7T271_PAROL	scaffold_147:758030-768191	G_8h	G_BC	OK	3.40555	8.84962	1.37773	7.4102	5e-05	0.000231506	yes
XLOC_009301	evm.TU.scaffold_223.30	PREDICTED: inositol-3-phosphate synthase 1 [Poecilia formosa]	Inositol-3-phosphate synthase 1-A OS=Xenopus laevis GN=isyna1-a PE=2 SV=1	sp|Q7ZXY0|INO1A_XENLA	Uncharacterized protein OS=Oreochromis niloticus GN=LOC100704062 PE=4 SV=1	I3IXX3_ORENI	scaffold_223:578605-584756	G_8h	G_BC	OK	29.7119	77.3067	1.37955	15.7816	5e-05	0.000231506	yes
XLOC_011019	evm.TU.scaffold_26.170	PREDICTED: meiotic nuclear division protein 1 homolog [Oreochromis niloticus]	Meiotic nuclear division protein 1 homolog OS=Mus musculus GN=Mnd1 PE=1 SV=1	sp|Q8K396|MND1_MOUSE	Uncharacterized protein OS=Oryzias latipes GN=LOC101163790 PE=4 SV=1	H2LWU2_ORYLA	scaffold_26:3324176-3335571	G_8h	G_BC	OK	3.88919	10.131	1.38124	2.97859	0.0002	0.000837813	yes
XLOC_003575	evm.TU.scaffold_131.77	PREDICTED: forkhead box protein I1-ema-like [Oreochromis niloticus]	Forkhead box protein I1 OS=Homo sapiens GN=FOXI1 PE=1 SV=3	sp|Q12951|FOXI1_HUMAN	Uncharacterized protein OS=Meleagris gallopavo GN=LOC100538904 PE=4 SV=1	G1MT33_MELGA	scaffold_131:1247822-1249084	G_8h	G_BC	OK	1.13493	2.97455	1.39007	2.57658	0.00415	0.0124961	yes
XLOC_018717	evm.TU.scaffold_5.366	PREDICTED: beta-1,3-galactosyltransferase 1-like [Oreochromis niloticus]	Beta-1,3-galactosyltransferase 2 OS=Mus musculus GN=B3galt2 PE=2 SV=2	sp|O54905|B3GT2_MOUSE	Uncharacterized protein (Fragment) OS=Oreochromis niloticus GN=LOC100693393 PE=4 SV=1	I3K1P7_ORENI	scaffold_5:6116802-6117759	G_8h	G_BC	OK	2.90763	7.63754	1.39326	3.63917	5e-05	0.000231506	yes
XLOC_006154	evm.TU.scaffold_170.38	PREDICTED: calumenin-A-like isoform X2 [Oreochromis niloticus]	Calumenin-A OS=Salmo salar GN=calua PE=2 SV=1	sp|B5X186|CALUA_SALSA	Uncharacterized protein OS=Oreochromis niloticus GN=LOC100710507 PE=4 SV=1	I3JL53_ORENI	scaffold_170:585350-588183	G_8h	G_BC	OK	226.293	595.018	1.39474	32.8632	5e-05	0.000231506	yes
XLOC_012486	evm.TU.scaffold_299.13	PREDICTED: small nuclear ribonucleoprotein E-like [Oryzias latipes]	Small nuclear ribonucleoprotein E OS=Danio rerio GN=snrpe PE=3 SV=1	sp|Q7ZUG0|RUXE_DANRE	Uncharacterized protein OS=Gasterosteus aculeatus GN=SNRPE PE=4 SV=1	G3PA33_GASAC	scaffold_299:173857-175850	G_8h	G_BC	OK	1214.74	3208.23	1.40114	2.72484	0.00075	0.00276355	yes
XLOC_019037	evm.TU.scaffold_53.43	PREDICTED: cytochrome P450 3A21-like isoform 3 [Otolemur garnettii]	Cytochrome P450 3A28 OS=Bos taurus GN=CYP3A28 PE=2 SV=1	sp|P79102|CP3AS_BOVIN	Cytochrome P450 3A OS=Psetta maxima PE=2 SV=1	G9FXE4_PSEMX	scaffold_53:743847-747184	G_8h	G_BC	OK	88.188	233.286	1.40344	18.1481	5e-05	0.000231506	yes
XLOC_006174	evm.TU.scaffold_170.25	PREDICTED: electrogenic sodium bicarbonate cotransporter 1-like isoform X2 [Oreochromis niloticus]	Electrogenic sodium bicarbonate cotransporter 1 OS=Sus scrofa GN=SLC4A4 PE=1 SV=1	sp|Q4U116|S4A4_PIG	Uncharacterized protein OS=Xiphophorus maculatus GN=SLC4A4 (1 of 2) PE=4 SV=1	M3ZW18_XIPMA	scaffold_170:394771-416013	G_8h	G_BC	OK	0.720889	1.9114	1.40678	3.59761	5e-05	0.000231506	yes
XLOC_010770	evm.TU.scaffold_255.12	PREDICTED: 5,6-dihydroxyindole-2-carboxylic acid oxidase-like [Neolamprologus brichardi]	5,6-dihydroxyindole-2-carboxylic acid oxidase OS=Homo sapiens GN=TYRP1 PE=1 SV=2	sp|P17643|TYRP1_HUMAN	Uncharacterized protein OS=Oryzias latipes GN=TYRP1 (2 of 2) PE=4 SV=1	H2LIX1_ORYLA	scaffold_255:263388-269353	G_8h	G_BC	OK	2.00859	5.33416	1.40908	4.17921	5e-05	0.000231506	yes
XLOC_020062	evm.TU.scaffold_6.157	Cytochrome c oxidase assembly protein COX19 [Dicentrarchus labrax]	Cytochrome c oxidase assembly protein COX19 OS=Bos taurus GN=COX19 PE=3 SV=1	sp|A8E4L1|COX19_BOVIN	Cytochrome c oxidase assembly protein COX19 OS=Dicentrarchus labrax GN=COX19 PE=4 SV=1	E6ZGK2_DICLA	scaffold_6:2477829-2479573	G_8h	G_BC	OK	9.81461	26.1459	1.41358	1.97858	0.00775	0.0214263	yes
XLOC_012479	evm.TU.scaffold_299.14						scaffold_299:176962-193280	G_8h	G_BC	OK	2.59777	6.93415	1.41644	3.42271	0.00025	0.00102462	yes
XLOC_018421	evm.TU.scaffold_49.195	natural killer enhancing factor [Paralichthys olivaceus]	Peroxiredoxin-1 OS=Gallus gallus GN=PRDX1 PE=1 SV=1	sp|P0CB50|PRDX1_CHICK	Natural killer enhancing factor OS=Paralichthys olivaceus GN=NKEF PE=2 SV=1	Q4ZH88_PAROL	scaffold_49:2409981-2417644	G_8h	G_BC	OK	19.0019	51.6272	1.44198	14.0508	5e-05	0.000231506	yes
XLOC_021419	evm.TU.scaffold_70.28	PREDICTED: cytochrome c-b-like isoform 1 [Oryzias latipes] ref|XP_004081821.1| PREDICTED: cytochrome c-b-like isoform 2 [Oryzias latipes]	Cytochrome c-b OS=Takifugu rubripes GN=cyc-B PE=3 SV=1	sp|Q1KKS2|CYCB_TAKRU	Uncharacterized protein OS=Oryzias latipes GN=LOC101165110 PE=3 SV=1	H2MT95_ORYLA	scaffold_70:570277-570694	G_8h	G_BC	OK	81.221	221.481	1.44726	7.77812	5e-05	0.000231506	yes
XLOC_013331	evm.TU.scaffold_310.5	reverse transcriptase-like protein [Paralichthys olivaceus]	Probable RNA-directed DNA polymerase from transposon BS OS=Drosophila melanogaster GN=RTase PE=2 SV=1	sp|Q95SX7|RTBS_DROME	Reverse transcriptase-like protein OS=Paralichthys olivaceus PE=4 SV=1	Q7T271_PAROL	scaffold_310:71210-72104	G_8h	G_BC	OK	1.77965	4.86055	1.44953	2.50306	0.0025	0.00801501	yes
XLOC_002230	evm.TU.scaffold_115.38	PREDICTED: uncharacterized protein LOC102083174 [Oreochromis niloticus]			Uncharacterized protein (Fragment) OS=Oreochromis niloticus PE=4 SV=1	I3KCA6_ORENI	scaffold_115:528923-533942	G_8h	G_BC	OK	1.36933	3.81172	1.47698	2.30449	0.00695	0.0195207	yes
XLOC_002775	evm.TU.scaffold_121.55	proto-oncogene protein c-Fos [Dicentrarchus labrax]	Proto-oncogene c-Fos OS=Takifugu rubripes GN=fos PE=3 SV=1	sp|P53450|FOS_TAKRU	Proto-oncogene protein c-Fos OS=Dicentrarchus labrax GN=c-Fos PE=2 SV=1	Q0PGB1_DICLA	scaffold_121:833383-835182	G_8h	G_BC	OK	15.7637	43.9569	1.47948	10.9776	5e-05	0.000231506	yes
XLOC_002720	evm.TU.scaffold_1202.1	PREDICTED: inactive phospholipase C-like protein 1-like [Oryzias latipes]	Inactive phospholipase C-like protein 1 OS=Homo sapiens GN=PLCL1 PE=1 SV=3	sp|Q15111|PLCL1_HUMAN	Uncharacterized protein (Fragment) OS=Oryzias latipes GN=LOC101164543 PE=4 SV=1	H2N314_ORYLA	scaffold_1202:1292-1496	G_8h	G_BC	OK	310.54	867.897	1.48275	5.22822	5e-05	0.000231506	yes
XLOC_022288	asmbl_68099|g.101731	PREDICTED: tRNA pseudouridine synthase-like 1-like [Oreochromis niloticus]	tRNA pseudouridine synthase-like 1 OS=Xenopus laevis GN=pusl1 PE=2 SV=1	sp|Q6GQ53|PUSL1_XENLA	tRNA pseudouridine synthase OS=Oreochromis niloticus GN=LOC100700627 PE=3 SV=1	I3KTC1_ORENI	scaffold_8:5525889-5536970	G_8h	G_BC	OK	3.45563	9.74083	1.49509	4.37334	5e-05	0.000231506	yes
XLOC_008305	evm.TU.scaffold_202.14	elongation factor 1 alpha isoform 2 [Solea senegalensis]	Elongation factor 1-alpha OS=Danio rerio GN=eef1a PE=2 SV=1	sp|Q92005|EF1A_DANRE	Elongation factor 1-alpha OS=Solea senegalensis GN=SseEF1A2 PE=2 SV=1	A6BMG2_SOLSE	scaffold_202:107220-110705	G_8h	G_BC	OK	62.2021	175.689	1.49799	22.8434	5e-05	0.000231506	yes
XLOC_004819	evm.TU.scaffold_150.14	PREDICTED: 28S ribosomal protein S36, mitochondrial-like [Maylandia zebra] ref|XP_005741851.1| PREDICTED: 28S ribosomal protein S36, mitochondrial-like [Pundamilia nyererei] ref|XP_005919166.1| PREDICTED: 28S ribosomal protein S36, mitochondrial-like [Haplochromis burtoni]			Uncharacterized protein (Fragment) OS=Oreochromis niloticus GN=LOC100705698 PE=4 SV=1	I3KAP9_ORENI	scaffold_150:212135-213886	G_8h	G_BC	OK	9.80172	27.7765	1.50276	3.06048	0.00045	0.00175133	yes
XLOC_001591	evm.TU.scaffold_109.14	PREDICTED: coiled-coil-helix-coiled-coil-helix domain-containing protein 10, mitochondrial-like [Oreochromis niloticus]	Coiled-coil-helix-coiled-coil-helix domain-containing protein 10, mitochondrial OS=Homo sapiens GN=CHCHD10 PE=1 SV=1	sp|Q8WYQ3|CHC10_HUMAN	Uncharacterized protein OS=Oreochromis niloticus GN=LOC100703844 PE=4 SV=1	I3KP22_ORENI	scaffold_109:822916-826822	G_8h	G_BC	OK	32.1129	92.1315	1.52054	7.0525	5e-05	0.000231506	yes
XLOC_006442	evm.TU.scaffold_175.21	PREDICTED: keratin, type I cytoskeletal 18-like isoform X1 [Haplochromis burtoni]	Keratin, type I cytoskeletal 18 OS=Protopterus aethiopicus GN=krt18 PE=1 SV=1	sp|Q5K2N9|K1C18_PROAT	Uncharacterized protein OS=Tetraodon nigroviridis PE=4 SV=1	H3CSB4_TETNG	scaffold_175:232993-236553	G_8h	G_BC	OK	1.56047	4.48486	1.52309	3.83646	5e-05	0.000231506	yes
XLOC_000331	evm.TU.scaffold_0.467	PREDICTED: uncharacterized protein LOC102201885 [Pundamilia nyererei]					scaffold_0:6501204-6502998	G_8h	G_BC	OK	16.111	46.7122	1.53576	8.04292	5e-05	0.000231506	yes
XLOC_008370	evm.TU.scaffold_204.34	PREDICTED: microfibril-associated glycoprotein 4-like isoform X1 [Maylandia zebra]	Microfibril-associated glycoprotein 4 OS=Bos taurus GN=MFAP4 PE=1 SV=2	sp|P55918|MFAP4_BOVIN	Uncharacterized protein (Fragment) OS=Oreochromis niloticus GN=MFAP4 (9 of 9) PE=4 SV=1	I3IUH9_ORENI	scaffold_204:548764-550904	G_8h	G_BC	OK	27.438	80.2676	1.54864	10.0309	5e-05	0.000231506	yes
XLOC_010074	evm.TU.scaffold_24.121	4-hydroxyphenylpyruvate dioxygenase-like protein [Dicentrarchus labrax]	4-hydroxyphenylpyruvate dioxygenase-like protein OS=Rattus norvegicus GN=Hpdl PE=2 SV=1	sp|Q5XIH9|HPDL_RAT	4-hydroxyphenylpyruvate dioxygenase-like protein OS=Dicentrarchus labrax GN=HPDL PE=4 SV=1	E6ZHM3_DICLA	scaffold_24:2009155-2011716	G_8h	G_BC	OK	2.14519	6.2883	1.55156	4.32842	5e-05	0.000231506	yes
XLOC_004527	evm.TU.scaffold_147.28						scaffold_147:597692-600327	G_8h	G_BC	OK	1.59137	4.68433	1.55757	2.87152	0.01415	0.0356465	yes
XLOC_007813	evm.TU.scaffold_2.65	PREDICTED: isocitrate dehydrogenase [NADP], mitochondrial-like [Oreochromis niloticus]	Isocitrate dehydrogenase [NADP], mitochondrial OS=Mus musculus GN=Idh2 PE=1 SV=3	sp|P54071|IDHP_MOUSE	Isocitrate dehydrogenase [NADP] OS=Oreochromis niloticus GN=IDH2 (2 of 2) PE=3 SV=1	I3J2Y9_ORENI	scaffold_2:1080555-1085554	G_8h	G_BC	OK	12.3141	36.7981	1.57932	10.7103	5e-05	0.000231506	yes
XLOC_001463	evm.TU.scaffold_107.62	PREDICTED: testis-expressed sequence 264 protein-like isoform X1 [Poecilia formosa]	Testis-expressed sequence 264 protein OS=Homo sapiens GN=TEX264 PE=1 SV=1	sp|Q9Y6I9|TX264_HUMAN	Testis-expressed sequence 264 protein OS=Dicentrarchus labrax GN=TEX264 PE=4 SV=1	E6ZG61_DICLA	scaffold_107:856485-885650	G_8h	G_BC	OK	1.14097	3.41203	1.58036	2.49435	0.00555	0.0161108	yes
XLOC_023802	evm.TU.scaffold_97.50	PREDICTED: plasminogen activator inhibitor 1-like isoform X2 [Maylandia zebra]	Plasminogen activator inhibitor 1 OS=Sus scrofa GN=SERPINE1 PE=2 SV=1	sp|P79335|PAI1_PIG	Uncharacterized protein OS=Oreochromis niloticus GN=LOC100703589 PE=3 SV=1	I3JIL1_ORENI	scaffold_97:722479-733847	G_8h	G_BC	OK	14.2577	43.0305	1.59362	13.1623	5e-05	0.000231506	yes
XLOC_011785	evm.TU.scaffold_28.149	cystatin B [Paralichthys olivaceus]	Cystatin-B OS=Rattus norvegicus GN=Cstb PE=1 SV=1	sp|P01041|CYTB_RAT	Cystatin B OS=Paralichthys olivaceus PE=4 SV=1	B2Z449_PAROL	scaffold_28:2684563-2685529	G_8h	G_BC	OK	6.63004	20.0527	1.5967	2.55737	0.0053	0.0154898	yes
XLOC_007631	evm.TU.scaffold_195.7	Transferrin receptor protein 1 [Dicentrarchus labrax]	Transferrin receptor protein 1 OS=Canis familiaris GN=TFRC PE=1 SV=1	sp|Q9GLD3|TFR1_CANFA	Transferrin receptor protein 1 OS=Dicentrarchus labrax GN=TFRC PE=4 SV=1	E6ZJD8_DICLA	scaffold_195:83092-89645	G_8h	G_BC	OK	80.4099	245.524	1.61042	38.3009	5e-05	0.000231506	yes
XLOC_007767	evm.TU.scaffold_199.8						scaffold_199:99097-99385	G_8h	G_BC	OK	16.0773	50.2295	1.64351	3.11411	0.0003	0.00120965	yes
XLOC_021308	evm.TU.scaffold_7.93	PREDICTED: keratin, type I cytoskeletal 13-like [Takifugu rubripes]	Keratin, type I cytoskeletal 13 OS=Oncorhynchus mykiss GN=krt13 PE=2 SV=1	sp|Q8JFQ6|K1C13_ONCMY	Uncharacterized protein OS=Gasterosteus aculeatus PE=4 SV=1	G3Q2V0_GASAC	scaffold_7:1094215-1097797	G_8h	G_BC	OK	1.17138	3.6936	1.65682	3.28869	0.00025	0.00102462	yes
XLOC_013240	evm.TU.scaffold_31.107	PREDICTED: early growth response protein 3-like [Maylandia zebra] ref|XP_005729445.1| PREDICTED: early growth response protein 3-like [Pundamilia nyererei] ref|XP_005922718.1| PREDICTED: early growth response protein 3-like [Haplochromis burtoni] ref|XP_006784105.1| PREDICTED: early growth response protein 3-like isoform X1 [Neolamprologus brichardi]	Early growth response protein 3 OS=Homo sapiens GN=EGR3 PE=1 SV=1	sp|Q06889|EGR3_HUMAN	Uncharacterized protein OS=Gasterosteus aculeatus GN=EGR3 PE=4 SV=1	G3P9P4_GASAC	scaffold_31:2121049-2124974	G_8h	G_BC	OK	1.87234	6.07439	1.6979	5.00803	5e-05	0.000231506	yes
XLOC_013537	evm.TU.scaffold_32.35	PREDICTED: epidermis-type lipoxygenase 3-like isoform X2 [Oreochromis niloticus] ref|XP_003449933.2| PREDICTED: epidermis-type lipoxygenase 3-like isoform X1 [Oreochromis niloticus]	Epidermis-type lipoxygenase 3 OS=Mus musculus GN=Aloxe3 PE=2 SV=2	sp|Q9WV07|LOXE3_MOUSE	Uncharacterized protein OS=Oreochromis niloticus GN=LOC100701198 PE=3 SV=1	I3K6V0_ORENI	scaffold_32:632781-638189	G_8h	G_BC	OK	7.52666	24.7306	1.71622	11.0025	5e-05	0.000231506	yes
XLOC_007678	evm.TU.scaffold_196.14	unnamed protein product [Tetraodon nigroviridis]			Chromosome 1 SCAF14944, whole genome shotgun sequence OS=Tetraodon nigroviridis GN=GSTENG00026584001 PE=4 SV=1	Q4RZA0_TETNG	scaffold_196:202144-203062	G_8h	G_BC	OK	8.30877	27.3056	1.71649	2.82318	0.0024	0.00773372	yes
XLOC_020853	evm.TU.scaffold_67.57	PREDICTED: retinal rod rhodopsin-sensitive cGMP 3',5'-cyclic phosphodiesterase subunit gamma-like isoform X1 [Maylandia zebra]	Retinal rod rhodopsin-sensitive cGMP 3',5'-cyclic phosphodiesterase subunit gamma OS=Mus musculus GN=Pde6g PE=2 SV=1	sp|P09174|CNRG_MOUSE	Uncharacterized protein OS=Takifugu rubripes GN=LOC101070191 PE=4 SV=1	H2T5D2_TAKRU	scaffold_67:861618-862358	G_8h	G_BC	OK	15.5115	52.798	1.76715	4.46853	5e-05	0.000231506	yes
XLOC_005713	evm.TU.scaffold_164.44	PREDICTED: cell growth regulator with EF hand domain protein 1-like [Pundamilia nyererei]	Cell growth regulator with EF hand domain protein 1 OS=Homo sapiens GN=CGREF1 PE=2 SV=2	sp|Q99674|CGRE1_HUMAN	Uncharacterized protein OS=Oreochromis niloticus GN=LOC100699506 PE=4 SV=1	I3KKB4_ORENI	scaffold_164:968894-973972	G_8h	G_BC	OK	3.78097	13.0297	1.78498	5.9255	5e-05	0.000231506	yes
XLOC_008672	evm.TU.scaffold_21.203	PREDICTED: fos-related antigen 2-like isoform X1 [Oreochromis niloticus]	Fos-related antigen 1 OS=Rattus norvegicus GN=Fosl1 PE=2 SV=1	sp|P10158|FOSL1_RAT	Uncharacterized protein OS=Gasterosteus aculeatus GN=FOSL1 PE=4 SV=1	G3PY45_GASAC	scaffold_21:3361377-3363773	G_8h	G_BC	OK	4.29014	15.2931	1.83378	6.36357	5e-05	0.000231506	yes
XLOC_014814	evm.TU.scaffold_353.18	PREDICTED: uncharacterized protein LOC102203668 [Pundamilia nyererei]	Neoverrucotoxin subunit alpha OS=Synanceia verrucosa PE=1 SV=1	sp|A0ZSK3|STXA_SYNVE	Stonustoxin subunit alpha OS=Chelonia mydas GN=UY3_02015 PE=4 SV=1	M7BY51_CHEMY	scaffold_353:204957-208902	G_8h	G_BC	OK	1.6433	5.93849	1.8535	7.09964	5e-05	0.000231506	yes
XLOC_017700	evm.TU.scaffold_459.6	PREDICTED: G-protein coupled receptor family C group 6 member A-like, partial [Pundamilia nyererei]			Uncharacterized protein OS=Capitella teleta GN=CAPTEDRAFT_215343 PE=4 SV=1	R7UY76_9ANNE	scaffold_459:81762-83629	G_8h	G_BC	OK	0.638029	2.43495	1.9322	2.8745	0.0034	0.0105195	yes
XLOC_021370	evm.TU.scaffold_7.294	PREDICTED: mitochondrial import inner membrane translocase subunit Tim10-like [Xiphophorus maculatus] ref|XP_007544500.1| PREDICTED: mitochondrial import inner membrane translocase subunit Tim10 [Poecilia formosa]	Mitochondrial import inner membrane translocase subunit Tim10 OS=Danio rerio GN=timm10 PE=3 SV=1	sp|Q6DI06|TIM10_DANRE	Uncharacterized protein OS=Xiphophorus maculatus GN=TIMM10 PE=4 SV=1	M4ATH8_XIPMA	scaffold_7:4088630-4091572	G_8h	G_BC	OK	19.7419	81.7268	2.04955	4.38546	5e-05	0.000231506	yes
XLOC_018003	evm.TU.scaffold_47.79	PREDICTED: proteinase-activated receptor 1-like [Takifugu rubripes]	Proteinase-activated receptor 1 OS=Xenopus laevis GN=f2r PE=1 SV=1	sp|P47749|PAR1_XENLA	Uncharacterized protein (Fragment) OS=Takifugu rubripes GN=LOC101078307 PE=4 SV=1	H2VCL8_TAKRU	scaffold_47:1536570-1539103	G_8h	G_BC	OK	2.38264	10.0832	2.08133	5.91541	5e-05	0.000231506	yes
XLOC_010616	evm.TU.scaffold_250.3	unnamed protein product [Tetraodon nigroviridis]	Cytochrome P450 2K1 OS=Oncorhynchus mykiss GN=cyp2k1 PE=2 SV=1	sp|Q92090|CP2K1_ONCMY	Chromosome 3 SCAF14593, whole genome shotgun sequence. (Fragment) OS=Tetraodon nigroviridis GN=GSTENG00018528001 PE=3 SV=1	Q4SGQ3_TETNG	scaffold_250:10499-15886	G_8h	G_BC	OK	2.13337	9.09535	2.09199	6.65213	5e-05	0.000231506	yes
XLOC_004333	evm.TU.scaffold_143.27	PREDICTED: uncharacterized protein LOC100694539 [Oreochromis niloticus]			Uncharacterized protein OS=Oreochromis niloticus GN=LOC100694539 PE=4 SV=1	I3KB22_ORENI	scaffold_143:705097-709707	G_8h	G_BC	OK	2.09581	9.04837	2.11015	5.482	5e-05	0.000231506	yes
XLOC_000990	evm.TU.scaffold_100.61	PREDICTED: LOW QUALITY PROTEIN: selenoprotein M [Poecilia formosa]	Selenoprotein M OS=Danio rerio GN=selm PE=2 SV=2	sp|Q802G7|SELM_DANRE	Uncharacterized protein OS=Tetraodon nigroviridis PE=4 SV=1	H3DEI0_TETNG	scaffold_100:1186386-1186584	G_8h	G_BC	OK	79.8767	353.409	2.14549	2.95105	0.0001	0.000442169	yes
XLOC_021858	evm.TU.scaffold_75.7	PREDICTED: carbonic anhydrase 4-like [Takifugu rubripes]	Carbonic anhydrase 4 OS=Rattus norvegicus GN=Ca4 PE=1 SV=1	sp|P48284|CAH4_RAT	Uncharacterized protein (Fragment) OS=Gasterosteus aculeatus GN=CA4 (2 of 2) PE=4 SV=1	G3PB87_GASAC	scaffold_75:78061-82005	G_8h	G_BC	OK	0.935103	4.41366	2.23878	3.27509	0.0059	0.0169574	yes
XLOC_018827	evm.TU.scaffold_51.114	PREDICTED: perilipin-2-like [Haplochromis burtoni]	Perilipin-2 OS=Homo sapiens GN=PLIN2 PE=1 SV=2	sp|Q99541|PLIN2_HUMAN	Uncharacterized protein OS=Oreochromis niloticus GN=LOC100693212 PE=4 SV=1	I3JQ80_ORENI	scaffold_51:2166433-2170079	G_8h	G_BC	OK	4.64706	23.3109	2.32662	9.56162	5e-05	0.000231506	yes
XLOC_001494	evm.TU.scaffold_107.30	PREDICTED: cytokine-inducible SH2-containing protein-like [Oreochromis niloticus]	Cytokine-inducible SH2-containing protein OS=Gallus gallus GN=CISH PE=2 SV=1	sp|Q9PW70|CISH_CHICK	Uncharacterized protein OS=Oreochromis niloticus GN=CISH (1 of 2) PE=4 SV=1	I3KRN3_ORENI	scaffold_107:349213-350258	G_8h	G_BC	OK	0.956094	4.80518	2.32937	2.40897	0.0187	0.0451156	yes
XLOC_012968	evm.TU.scaffold_301.33						scaffold_301:473550-474769	G_8h	G_BC	OK	714.96	3704.91	2.3735	13.6328	5e-05	0.000231506	yes
XLOC_010353	evm.TU.scaffold_245.12	Protein-glutamine gamma-glutamyltransferase 5 [Dicentrarchus labrax]	Protein-glutamine gamma-glutamyltransferase 5 OS=Homo sapiens GN=TGM5 PE=1 SV=4	sp|O43548|TGM5_HUMAN	Protein-glutamine gamma-glutamyltransferase 5 OS=Dicentrarchus labrax GN=TGM5 PE=4 SV=1	E6ZF43_DICLA	scaffold_245:386182-391269	G_8h	G_BC	OK	1.05098	5.95241	2.50174	6.69965	5e-05	0.000231506	yes
XLOC_013980	evm.TU.scaffold_33.126	PREDICTED: interferon-induced very large GTPase 1-like, partial [Pundamilia nyererei]	Interferon-induced very large GTPase 1 OS=Mus musculus GN=Gvin1 PE=1 SV=1	sp|Q80SU7|GVIN1_MOUSE	Uncharacterized protein (Fragment) OS=Gasterosteus aculeatus GN=CARD6 PE=4 SV=1	G3P494_GASAC	scaffold_33:1977274-1986339	G_8h	G_BC	OK	1.87176	10.8496	2.53517	13.9781	5e-05	0.000231506	yes
XLOC_005698	evm.TU.scaffold_164.1	PREDICTED: coiled-coil domain-containing protein 151-like isoform X1 [Oreochromis niloticus]	Coiled-coil domain-containing protein 151 OS=Bos taurus GN=CCDC151 PE=2 SV=1	sp|A7MBH5|CC151_BOVIN	Uncharacterized protein OS=Gasterosteus aculeatus GN=CCDC151 PE=4 SV=1	G3Q5Z4_GASAC	scaffold_164:441-4799	G_8h	G_BC	OK	0.242515	1.85003	2.9314	2.81064	0.01005	0.0267272	yes
XLOC_021314	evm.TU.scaffold_7.111	PREDICTED: up-regulated during skeletal muscle growth protein 5 isoform X1 [Astyanax mexicanus] ref|XP_007259124.1| PREDICTED: up-regulated during skeletal muscle growth protein 5 isoform X2 [Astyanax mexicanus]	Up-regulated during skeletal muscle growth protein 5 OS=Rattus norvegicus GN=Usmg5 PE=1 SV=1	sp|Q9JJW3|USMG5_RAT	Uncharacterized protein OS=Danio rerio GN=si:dkeyp-80c12.10 PE=4 SV=1	H0WES8_DANRE	scaffold_7:1348253-1348681	G_8h	G_BC	OK	105.827	848.814	3.00375	12.3859	5e-05	0.000231506	yes
XLOC_007616	evm.TU.scaffold_195.10	C-C motif chemokine 20 precursor [Anoplopoma fimbria]	C-C motif chemokine 20 OS=Bos taurus GN=CCL20 PE=3 SV=1	sp|Q8SQB1|CCL20_BOVIN	C-C motif chemokine 20 OS=Anoplopoma fimbria GN=CCL20 PE=4 SV=1	C3KIY3_ANOFI	scaffold_195:138522-139652	G_8h	G_BC	OK	3.83236	30.9881	3.01541	3.2416	0.00105	0.00372515	yes
XLOC_012172	evm.TU.scaffold_29.31	PREDICTED: gap junction beta-6 protein-like [Oreochromis niloticus]	Gap junction beta-6 protein OS=Gallus gallus GN=GJB6 PE=2 SV=1	sp|O93533|CXB6_CHICK	Gap junction protein OS=Oreochromis niloticus GN=LOC100696753 PE=3 SV=1	I3KXW0_ORENI	scaffold_29:780876-781677	G_8h	G_BC	OK	0.22178	1.85397	3.06342	1.89472	0.01835	0.0443932	yes
XLOC_008739	evm.TU.scaffold_211.55	PREDICTED: histone-arginine methyltransferase CARM1-like [Maylandia zebra] ref|XP_005747338.1| PREDICTED: histone-arginine methyltransferase CARM1-like [Pundamilia nyererei] ref|XP_005945733.1| PREDICTED: histone-arginine methyltransferase CARM1-like [Haplochromis burtoni]	Histone-arginine methyltransferase CARM1 OS=Danio rerio GN=carm1 PE=2 SV=1	sp|Q6DC04|CARM1_DANRE	Uncharacterized protein (Fragment) OS=Oreochromis niloticus GN=LOC100690109 PE=4 SV=1	I3JG95_ORENI	scaffold_211:754592-754888	G_8h	G_BC	OK	65.7436	549.861	3.06415	2.32446	0.02015	0.0479547	yes
XLOC_021504	evm.TU.scaffold_70.110	Pol polyprotein [Dicentrarchus labrax]	Retrotransposable element Tf2 155 kDa protein type 1 OS=Schizosaccharomyces pombe (strain 972 / ATCC 24843) GN=Tf2-1 PE=4 SV=1	sp|Q05654|RTF21_SCHPO	Pol polyprotein OS=Dicentrarchus labrax GN=POL PE=4 SV=1	E6ZGJ4_DICLA	scaffold_70:1960615-1967726	G_8h	G_BC	OK	0.275867	2.52534	3.19443	6.80675	5e-05	0.000231506	yes
XLOC_005862	evm.TU.scaffold_167.47	PREDICTED: amine sulfotransferase-like [Takifugu rubripes]	Amine sulfotransferase OS=Oryctolagus cuniculus GN=SULT3A1 PE=1 SV=1	sp|O46640|ST3A1_RABIT	Uncharacterized protein (Fragment) OS=Gasterosteus aculeatus PE=4 SV=1	G3P845_GASAC	scaffold_167:1048535-1051103	G_8h	G_BC	OK	7.02822	73.5545	3.38758	13.4466	5e-05	0.000231506	yes
XLOC_022939	evm.TU.scaffold_86.118						scaffold_86:1673585-1677292	G_8h	G_BC	OK	0.51774	5.86069	3.50077	3.26914	0.01825	0.0441884	yes
XLOC_020175	evm.TU.scaffold_60.108						scaffold_60:1526112-1526729	G_8h	G_BC	OK	0.674416	9.23736	3.77577	1.89509	0.0167	0.041006	yes
XLOC_016723	evm.TU.scaffold_413.10	PREDICTED: high choriolytic enzyme 1-like [Poecilia formosa]	High choriolytic enzyme 2 OS=Oryzias latipes GN=hceb PE=2 SV=1	sp|P31581|HCE2_ORYLA	Uncharacterized protein OS=Oreochromis niloticus GN=LOC100706166 PE=3 SV=1	I3JIS5_ORENI	scaffold_413:92355-111121	G_8h	G_BC	OK	3.5964	60.9717	4.08351	22.8626	5e-05	0.000231506	yes
XLOC_016730	evm.TU.scaffold_413.9	PREDICTED: high choriolytic enzyme 1-like [Poecilia formosa]	High choriolytic enzyme 1 OS=Oryzias latipes GN=hcea PE=1 SV=1	sp|P31580|HCE1_ORYLA	Uncharacterized protein (Fragment) OS=Tetraodon nigroviridis PE=3 SV=1	H3DN70_TETNG	scaffold_413:78982-89030	G_8h	G_BC	OK	1.95655	38.5941	4.30199	11.7972	5e-05	0.000231506	yes
XLOC_007030	evm.TU.scaffold_184.37	Fish-egg lectin [Oplegnathus fasciatus]	Fish-egg lectin OS=Cyprinus carpio PE=1 SV=1	sp|P68512|FEL_CYPCA	Fish-egg lectin OS=Oplegnathus fasciatus GN=Rb-FEL PE=2 SV=1	H3JU40_9PERO	scaffold_184:508697-510076	G_8h	G_BC	OK	76.8492	2294.18	4.89981	60.8918	5e-05	0.000231506	yes
XLOC_021590	evm.TU.scaffold_72.32	PREDICTED: uncharacterized protein LOC102080074 isoform X2 [Oreochromis niloticus]			Uncharacterized protein OS=Strongylocentrotus purpuratus PE=4 SV=1	H3I990_STRPU	scaffold_72:688740-695387	G_8h	G_BC	OK	0	1.39365	inf	#NAME?	5e-05	0.000231506	yes
XLOC_017046	evm.TU.scaffold_426.12	hypothetical protein CAEBREN_12163 [Caenorhabditis brenneri]			Putative uncharacterized protein OS=Caenorhabditis brenneri GN=CAEBREN_12163 PE=4 SV=1	G0PAJ2_CAEBE	scaffold_426:90575-90971	G_8h	G_BC	OK	0	2.45439	inf	#NAME?	0.0102	0.0270459	yes
XLOC_010859	evm.TU.scaffold_258.16	PREDICTED: putative nuclease HARBI1-like [Amphimedon queenslandica]	Putative nuclease HARBI1 OS=Danio rerio GN=harbi1 PE=2 SV=1	sp|Q6AZB8|HARB1_DANRE	Uncharacterized protein (Fragment) OS=Danio rerio PE=4 SV=1	F1QS40_DANRE	scaffold_258:111613-113174	G_8h	G_BC	OK	0	2.13944	inf	#NAME?	5e-05	0.000231506	yes
XLOC_007209	evm.TU.scaffold_189.4	TPA: 14 kDa-apolipoprotein [Paralichthys olivaceus]			14 kDa-apolipoprotein OS=Paralichthys olivaceus GN=14kDa-apo PE=2 SV=1	E1NZA3_PAROL	scaffold_189:34844-35917	G_8h	G_BC	OK	0	2.3088	inf	#NAME?	0.00025	0.00102462	yes
XLOC_021924	evm.TU.scaffold_76.65	PREDICTED: uncharacterized protein LOC101886504 [Danio rerio]	Centrin-3 OS=Homo sapiens GN=CETN3 PE=2 SV=2	sp|O15182|CETN3_HUMAN	Uncharacterized protein OS=Oreochromis niloticus GN=LOC100705824 PE=4 SV=1	I3JZM0_ORENI	scaffold_76:1183433-1200328	G_8h	G_BC	OK	4.52037	0	#NAME?	#NAME?	5e-05	0.000231506	yes
XLOC_020434	evm.TU.scaffold_63.5	PREDICTED: piggyBac transposable element-derived protein 4-like [Oreochromis niloticus]	PiggyBac transposable element-derived protein 4 OS=Homo sapiens GN=PGBD4 PE=2 SV=3	sp|Q96DM1|PGBD4_HUMAN	7 transmembrane receptor OS=Trichinella spiralis GN=Tsp_02148 PE=4 SV=1	E5SEH9_TRISP	scaffold_63:53387-54410	G_8h	G_BC	OK	11.2113	0	#NAME?	#NAME?	5e-05	0.000231506	yes
XLOC_020158	evm.TU.scaffold_60.5	PREDICTED: polypeptide N-acetylgalactosaminyltransferase 10-like [Xiphophorus maculatus]	Polypeptide N-acetylgalactosaminyltransferase-like 6 OS=Homo sapiens GN=GALNTL6 PE=2 SV=2	sp|Q49A17|GLTL6_HUMAN	Uncharacterized protein OS=Xiphophorus maculatus GN=GALNT10 (1 of 2) PE=3 SV=1	M4ALX7_XIPMA	scaffold_60:49207-51006	G_8h	G_BC	OK	1.39377	0	#NAME?	#NAME?	0.0078	0.0215189	yes
XLOC_019902	evm.TU.scaffold_6.61	hemoglobin subunit beta-1-like [Oryzias latipes] dbj|BAC06483.1| adult beta-type globin [Oryzias latipes] dbj|BAC20302.1| beta-type globin [Oryzias latipes]	Hemoglobin subunit beta OS=Merlangius merlangus GN=hbb PE=2 SV=2	sp|O13078|HBB_MERMR	Adult beta-type globin OS=Oryzias latipes GN=Gb PE=2 SV=1	Q8JIM9_ORYLA	scaffold_6:859697-860439	G_8h	G_BC	OK	1.34458	0	#NAME?	#NAME?	0.00095	0.00341023	yes
XLOC_019396	evm.TU.scaffold_55.143	PREDICTED: melanoma-derived growth regulatory protein-like isoform X1 [Maylandia zebra]	Melanoma-derived growth regulatory protein OS=Bos taurus GN=MIA PE=2 SV=1	sp|Q28038|MIA_BOVIN	Uncharacterized protein OS=Oreochromis niloticus GN=LOC100706385 PE=4 SV=1	I3JBI1_ORENI	scaffold_55:2416032-2418482	G_8h	G_BC	OK	1.66464	0	#NAME?	#NAME?	5e-05	0.000231506	yes
XLOC_017826	evm.TU.scaffold_46.171	PREDICTED: myelin basic protein-like [Oreochromis niloticus]	Myelin basic protein OS=Xenopus laevis GN=mbp PE=2 SV=3	sp|P87346|MBP_XENLA	Uncharacterized protein OS=Danio rerio GN=mbpa PE=2 SV=1	I3ITP3_DANRE	scaffold_46:2325603-2331225	G_8h	G_BC	OK	1.52081	0	#NAME?	#NAME?	0.0078	0.0215189	yes
XLOC_015626	evm.TU.scaffold_381.11	PREDICTED: tripartite motif-containing protein 55-like [Pundamilia nyererei]	Tripartite motif-containing protein 55 OS=Rattus norvegicus GN=Trim55 PE=2 SV=1	sp|Q5PQN5|TRI55_RAT	Uncharacterized protein OS=Gasterosteus aculeatus GN=TRIM55 (2 of 2) PE=4 SV=1	G3N9K7_GASAC	scaffold_381:99916-102529	G_8h	G_BC	OK	1.53104	0	#NAME?	#NAME?	5e-05	0.000231506	yes
XLOC_014953	evm.TU.scaffold_36.126	PREDICTED: tripartite motif-containing protein 16-like [Oreochromis niloticus]	Tripartite motif-containing protein 16 OS=Mus musculus GN=Trim16 PE=2 SV=2	sp|Q99PP9|TRI16_MOUSE	Uncharacterized protein OS=Gasterosteus aculeatus PE=4 SV=1	G3PJL0_GASAC	scaffold_36:2032845-2035652	G_8h	G_BC	OK	1.30221	0	#NAME?	#NAME?	5e-05	0.000231506	yes
XLOC_014014	evm.TU.scaffold_330.15	PREDICTED: uncharacterized protein LOC101171217 isoform 1 [Oryzias latipes]					scaffold_330:254982-255801	G_8h	G_BC	OK	1.86338	0	#NAME?	#NAME?	5e-05	0.000231506	yes
XLOC_009402	evm.TU.scaffold_227.17	unnamed protein product [Tetraodon nigroviridis]	Caveolin-3 OS=Homo sapiens GN=CAV3 PE=1 SV=1	sp|P56539|CAV3_HUMAN	Caveolin (Fragment) OS=Gasterosteus aculeatus GN=CAV3 PE=3 SV=1	G3N7A2_GASAC	scaffold_227:301678-305245	G_8h	G_BC	OK	2.12133	0	#NAME?	#NAME?	5e-05	0.000231506	yes
XLOC_008800	evm.TU.scaffold_213.6	PREDICTED: uncharacterized protein C1orf115 homolog [Neolamprologus brichardi]	Uncharacterized protein C1orf115 OS=Homo sapiens GN=C1orf115 PE=2 SV=1	sp|Q9H7X2|CA115_HUMAN	Uncharacterized protein OS=Danio rerio GN=zgc:194392 PE=2 SV=1	B3DI09_DANRE	scaffold_213:75202-77006	G_8h	G_BC	OK	1.9694	0	#NAME?	#NAME?	0.00015	0.000643518	yes
XLOC_008843	evm.TU.scaffold_213.47	PREDICTED: receptor activity-modifying protein 1-like isoform X3 [Haplochromis burtoni]	Receptor activity-modifying protein 1 OS=Mus musculus GN=Ramp1 PE=2 SV=1	sp|Q9WTJ5|RAMP1_MOUSE	Uncharacterized protein OS=Oreochromis niloticus GN=RAMP1 (2 of 2) PE=4 SV=1	I3K6S9_ORENI	scaffold_213:778944-781524	G_8h	G_BC	OK	2.59719	0	#NAME?	#NAME?	5e-05	0.000231506	yes
XLOC_005608	evm.TU.scaffold_162.42	PREDICTED: ceroid-lipofuscinosis neuronal protein 6 homolog [Pundamilia nyererei]	Ceroid-lipofuscinosis neuronal protein 6 homolog OS=Canis familiaris GN=CLN6 PE=2 SV=1	sp|Q5JZQ8|CLN6_CANFA	Uncharacterized protein (Fragment) OS=Oreochromis niloticus GN=CLN6 (2 of 2) PE=4 SV=1	I3JWS4_ORENI	scaffold_162:597688-601377	G_8h	G_BC	OK	1.28833	0	#NAME?	#NAME?	5e-05	0.000231506	yes
XLOC_004540	evm.TU.scaffold_147.53	PREDICTED: piggyBac transposable element-derived protein 4-like [Oreochromis niloticus]			7 transmembrane receptor OS=Trichinella spiralis GN=Tsp_02148 PE=4 SV=1	E5SEH9_TRISP	scaffold_147:850925-852089	G_8h	G_BC	OK	6.52629	0	#NAME?	#NAME?	5e-05	0.000231506	yes
XLOC_002721	evm.TU.scaffold_1206.1	PREDICTED: uncharacterized protein K02A2.6-like [Poecilia formosa]	Gag-Pol polyprotein OS=Walleye dermal sarcoma virus GN=gag-pol PE=1 SV=2	sp|O92815|POL_WDSV	Polyprotein OS=Atlantic salmon swim bladder sarcoma virus PE=4 SV=1	Q2VF30_9RETR	scaffold_1206:42-3631	G_8h	G_BC	OK	1.85224	0	#NAME?	#NAME?	5e-05	0.000231506	yes
XLOC_002153	evm.TU.scaffold_114.65	immunoglobulin light chain 2 [Paralichthys olivaceus]	Ig kappa chain V region 3547 OS=Oryctolagus cuniculus PE=1 SV=1	sp|P01694|KV13_RABIT	Uncharacterized protein (Fragment) OS=Gasterosteus aculeatus PE=4 SV=1	G3P9A5_GASAC	scaffold_114:1424892-1427438	G_8h	G_BC	OK	2.54376	0	#NAME?	#NAME?	5e-05	0.000231506	yes

## Sheet: BCvs48h
gene_id	gene_id	NR	Swissprot_annotation	Swissprot_ID	TrEMBL annotation	TrEMBL_ID	locus	sample_1	sample_2	status	value_1	value_2	log2(fold_change)	test_stat	p_value	q_value	significant
XLOC_002394	evm.TU.scaffold_117.64	chymotrypsinogen 2 [Paralichthys olivaceus]	Chymotrypsin A OS=Gadus morhua PE=1 SV=1	sp|P47796|CTRA_GADMO	Chymotrypsinogen 2 OS=Paralichthys olivaceus PE=2 SV=1	Q9W7Q3_PAROL	scaffold_117:1153869-1155829	G_48h	G_BC	OK	11.8315	0.19076	-5.95473	-3.18926	0.01975	0.0471752	yes
XLOC_012382	evm.TU.scaffold_295.8	PREDICTED: P17/29C-like protein DDB_G0287399-like isoform X2 [Pundamilia nyererei]			Uncharacterized protein OS=Gasterosteus aculeatus PE=4 SV=1	G3Q128_GASAC	scaffold_295:71757-73242	G_48h	G_BC	OK	6.33584	0.158959	-5.31681	-2.7363	0.01975	0.0471752	yes
XLOC_002619	evm.TU.scaffold_12.127	PREDICTED: zinc finger protein 45-like [Danio rerio]	Probable RNA-directed DNA polymerase from transposon X-element OS=Drosophila melanogaster GN=X-element\ORF2 PE=3 SV=1	sp|Q9NBX4|RTXE_DROME	Uncharacterized protein OS=Xiphophorus maculatus PE=4 SV=1	M4B123_XIPMA	scaffold_12:1921069-1935601	G_48h	G_BC	OK	8.01656	0.209604	-5.25725	-6.86557	0.0005	0.00192366	yes
XLOC_001975	evm.TU.scaffold_111.25	PREDICTED: kelch-like protein 41-like [Maylandia zebra] ref|XP_005744296.1| PREDICTED: kelch-like protein 41-like isoform X1 [Pundamilia nyererei] ref|XP_005948632.1| PREDICTED: kelch-like protein 41-like isoform X1 [Haplochromis burtoni]	Kelch-like protein 41 OS=Homo sapiens GN=KLHL41 PE=1 SV=2	sp|O60662|KLH41_HUMAN	Uncharacterized protein OS=Oreochromis niloticus GN=KLHL41 (1 of 2) PE=4 SV=1	I3K1F0_ORENI	scaffold_111:323044-326448	G_48h	G_BC	OK	3.70003	0.160433	-4.52749	-3.75829	0.01975	0.0471752	yes
XLOC_007054	evm.TU.scaffold_185.14	PREDICTED: beta-taxilin-like isoform X3 [Oreochromis niloticus]	Beta-taxilin OS=Gallus gallus GN=TXLNB PE=2 SV=1	sp|Q9I969|TXLNB_CHICK	Uncharacterized protein OS=Oreochromis niloticus GN=TXLNB (2 of 2) PE=4 SV=1	I3KR93_ORENI	scaffold_185:210527-220485	G_48h	G_BC	OK	6.09947	0.289883	-4.39514	-6.30876	0.0005	0.00192366	yes
XLOC_021318	evm.TU.scaffold_7.118	PREDICTED: zona pellucida sperm-binding protein 3-like [Pundamilia nyererei]	Zona pellucida sperm-binding protein 3 OS=Gallus gallus GN=ZP3 PE=1 SV=4	sp|P79762|ZP3_CHICK	Uncharacterized protein (Fragment) OS=Danio rerio GN=zp3c PE=4 SV=1	B8A4S8_DANRE	scaffold_7:1383130-1385768	G_48h	G_BC	OK	4.73661	0.237567	-4.31745	-3.67042	0.01975	0.0471752	yes
XLOC_012231	evm.TU.scaffold_29.190	four and a half LIM domains protein 2 [Sparus aurata]	Four and a half LIM domains protein 2 OS=Homo sapiens GN=FHL2 PE=1 SV=3	sp|Q14192|FHL2_HUMAN	Four and a half LIM domains protein 2 OS=Sparus aurata PE=2 SV=1	B8K1Y0_SPAAU	scaffold_29:3362714-3364400	G_48h	G_BC	OK	3.29346	0.186572	-4.1418	-2.13907	0.01975	0.0471752	yes
XLOC_005392	evm.TU.scaffold_16.241	PREDICTED: heat shock protein 30-like [Oryzias latipes] ref|XP_004085935.1| PREDICTED: heat shock protein 30-like [Oryzias latipes]	Heat shock protein 30 OS=Oncorhynchus tshawytscha GN=hsp30 PE=2 SV=1	sp|P42931|HSP30_ONCTS	Uncharacterized protein OS=Gasterosteus aculeatus PE=3 SV=1	G3Q0Z0_GASAC	scaffold_16:3947003-3947642	G_48h	G_BC	OK	9.79043	0.601138	-4.0256	-3.22731	0.01975	0.0471752	yes
XLOC_003782	asmbl_11575|g.17618	PREDICTED: myomesin-2-like [Maylandia zebra]	Myomesin-2 OS=Homo sapiens GN=MYOM2 PE=1 SV=2	sp|P54296|MYOM2_HUMAN	Uncharacterized protein OS=Xiphophorus maculatus GN=MYOM2 (2 of 2) PE=4 SV=1	M4AJ06_XIPMA	scaffold_136:347791-377992	G_48h	G_BC	OK	1.55528	0.0974639	-3.99616	-5.04995	0.0008	0.00292483	yes
XLOC_003697	evm.TU.scaffold_134.79	PREDICTED: uncharacterized protein LOC100694680 [Oreochromis niloticus]					scaffold_134:1107363-1110540	G_48h	G_BC	OK	4.96139	0.320522	-3.95225	-2.00263	0.01975	0.0471752	yes
XLOC_000498	evm.TU.scaffold_1.334	muscle-type creatine kinase [Sebastes inermis]	Creatine kinase M-type OS=Homo sapiens GN=CKM PE=1 SV=2	sp|P06732|KCRM_HUMAN	Muscle-type creatine kinase OS=Sebastes inermis PE=2 SV=1	G9FPD3_9PERC	scaffold_1:5674836-5684511	G_48h	G_BC	OK	24.8641	1.8006	-3.78751	-12.2237	5e-05	0.000231506	yes
XLOC_010229	evm.TU.scaffold_240.33	PREDICTED: uncharacterized protein LOC100696003 [Oreochromis niloticus]	Zona pellucida sperm-binding protein 2 OS=Bos taurus GN=ZP2 PE=1 SV=1	sp|Q9BH10|ZP2_BOVIN	Uncharacterized protein (Fragment) OS=Gasterosteus aculeatus PE=4 SV=1	G3P5N3_GASAC	scaffold_240:588122-592866	G_48h	G_BC	OK	3.53697	0.279636	-3.66089	-5.40584	0.0001	0.000442169	yes
XLOC_001739	evm.TU.scaffold_11.231	PREDICTED: troponin I, fast skeletal muscle-like [Oreochromis niloticus]	Troponin I, fast skeletal muscle OS=Coturnix coturnix japonica GN=TNNI2 PE=3 SV=2	sp|P68247|TNNI2_COTJA	Uncharacterized protein (Fragment) OS=Oreochromis niloticus GN=TNNI2 (1 of 6) PE=4 SV=1	I3JXF4_ORENI	scaffold_11:3238123-3242300	G_48h	G_BC	OK	49.3238	3.92382	-3.65195	-8.01225	5e-05	0.000231506	yes
XLOC_013430	evm.TU.scaffold_314.16	PREDICTED: protein phosphatase 1K, mitochondrial-like [Maylandia zebra]	Protein phosphatase 1K, mitochondrial OS=Xenopus laevis GN=ppm1k PE=2 SV=1	sp|Q6ING9|PPM1K_XENLA	Uncharacterized protein OS=Oreochromis niloticus GN=PPM1K (2 of 2) PE=3 SV=1	I3K0P4_ORENI	scaffold_314:145754-148173	G_48h	G_BC	OK	12.4313	1.02044	-3.60671	-6.57125	5e-05	0.000231506	yes
XLOC_000443	evm.TU.scaffold_1.146	PREDICTED: polyubiquitin-C-like isoform X1 [Aplysia californica]	Polyubiquitin OS=Cricetulus griseus PE=2 SV=2	sp|P62976|UBIQP_CRIGR	Ubc protein OS=Mus musculus GN=Ubc PE=2 SV=1	Q922Z8_MOUSE	scaffold_1:2872266-2873640	G_48h	G_BC	OK	14.14	1.16727	-3.59857	-8.28668	5e-05	0.000231506	yes
XLOC_002449	evm.TU.scaffold_118.21	RecName: Full=Sarcoplasmic/endoplasmic reticulum calcium ATPase 1; Short=SERCA1; Short=SR Ca(2+)-ATPase 1; AltName: Full=Calcium pump 1; AltName: Full=Calcium-transporting ATPase sarcoplasmic reticulum type, fast twitch skeletal muscle isoform; AltName: Full=Endoplasmic reticulum class 1/2 Ca(2+) ATPase gb|AAB08098.1| sarcoplasmic/endoplasmic reticulum calcium ATPase 1B [Makaira nigricans]	Sarcoplasmic/endoplasmic reticulum calcium ATPase 1 OS=Makaira nigricans GN=atp2a1 PE=2 SV=2	sp|P70083|AT2A1_MAKNI	Uncharacterized protein OS=Xiphophorus maculatus GN=ATP2A1 (1 of 2) PE=3 SV=1	M4AVS2_XIPMA	scaffold_118:182035-192076	G_48h	G_BC	OK	44.6598	3.72032	-3.58548	-22.0804	5e-05	0.000231506	yes
XLOC_012450	evm.TU.scaffold_298.9	PREDICTED: alpha-actinin-3-like [Maylandia zebra] ref|XP_005752028.1| PREDICTED: alpha-actinin-3-like isoform X2 [Pundamilia nyererei] ref|XP_005945359.1| PREDICTED: alpha-actinin-3-like isoform X2 [Haplochromis burtoni]	Alpha-actinin-3 OS=Bos taurus GN=ACTN3 PE=2 SV=1	sp|Q0III9|ACTN3_BOVIN	Uncharacterized protein OS=Xiphophorus maculatus PE=4 SV=1	M4A1W1_XIPMA	scaffold_298:144455-165864	G_48h	G_BC	OK	8.82804	0.745209	-3.56638	-11.0327	5e-05	0.000231506	yes
XLOC_012000	evm.TU.scaffold_286.5	PREDICTED: beta-taxilin-like isoform X1 [Oreochromis niloticus] ref|XP_005477430.1| PREDICTED: beta-taxilin-like isoform X2 [Oreochromis niloticus]	Beta-taxilin OS=Gallus gallus GN=TXLNB PE=2 SV=1	sp|Q9I969|TXLNB_CHICK	Uncharacterized protein OS=Gasterosteus aculeatus GN=TXLNB (1 of 2) PE=4 SV=1	G3PD68_GASAC	scaffold_286:91854-95699	G_48h	G_BC	OK	4.26472	0.360043	-3.56621	-4.7714	0.00115	0.0040356	yes
XLOC_005004	evm.TU.scaffold_153.37	alpha actin-1 [Rachycentron canadum]	Actin, alpha cardiac OS=Takifugu rubripes PE=2 SV=1	sp|P53480|ACTC_TAKRU	Uncharacterized protein (Fragment) OS=Oryzias latipes GN=LOC101170382 PE=3 SV=1	H2MU18_ORYLA	scaffold_153:439825-447360	G_48h	G_BC	OK	3.96911	0.353813	-3.48776	-6.01707	5e-05	0.000231506	yes
XLOC_023194	evm.TU.scaffold_9.55	PREDICTED: troponin C, skeletal muscle-like [Takifugu rubripes]	Troponin C, skeletal muscle OS=Anguilla anguilla PE=1 SV=1	sp|P81660|TNNC2_ANGAN	Uncharacterized protein (Fragment) OS=Takifugu rubripes GN=TNNC2 (1 of 2) PE=4 SV=1	H2SBN2_TAKRU	scaffold_9:869300-884457	G_48h	G_BC	OK	5.49387	0.492354	-3.48006	-5.54261	5e-05	0.000231506	yes
XLOC_013173	evm.TU.scaffold_309.25	unnamed protein product [Tetraodon nigroviridis]			Uncharacterized protein (Fragment) OS=Oryzias latipes PE=4 SV=1	H2L5Z3_ORYLA	scaffold_309:222250-224913	G_48h	G_BC	OK	1.32534	0.118982	-3.47755	-2.79739	0.0134	0.0340418	yes
XLOC_017964	evm.TU.scaffold_47.141	PREDICTED: creatine kinase S-type, mitochondrial-like isoform 2 [Takifugu rubripes]	Creatine kinase S-type, mitochondrial OS=Gallus gallus GN=CKMT2 PE=1 SV=2	sp|P11009|KCRS_CHICK	Uncharacterized protein OS=Takifugu rubripes GN=LOC101069967 PE=3 SV=1	H2VEB3_TAKRU	scaffold_47:2687566-2695721	G_48h	G_BC	OK	2.3733	0.216699	-3.45313	-2.77317	0.01395	0.0352086	yes
XLOC_007647	evm.TU.scaffold_196.7	PREDICTED: myozenin-2-like isoform X2 [Neolamprologus brichardi]	Myozenin-2 OS=Mus musculus GN=Myoz2 PE=1 SV=1	sp|Q9JJW5|MYOZ2_MOUSE	Uncharacterized protein OS=Xiphophorus maculatus GN=MYOZ3 PE=4 SV=1	M4A2M1_XIPMA	scaffold_196:133359-137567	G_48h	G_BC	OK	9.2727	0.86707	-3.41877	-4.06735	0.004	0.0121086	yes
XLOC_020704	evm.TU.scaffold_65.138	PREDICTED: glycogen phosphorylase, muscle form [Poecilia formosa]	Glycogen phosphorylase, muscle form OS=Mus musculus GN=Pygm PE=1 SV=3	sp|Q9WUB3|PYGM_MOUSE	Phosphorylase OS=Xiphophorus maculatus GN=PYGM (2 of 2) PE=3 SV=1	M4A9F5_XIPMA	scaffold_65:1919799-1929714	G_48h	G_BC	OK	1.85626	0.179553	-3.36992	-4.48736	0.00315	0.0098334	yes
XLOC_018427	evm.TU.scaffold_49.206	PREDICTED: discoidin domain-containing receptor 2 [Oreochromis niloticus]	Discoidin domain-containing receptor 2 OS=Homo sapiens GN=DDR2 PE=1 SV=2	sp|Q16832|DDR2_HUMAN	Uncharacterized protein OS=Oreochromis niloticus GN=DDR2 (2 of 2) PE=4 SV=1	I3KQK6_ORENI	scaffold_49:2534759-2554278	G_48h	G_BC	OK	7.42721	0.724848	-3.35707	-10.4613	5e-05	0.000231506	yes
XLOC_010133	evm.TU.scaffold_24.33	Myosin-binding protein C, fast-type [Dicentrarchus labrax]	Myosin-binding protein C, fast-type OS=Mus musculus GN=Mybpc2 PE=1 SV=1	sp|Q5XKE0|MYPC2_MOUSE	'Myosin-binding protein C, fast-type ' OS=Dicentrarchus labrax GN=MYBPC2 PE=4 SV=1	E6ZH00_DICLA	scaffold_24:515656-536891	G_48h	G_BC	OK	6.43674	0.635671	-3.33998	-10.3121	5e-05	0.000231506	yes
XLOC_023386	evm.TU.scaffold_91.30	PREDICTED: sarcoplasmic/endoplasmic reticulum calcium ATPase 1-like isoform X1 [Poecilia formosa]	Sarcoplasmic/endoplasmic reticulum calcium ATPase 1 OS=Makaira nigricans GN=atp2a1 PE=2 SV=2	sp|P70083|AT2A1_MAKNI	Uncharacterized protein OS=Oryzias latipes GN=ATP2A1 (2 of 2) PE=3 SV=1	H2M9M8_ORYLA	scaffold_91:300793-315756	G_48h	G_BC	OK	10.607	1.05183	-3.33404	-11.1779	5e-05	0.000231506	yes
XLOC_008306	evm.TU.scaffold_202.16	PREDICTED: kelch-like protein 31 [Poecilia formosa]	Kelch-like protein 31 OS=Danio rerio GN=klhl31 PE=2 SV=1	sp|Q6Q7X9|KLH31_DANRE	Uncharacterized protein OS=Oreochromis niloticus GN=LOC100698534 PE=4 SV=1	I3KMN4_ORENI	scaffold_202:119317-123217	G_48h	G_BC	OK	2.52808	0.252211	-3.32534	-3.7836	0.00145	0.00495736	yes
XLOC_001504	evm.TU.scaffold_107.59	PREDICTED: myosin heavy chain, fast skeletal muscle-like [Haplochromis burtoni]	Myosin heavy chain, fast skeletal muscle OS=Cyprinus carpio PE=2 SV=2	sp|Q90339|MYSS_CYPCA	Myosin heavy chain embryonic type 1 OS=Oryzias latipes GN=mMYHemb1 PE=2 SV=1	C4TIP1_ORYLA	scaffold_107:804966-816560	G_48h	G_BC	OK	62.4998	6.32443	-3.30484	-37.6604	5e-05	0.000231506	yes
XLOC_003937	evm.TU.scaffold_139.64	skeletal muscle slow troponin T 2 [Hippoglossus hippoglossus]	Troponin T, cardiac muscle OS=Bos taurus GN=TNNT2 PE=1 SV=3	sp|P13789|TNNT2_BOVIN	Skeletal muscle slow troponin T 2 OS=Hippoglossus hippoglossus PE=2 SV=1	A6XFC5_HIPHI	scaffold_139:1096057-1099668	G_48h	G_BC	OK	8.63636	0.89118	-3.27664	-4.40285	0.0006	0.00226374	yes
XLOC_004353	evm.TU.scaffold_143.61	PREDICTED: ADP/ATP translocase 1-like [Oryzias latipes]	ADP/ATP translocase 1 OS=Oryctolagus cuniculus GN=SLC25A4 PE=2 SV=3	sp|O46373|ADT1_RABIT	Uncharacterized protein OS=Oryzias latipes GN=LOC101171131 PE=3 SV=1	H2MZ38_ORYLA	scaffold_143:1010078-1011858	G_48h	G_BC	OK	7.15671	0.750604	-3.25317	-3.75872	0.0019	0.00628971	yes
XLOC_006391	evm.TU.scaffold_173.38	PREDICTED: pyruvate kinase PKM isoform 1 [Oreochromis niloticus]	Pyruvate kinase PKM OS=Homo sapiens GN=PKM PE=1 SV=4	sp|P14618|KPYM_HUMAN	Pyruvate kinase OS=Oreochromis niloticus GN=PK PE=3 SV=1	I3JNZ0_ORENI	scaffold_173:528945-534889	G_48h	G_BC	OK	17.0658	1.80154	-3.24381	-9.9747	5e-05	0.000231506	yes
XLOC_009081	evm.TU.scaffold_22.92	PREDICTED: desmin-like [Oreochromis niloticus]	Desmin OS=Canis familiaris GN=DES PE=3 SV=3	sp|Q5XFN2|DESM_CANFA	Uncharacterized protein OS=Oreochromis niloticus GN=LOC100695476 PE=3 SV=1	I3J8Q1_ORENI	scaffold_22:2216259-2222504	G_48h	G_BC	OK	77.8687	8.22459	-3.24303	-20.6957	5e-05	0.000231506	yes
XLOC_015021	evm.TU.scaffold_36.121	PREDICTED: myosin-binding protein C, fast-type-like isoform X1 [Oreochromis niloticus]	Myosin-binding protein C, fast-type OS=Homo sapiens GN=MYBPC2 PE=1 SV=2	sp|Q14324|MYPC2_HUMAN	Uncharacterized protein OS=Oreochromis niloticus GN=MYBPC2 (2 of 2) PE=4 SV=1	I3JTU4_ORENI	scaffold_36:1950702-1981868	G_48h	G_BC	OK	2.49807	0.267779	-3.2217	-6.03044	5e-05	0.000231506	yes
XLOC_018295	evm.TU.scaffold_49.53	PREDICTED: zona pellucida sperm-binding protein 3-like [Oreochromis niloticus]	Zona pellucida sperm-binding protein 3 OS=Gallus gallus GN=ZP3 PE=1 SV=4	sp|P79762|ZP3_CHICK	Uncharacterized protein OS=Oreochromis niloticus GN=LOC100694644 PE=4 SV=1	I3KEL2_ORENI	scaffold_49:603236-613864	G_48h	G_BC	OK	2.3069	0.249442	-3.20918	-4.23077	0.00075	0.00276355	yes
XLOC_002405	evm.TU.scaffold_118.1	Fructose-bisphosphate aldolase [Dicentrarchus labrax]	Fructose-bisphosphate aldolase A OS=Rattus norvegicus GN=Aldoa PE=1 SV=2	sp|P05065|ALDOA_RAT	Fructose-bisphosphate aldolase OS=Dicentrarchus labrax GN=ALDOAA PE=3 SV=1	E6ZH34_DICLA	scaffold_118:203-1025	G_48h	G_BC	OK	64.2335	6.98961	-3.20004	-9.33103	5e-05	0.000231506	yes
XLOC_001345	evm.TU.scaffold_105.46	PREDICTED: creatine kinase M-type-like [Oryzias latipes]	Creatine kinase M-type OS=Homo sapiens GN=CKM PE=1 SV=2	sp|P06732|KCRM_HUMAN	Uncharacterized protein (Fragment) OS=Oryzias latipes GN=CKM (2 of 2) PE=3 SV=1	H2L804_ORYLA	scaffold_105:710322-719657	G_48h	G_BC	OK	41.8336	4.59592	-3.18624	-16.3284	5e-05	0.000231506	yes
XLOC_016766	evm.TU.scaffold_417.1	C-C chemokine ligand 4 [Epinephelus coioides]	C-C motif chemokine 4 OS=Macaca mulatta GN=CCL4 PE=2 SV=1	sp|Q8HYQ2|CCL4_MACMU	C-C chemokine ligand 4 OS=Epinephelus coioides PE=4 SV=1	I6YUX9_EPICO	scaffold_417:539-2309	G_48h	G_BC	OK	57.8157	6.45785	-3.16234	-9.0927	0.0022	0.00715665	yes
XLOC_010428	evm.TU.scaffold_247.36	Troponin C, slow skeletal and cardiac muscles [Anoplopoma fimbria]	Troponin C, slow skeletal and cardiac muscles OS=Sus scrofa GN=TNNC1 PE=1 SV=1	sp|P63317|TNNC1_PIG	Troponin C, slow skeletal and cardiac muscles OS=Anoplopoma fimbria GN=TNNC1 PE=2 SV=1	C3KGS3_ANOFI	scaffold_247:601033-614602	G_48h	G_BC	OK	1.68854	0.190414	-3.14857	-3.28679	0.0075	0.0208236	yes
XLOC_018783	evm.TU.scaffold_50.85	histamine n-methyltransferase [Perca flavescens]	Histamine N-methyltransferase A OS=Xenopus laevis GN=hnmt-a PE=2 SV=1	sp|Q5U4V2|HNMTA_XENLA	Histamine n-methyltransferase (Fragment) OS=Perca flavescens GN=Hnmt PE=2 SV=1	F1C701_PERFV	scaffold_50:1975564-1984744	G_48h	G_BC	OK	11.1393	1.26027	-3.14385	-7.02121	5e-05	0.000231506	yes
XLOC_001462	evm.TU.scaffold_107.61	PREDICTED: myosin heavy chain, fast skeletal muscle-like [Neolamprologus brichardi]	Myosin heavy chain, fast skeletal muscle OS=Cyprinus carpio PE=2 SV=2	sp|Q90339|MYSS_CYPCA	Uncharacterized protein OS=Gasterosteus aculeatus GN=MYH13 (7 of 8) PE=4 SV=1	G3N9J8_GASAC	scaffold_107:844201-855695	G_48h	G_BC	OK	7.76418	0.889105	-3.12641	-13.3844	5e-05	0.000231506	yes
XLOC_018059	evm.TU.scaffold_476.4	unnamed protein product [Tetraodon nigroviridis]			Uncharacterized protein (Fragment) OS=Oryzias latipes PE=4 SV=1	H2L5Z3_ORYLA	scaffold_476:37422-40085	G_48h	G_BC	OK	4.22751	0.488643	-3.11296	-5.58697	5e-05	0.000231506	yes
XLOC_016276	evm.TU.scaffold_40.49	PREDICTED: 6-phosphofructokinase, muscle type-like [Xiphophorus maculatus]	6-phosphofructokinase, muscle type OS=Bos taurus GN=PFKM PE=2 SV=1	sp|Q0IIG5|K6PF_BOVIN	6-phosphofructokinase OS=Xiphophorus maculatus GN=PFKM (2 of 2) PE=3 SV=1	M3ZIV0_XIPMA	scaffold_40:733339-741294	G_48h	G_BC	OK	1.7657	0.204587	-3.10945	-3.21344	0.0075	0.0208236	yes
XLOC_015013	evm.TU.scaffold_36.93	PREDICTED: myosin regulatory light chain 2, skeletal muscle isoform-like [Neolamprologus brichardi]	Myosin regulatory light chain 2, skeletal muscle isoform OS=Gallus gallus GN=MYLPF PE=1 SV=2	sp|P02609|MLRS_CHICK	Myosin light chain 2, isoform B OS=Hippoglossus hippoglossus PE=2 SV=1	Q8JH57_HIPHI	scaffold_36:1546459-1549661	G_48h	G_BC	OK	97.3968	11.3077	-3.10656	-11.1227	5e-05	0.000231506	yes
XLOC_006267	evm.TU.scaffold_171.84	SET and MYND domain containing protein 1a [Siniperca chuatsi]	Histone-lysine N-methyltransferase Smyd1 OS=Mus musculus GN=Smyd1 PE=1 SV=3	sp|P97443|SMYD1_MOUSE	Uncharacterized protein OS=Oreochromis niloticus GN=SMYD1 (1 of 2) PE=4 SV=1	I3K3X8_ORENI	scaffold_171:759809-765710	G_48h	G_BC	OK	3.86362	0.459574	-3.07158	-4.34331	0.0005	0.00192366	yes
XLOC_016726	evm.TU.scaffold_413.2	skeletal muscle atypical fast troponin T isoform 1 [Hippoglossus hippoglossus]	Troponin T, fast skeletal muscle isoforms OS=Gallus gallus GN=TNNT3 PE=1 SV=3	sp|P12620|TNNT3_CHICK	Skeletal muscle atypical fast troponin T isoform 1 OS=Hippoglossus hippoglossus PE=2 SV=1	A6XFC9_HIPHI	scaffold_413:10505-27929	G_48h	G_BC	OK	12.657	1.52223	-3.05567	-9.99622	5e-05	0.000231506	yes
XLOC_001505	evm.TU.scaffold_107.60	PREDICTED: myosin heavy chain, fast skeletal muscle-like [Poecilia formosa]	Myosin heavy chain, fast skeletal muscle OS=Cyprinus carpio PE=2 SV=2	sp|Q90339|MYSS_CYPCA	Uncharacterized protein OS=Takifugu rubripes GN=myhm2528-1 PE=4 SV=1	H2ULB1_TAKRU	scaffold_107:818592-835831	G_48h	G_BC	OK	1.16019	0.140787	-3.04277	-4.90773	5e-05	0.000231506	yes
XLOC_017167	evm.TU.scaffold_43.214						scaffold_43:2632160-2633085	G_48h	G_BC	OK	198.625	24.3176	-3.02998	-8.42336	5e-05	0.000231506	yes
XLOC_022815	evm.TU.scaffold_85.61	PREDICTED: actin, alpha cardiac muscle 1 [Panthera tigris altaica]	Actin, alpha cardiac muscle 1 OS=Xenopus tropicalis GN=actc1 PE=2 SV=1	sp|Q6P640|ACTC_XENTR	Uncharacterized protein OS=Oreochromis niloticus GN=ACTC1 (5 of 5) PE=3 SV=1	I3IYR2_ORENI	scaffold_85:1200170-1202662	G_48h	G_BC	OK	13.697	1.70054	-3.00979	-7.5116	5e-05	0.000231506	yes
XLOC_007941	evm.TU.scaffold_2.232	phosphoglucose isomerase-2 [Mugil cephalus]	Glucose-6-phosphate isomerase OS=Homo sapiens GN=GPI PE=1 SV=4	sp|P06744|G6PI_HUMAN	Glucose-6-phosphate isomerase OS=Mugil cephalus GN=pgi-2 PE=2 SV=1	Q8QFT1_MUGCE	scaffold_2:4349276-4360093	G_48h	G_BC	OK	5.12603	0.649069	-2.9814	-6.03099	5e-05	0.000231506	yes
XLOC_003794	evm.TU.scaffold_136.48	actin, alpha skeletal muscle [Oryzias latipes] sp|Q98972.1|ACTS_ORYLA RecName: Full=Actin, alpha skeletal muscle; AltName: Full=Alpha-actin-1; AltName: Full=OlMA1; Flags: Precursor dbj|BAA13446.1| muscle actin OlMA1 [Oryzias latipes] dbj|BAA76667.1| skeletal alpha-actin type-1 [Coryphaenoides acrolepis] dbj|BAA76669.1| skeletal alpha-actin type-1 [Coryphaenoides cinereus] dbj|BAB91070.1| alpha sk…	Actin, alpha skeletal muscle OS=Oryzias latipes GN=acta1 PE=2 SV=1	sp|Q98972|ACTS_ORYLA	Skeletal alpha-actin type-1 OS=Coryphaenoides acrolepis PE=2 SV=1	Q76MZ5_9TELE	scaffold_136:1170149-1172923	G_48h	G_BC	OK	72.5164	9.20555	-2.97773	-16.9412	5e-05	0.000231506	yes
XLOC_020256	evm.TU.scaffold_61.38	PREDICTED: zinc transporter ZIP4-like [Oreochromis niloticus]	Zinc transporter ZIP4 OS=Rattus norvegicus GN=Slc39a4 PE=2 SV=1	sp|A0JPN2|S39A4_RAT	Uncharacterized protein OS=Oreochromis niloticus GN=LOC100692554 PE=4 SV=1	I3KUY8_ORENI	scaffold_61:513461-524525	G_48h	G_BC	OK	1.27766	0.163269	-2.96818	-2.89249	0.01075	0.0282685	yes
XLOC_019274	evm.TU.scaffold_54.94	glyceraldehyde-3-phosphate dehydrogenase [Paralichthys olivaceus]	Glyceraldehyde-3-phosphate dehydrogenase OS=Danio rerio GN=gapdh PE=2 SV=2	sp|Q5XJ10|G3P_DANRE	Glyceraldehyde-3-phosphate dehydrogenase OS=Paralichthys olivaceus GN=GAPDH PE=2 SV=1	Q9PTW5_PAROL	scaffold_54:1242010-1245698	G_48h	G_BC	OK	82.788	10.6835	-2.95404	-17.0492	5e-05	0.000231506	yes
XLOC_012381	evm.TU.scaffold_295.7	PREDICTED: smoothelin-like protein 1-like [Maylandia zebra]	Smoothelin OS=Homo sapiens GN=SMTN PE=1 SV=7	sp|P53814|SMTN_HUMAN	Uncharacterized protein OS=Xiphophorus maculatus GN=SMTNL1 PE=4 SV=1	M4A5P3_XIPMA	scaffold_295:63134-66879	G_48h	G_BC	OK	4.70699	0.609049	-2.95017	-4.82101	0.00055	0.00209566	yes
XLOC_021531	evm.TU.scaffold_71.76	PREDICTED: kelch-like protein 31-like [Oreochromis niloticus]	Kelch-like protein 31 OS=Danio rerio GN=klhl31 PE=2 SV=1	sp|Q6Q7X9|KLH31_DANRE	Uncharacterized protein OS=Oreochromis niloticus GN=LOC100707698 PE=4 SV=1	I3JTJ5_ORENI	scaffold_71:1814078-1816075	G_48h	G_BC	OK	1.75563	0.228712	-2.94038	-2.88044	0.01075	0.0282685	yes
XLOC_008608	evm.TU.scaffold_21.195	PREDICTED: ADP/ATP translocase 3-like [Haplochromis burtoni]	ADP/ATP translocase 3 OS=Homo sapiens GN=SLC25A6 PE=1 SV=4	sp|P12236|ADT3_HUMAN	Uncharacterized protein (Fragment) OS=Oreochromis niloticus GN=LOC100700733 PE=3 SV=1	I3J3U8_ORENI	scaffold_21:3256418-3258216	G_48h	G_BC	OK	4.66306	0.613874	-2.92526	-3.05979	0.0095	0.0254776	yes
XLOC_014442	evm.TU.scaffold_343.10	glyceraldehyde-3-phosphate dehydrogenase [Epinephelus coioides]	Glyceraldehyde-3-phosphate dehydrogenase OS=Danio rerio GN=gapdh PE=2 SV=2	sp|Q5XJ10|G3P_DANRE	Glyceraldehyde-3-phosphate dehydrogenase OS=Epinephelus coioides PE=2 SV=1	D6PVN4_EPICO	scaffold_343:96948-101952	G_48h	G_BC	OK	15.8375	2.15647	-2.8766	-7.83369	5e-05	0.000231506	yes
XLOC_001746	evm.TU.scaffold_11.243	skeletal muscle fast troponin T isoform 1 [Hippoglossus hippoglossus]	Troponin T, fast skeletal muscle isoforms OS=Coturnix coturnix japonica GN=TNNT3 PE=2 SV=4	sp|P06398|TNNT3_COTJA	Skeletal muscle fast troponin T isoform 1 OS=Hippoglossus hippoglossus PE=2 SV=1	A6XFC7_HIPHI	scaffold_11:3361717-3371396	G_48h	G_BC	OK	18.7395	2.56628	-2.86833	-8.81408	5e-05	0.000231506	yes
XLOC_001043	evm.TU.scaffold_101.3	Na+/K+-ATPase alpha 1a2 subunit [Solea senegalensis]	Sodium/potassium-transporting ATPase subunit alpha-2 OS=Sus scrofa GN=ATP1A2 PE=1 SV=1	sp|D2WKD8|AT1A2_PIG	Uncharacterized protein OS=Xiphophorus maculatus GN=ATP1A2 PE=3 SV=1	M3ZUB2_XIPMA	scaffold_101:94214-126603	G_48h	G_BC	OK	1.22512	0.171228	-2.83894	-3.40702	0.003	0.00942197	yes
XLOC_017051	evm.TU.scaffold_426.21	PREDICTED: tropomyosin alpha-3 chain isoform X3 [Danio rerio]	Tropomyosin alpha-1 chain OS=Rana temporaria GN=tpm1 PE=2 SV=1	sp|P13105|TPM1_RANTE	Uncharacterized protein OS=Danio rerio GN=tpm3 PE=2 SV=1	I3ISQ1_DANRE	scaffold_426:139628-153629	G_48h	G_BC	OK	5.50408	0.786235	-2.80747	-4.51494	0.00015	0.000643518	yes
XLOC_005039	evm.TU.scaffold_154.46	slow skeletal muscle myosin heavy chain isoform 1 [Siniperca chuatsi]	Myosin-7 OS=Homo sapiens GN=MYH7 PE=1 SV=5	sp|P12883|MYH7_HUMAN	Uncharacterized protein OS=Tetraodon nigroviridis PE=4 SV=1	H3BYD9_TETNG	scaffold_154:834585-846331	G_48h	G_BC	OK	2.20389	0.320722	-2.78066	-6.93118	5e-05	0.000231506	yes
XLOC_008861	evm.TU.scaffold_214.11	PREDICTED: telethonin-like [Neolamprologus brichardi]	Telethonin OS=Bos taurus GN=TCAP PE=2 SV=1	sp|Q6T8D8|TELT_BOVIN	Uncharacterized protein OS=Oreochromis niloticus GN=LOC100699372 PE=4 SV=1	I3IXC4_ORENI	scaffold_214:132387-133083	G_48h	G_BC	OK	10.7249	1.58824	-2.75547	-3.24679	0.00385	0.0117134	yes
XLOC_005459	evm.TU.scaffold_16.196	PREDICTED: phosphoglycerate mutase 2-like [Oryzias latipes]	Phosphoglycerate mutase 2 OS=Homo sapiens GN=PGAM2 PE=1 SV=3	sp|P15259|PGAM2_HUMAN	Uncharacterized protein OS=Oryzias latipes GN=LOC101164987 PE=3 SV=1	H2M694_ORYLA	scaffold_16:3221568-3223130	G_48h	G_BC	OK	12.1776	1.89523	-2.68379	-5.40106	5e-05	0.000231506	yes
XLOC_009134	evm.TU.scaffold_22.64	PREDICTED: myosin light chain 1, skeletal muscle isoform-like isoform X1 [Oreochromis niloticus]	Myosin light chain 1, skeletal muscle isoform OS=Liza ramada PE=1 SV=1	sp|P82159|MLE1_LIZRA	Uncharacterized protein OS=Oreochromis niloticus GN=MYL1 (1 of 2) PE=4 SV=1	I3J8X4_ORENI	scaffold_22:1418678-1423107	G_48h	G_BC	OK	14.8664	2.62243	-2.50308	-4.70175	0.00025	0.00102462	yes
XLOC_015163	evm.TU.scaffold_366.14	PREDICTED: protein FAM134B-like isoform X1 [Maylandia zebra]	Protein FAM134B OS=Homo sapiens GN=FAM134B PE=2 SV=1	sp|Q9H6L5|F134B_HUMAN	Uncharacterized protein OS=Oreochromis niloticus PE=4 SV=1	I3IZ25_ORENI	scaffold_366:231914-244537	G_48h	G_BC	OK	1.93236	0.347313	-2.47605	-3.09937	0.01435	0.0360671	yes
XLOC_006269	evm.TU.scaffold_171.86	PREDICTED: excitatory amino acid transporter 1-like [Maylandia zebra] ref|XP_005750771.1| PREDICTED: excitatory amino acid transporter 1-like [Pundamilia nyererei] ref|XP_005942591.1| PREDICTED: excitatory amino acid transporter 1-like [Haplochromis burtoni] ref|XP_006782263.1| PREDICTED: excitatory amino acid transporter 1-like [Neolamprologus brichardi]	Excitatory amino acid transporter 1 OS=Mus musculus GN=Slc1a3 PE=1 SV=2	sp|P56564|EAA1_MOUSE	Uncharacterized protein OS=Gasterosteus aculeatus PE=4 SV=1	G3Q3L6_GASAC	scaffold_171:773680-779652	G_48h	G_BC	OK	1.75918	0.352822	-2.31789	-3.00252	0.01945	0.0466435	yes
XLOC_023130	evm.TU.scaffold_9.195	AMPD1 [Paralichthys olivaceus]	AMP deaminase 1 OS=Homo sapiens GN=AMPD1 PE=1 SV=2	sp|P23109|AMPD1_HUMAN	AMPD1 OS=Paralichthys olivaceus PE=2 SV=1	F1KC33_PAROL	scaffold_9:3388366-3395709	G_48h	G_BC	OK	3.81502	0.774583	-2.3002	-5.6531	5e-05	0.000231506	yes
XLOC_015432	evm.TU.scaffold_376.10	PREDICTED: myomesin-2-like isoform X5 [Maylandia zebra]	Myomesin-2 OS=Homo sapiens GN=MYOM2 PE=1 SV=2	sp|P54296|MYOM2_HUMAN	Uncharacterized protein (Fragment) OS=Oreochromis niloticus GN=MYOM2 (1 of 2) PE=4 SV=1	I3IUB4_ORENI	scaffold_376:222244-240995	G_48h	G_BC	OK	1.67509	0.341592	-2.29389	-5.38691	5e-05	0.000231506	yes
XLOC_022485	evm.TU.scaffold_81.40	PREDICTED: phospholipid-metabolizing enzyme A-C1-like isoform X1 [Oreochromis niloticus]	Phospholipid-metabolizing enzyme A-C1 OS=Mus musculus GN=Hrasls PE=2 SV=1	sp|Q9QZU4|HRSL1_MOUSE	Uncharacterized protein OS=Oreochromis niloticus GN=LOC100697045 PE=4 SV=1	I3IZN8_ORENI	scaffold_81:673500-675679	G_48h	G_BC	OK	8.8037	1.79953	-2.29049	-2.97035	0.0017	0.00571004	yes
XLOC_018690	evm.TU.scaffold_5.282	PREDICTED: beta-ureidopropionase-like [Maylandia zebra]	Beta-ureidopropionase OS=Homo sapiens GN=UPB1 PE=1 SV=1	sp|Q9UBR1|BUP1_HUMAN	Uncharacterized protein OS=Xiphophorus maculatus GN=UPB1 PE=4 SV=1	M3ZQE6_XIPMA	scaffold_5:4442277-4448560	G_48h	G_BC	OK	5.03616	1.05258	-2.25839	-3.70331	0.00055	0.00209566	yes
XLOC_006847	evm.TU.scaffold_180.50	PREDICTED: nicotinamide riboside kinase 2-like [Poecilia formosa] ref|XP_007563861.1| PREDICTED: nicotinamide riboside kinase 2-like [Poecilia formosa]	Nicotinamide riboside kinase 2 OS=Homo sapiens GN=NMRK2 PE=1 SV=1	sp|Q9NPI5|NRK2_HUMAN	Uncharacterized protein OS=Xiphophorus maculatus GN=NMRK2 (2 of 2) PE=4 SV=1	M3ZEG6_XIPMA	scaffold_180:753845-756048	G_48h	G_BC	OK	5.65124	1.20637	-2.22789	-2.71404	0.01955	0.0468388	yes
XLOC_001497	evm.TU.scaffold_107.36	linker histone H1M [Pagrus major]	Protein B4 OS=Xenopus laevis GN=b4 PE=1 SV=1	sp|P15308|B4_XENLA	Linker histone H1M OS=Pagrus major GN=h1m PE=2 SV=1	B7X8Y7_PAGMA	scaffold_107:398573-399811	G_48h	G_BC	OK	6.38713	1.38847	-2.20168	-3.38092	0.0013	0.00450403	yes
XLOC_001740	evm.TU.scaffold_11.232	PREDICTED: troponin I, fast skeletal muscle-like [Poecilia formosa] ref|XP_007568569.1| PREDICTED: troponin I, fast skeletal muscle-like [Poecilia formosa]	Troponin I, fast skeletal muscle OS=Coturnix coturnix japonica GN=TNNI2 PE=3 SV=2	sp|P68247|TNNI2_COTJA	Uncharacterized protein (Fragment) OS=Oreochromis niloticus GN=TNNI2 (2 of 6) PE=4 SV=1	I3JXF6_ORENI	scaffold_11:3243759-3253446	G_48h	G_BC	OK	3.86362	0.842049	-2.19798	-2.49235	0.01175	0.0304733	yes
XLOC_013780	evm.TU.scaffold_326.17	PREDICTED: troponin I, slow skeletal muscle-like isoform X1 [Pundamilia nyererei] ref|XP_005733507.1| PREDICTED: troponin I, slow skeletal muscle-like isoform X2 [Pundamilia nyererei]	Troponin I, slow skeletal muscle OS=Oryctolagus cuniculus GN=TNNI1 PE=1 SV=1	sp|P02645|TNNI1_RABIT	Troponin I, slow skeletal muscle OS=Anoplopoma fimbria GN=TNNI1 PE=2 SV=1	C3KHJ0_ANOFI	scaffold_326:205665-217009	G_48h	G_BC	OK	9.54884	2.12493	-2.16791	-4.94575	5e-05	0.000231506	yes
XLOC_012014	evm.TU.scaffold_287.7	parvalbumin [Lates calcarifer] gb|AAV97934.1| parvalbumin beta-2 [Lates calcarifer] gb|AAV97936.1| parvalbumin beta-2 [Lates calcarifer]	Parvalbumin beta OS=Scomber japonicus PE=1 SV=2	sp|P59747|PRVB_SCOJP	Parvalbumin OS=Lates calcarifer PE=4 SV=1	Q6ITU9_LATCA	scaffold_287:212302-213436	G_48h	G_BC	OK	23.2618	5.1813	-2.16657	-3.47439	0.0012	0.00419066	yes
XLOC_006330	evm.TU.scaffold_172.30	PREDICTED: protein phosphatase 1 regulatory subunit 3F-like isoform X2 [Maylandia zebra]	Protein phosphatase 1 regulatory subunit 3A OS=Oryctolagus cuniculus GN=PPP1R3A PE=1 SV=1	sp|Q00756|PPR3A_RABIT	Uncharacterized protein (Fragment) OS=Oryzias latipes PE=4 SV=1	H2MGR8_ORYLA	scaffold_172:438834-446828	G_48h	G_BC	OK	1.16894	0.26041	-2.16635	-2.47311	0.01305	0.0333141	yes
XLOC_014675	evm.TU.scaffold_35.72	PREDICTED: elongation factor 2-like [Neolamprologus brichardi]	Elongation factor 2 OS=Gallus gallus GN=EEF2 PE=1 SV=3	sp|Q90705|EF2_CHICK	Uncharacterized protein OS=Oreochromis niloticus GN=LOC100708490 PE=4 SV=1	I3JVG0_ORENI	scaffold_35:1043491-1052385	G_48h	G_BC	OK	2.74217	0.612742	-2.16197	-5.05689	5e-05	0.000231506	yes
XLOC_022077	evm.TU.scaffold_77.101	reverse transcriptase, partial [Clarias batrachus]	Retrovirus-related Pol polyprotein LINE-1 OS=Mus musculus GN=Pol PE=1 SV=2	sp|P11369|POL2_MOUSE	Uncharacterized protein OS=Xiphophorus maculatus PE=4 SV=1	M3ZSH9_XIPMA	scaffold_77:1748208-1804983	G_48h	G_BC	OK	5.34764	1.21133	-2.14231	-4.00533	5e-05	0.000231506	yes
XLOC_000600	evm.TU.scaffold_1.184	heat shock protein beta-1 [Thunnus orientalis]	Heat shock protein beta-1 OS=Poeciliopsis lucida GN=hspb1 PE=2 SV=1	sp|O13224|HSPB1_POELU	Heat shock protein beta-1 OS=Thunnus orientalis GN=hspb1 PE=3 SV=1	C4B4U5_THUOR	scaffold_1:3333474-3358179	G_48h	G_BC	OK	8.60151	1.9639	-2.13087	-4.91702	5e-05	0.000231506	yes
XLOC_000815	evm.TU.scaffold_10.15	PREDICTED: adenylosuccinate synthetase isozyme 1 C-like [Maylandia zebra]	Adenylosuccinate synthetase isozyme 1 C OS=Salmo salar GN=adssl1c PE=2 SV=1	sp|B5DGM4|PUA1C_SALSA	Adenylosuccinate synthetase isozyme 1 OS=Oreochromis niloticus GN=LOC100708086 PE=3 SV=1	I3K2F0_ORENI	scaffold_10:217372-221574	G_48h	G_BC	OK	3.00727	0.722555	-2.05728	-3.09901	0.00295	0.00928082	yes
XLOC_010669	evm.TU.scaffold_252.13	hypothetical protein [Paralichthys olivaceus] gb|ABW90563.1| hypothetical protein [Paralichthys olivaceus]			Putative uncharacterized protein OS=Paralichthys olivaceus PE=4 SV=1	A8WDH6_PAROL	scaffold_252:172369-173942	G_48h	G_BC	OK	98.1786	23.609	-2.05607	-5.01707	5e-05	0.000231506	yes
XLOC_016817	evm.TU.scaffold_42.38	unnamed protein product [Tetraodon nigroviridis]	Heat shock cognate 71 kDa protein OS=Rattus norvegicus GN=Hspa8 PE=1 SV=1	sp|P63018|HSP7C_RAT	Chromosome 8 SCAF15044, whole genome shotgun sequence. (Fragment) OS=Tetraodon nigroviridis GN=GSTENG00034205001 PE=3 SV=1	Q4RHR7_TETNG	scaffold_42:494987-505105	G_48h	G_BC	OK	7.15945	1.7489	-2.0334	-8.7757	5e-05	0.000231506	yes
XLOC_006278	evm.TU.scaffold_171.98	tropomyosin2 [Takifugu rubripes]	Tropomyosin beta chain OS=Gallus gallus GN=TPM2 PE=1 SV=1	sp|P19352|TPM2_CHICK	Tropomyosin2 OS=Takifugu rubripes GN=TPM2 PE=2 SV=1	Q805C8_TAKRU	scaffold_171:881558-892275	G_48h	G_BC	OK	32.2675	8.02936	-2.00672	-9.14912	5e-05	0.000231506	yes
XLOC_002917	evm.TU.scaffold_124.59	Myosin light polypeptide 4 [Salmo salar]	Myosin light chain 4 OS=Homo sapiens GN=MYL4 PE=1 SV=3	sp|P12829|MYL4_HUMAN	Myosin light polypeptide 4 OS=Salmo salar GN=MYL4 PE=2 SV=1	B9EMP7_SALSA	scaffold_124:720060-736286	G_48h	G_BC	OK	2.24393	0.560301	-2.00175	-3.36355	0.00145	0.00495736	yes
XLOC_005757	evm.TU.scaffold_165.58	PREDICTED: mucin-2-like [Oreochromis niloticus]	Mucin-5B OS=Homo sapiens GN=MUC5B PE=1 SV=3	sp|Q9HC84|MUC5B_HUMAN	Uncharacterized protein OS=Oreochromis niloticus GN=MUC5B (1 of 2) PE=4 SV=1	I3JNL2_ORENI	scaffold_165:1035078-1047076	G_48h	G_BC	OK	10.7921	2.77516	-1.95933	-11.027	5e-05	0.000231506	yes
XLOC_013471	evm.TU.scaffold_316.13	reverse transcriptase [Fundulus heteroclitus]	Retrovirus-related Pol polyprotein LINE-1 OS=Mus musculus GN=Pol PE=1 SV=2	sp|P11369|POL2_MOUSE	Uncharacterized protein OS=Xiphophorus maculatus PE=4 SV=1	M3ZSH9_XIPMA	scaffold_316:212662-214027	G_48h	G_BC	OK	2.56704	0.710224	-1.85376	-2.68899	0.00305	0.00956264	yes
XLOC_015364	evm.TU.scaffold_372.17	PREDICTED: cholesterol 25-hydroxylase-like protein-like [Oreochromis niloticus] ref|XP_003449517.2| PREDICTED: cholesterol 25-hydroxylase-like protein-like [Oreochromis niloticus]	Cholesterol 25-hydroxylase-like protein OS=Danio rerio GN=ch25h PE=2 SV=1	sp|Q5PRC0|CH25H_DANRE	Uncharacterized protein OS=Oreochromis niloticus GN=LOC100701652 PE=4 SV=1	I3KSI4_ORENI	scaffold_372:158757-159625	G_48h	G_BC	OK	11.4287	3.19815	-1.83736	-4.0571	5e-05	0.000231506	yes
XLOC_002775	evm.TU.scaffold_121.55	proto-oncogene protein c-Fos [Dicentrarchus labrax]	Proto-oncogene c-Fos OS=Takifugu rubripes GN=fos PE=3 SV=1	sp|P53450|FOS_TAKRU	Proto-oncogene protein c-Fos OS=Dicentrarchus labrax GN=c-Fos PE=2 SV=1	Q0PGB1_DICLA	scaffold_121:833383-835182	G_48h	G_BC	OK	152.662	43.9569	-1.79618	-22.1037	5e-05	0.000231506	yes
XLOC_018877	evm.TU.scaffold_515.4	unnamed protein product [Tetraodon nigroviridis]			Chromosome undetermined SCAF25223, whole genome shotgun sequence. (Fragment) OS=Tetraodon nigroviridis GN=GSTENG00038986001 PE=4 SV=1	Q4R9U8_TETNG	scaffold_515:19455-32075	G_48h	G_BC	OK	1.69267	0.493734	-1.7775	-2.75954	0.00385	0.0117134	yes
XLOC_020333	evm.TU.scaffold_62.142	PREDICTED: tropomodulin-4-like [Pundamilia nyererei] ref|XP_005929527.1| PREDICTED: tropomodulin-4-like isoform X1 [Haplochromis burtoni] ref|XP_005929528.1| PREDICTED: tropomodulin-4-like isoform X2 [Haplochromis burtoni]	Tropomodulin-4 OS=Mus musculus GN=Tmod4 PE=2 SV=1	sp|Q9JLH8|TMOD4_MOUSE	Uncharacterized protein OS=Oreochromis niloticus GN=LOC100694960 PE=4 SV=1	I3JHR3_ORENI	scaffold_62:2030681-2036622	G_48h	G_BC	OK	9.8023	2.86823	-1.77296	-5.57068	5e-05	0.000231506	yes
XLOC_001365	evm.TU.scaffold_105.92	PREDICTED: solute carrier family 35 member F2-like [Oreochromis niloticus]	Solute carrier family 35 member F2 OS=Mus musculus GN=Slc35f2 PE=2 SV=2	sp|Q7TML3|S35F2_MOUSE	Uncharacterized protein OS=Gasterosteus aculeatus GN=SLC35F2 (2 of 2) PE=4 SV=1	G3PJ23_GASAC	scaffold_105:1355622-1359266	G_48h	G_BC	OK	6.33622	1.85567	-1.77168	-4.12282	5e-05	0.000231506	yes
XLOC_012070	evm.TU.scaffold_289.35	PREDICTED: protein NLRC3-like isoform X2 [Oreochromis niloticus]			Uncharacterized protein (Fragment) OS=Oreochromis niloticus GN=LOC100690685 PE=4 SV=1	I3JN93_ORENI	scaffold_289:503802-507786	G_48h	G_BC	OK	5.53593	1.62942	-1.76447	-3.02306	0.0126	0.0323556	yes
XLOC_008370	evm.TU.scaffold_204.34	PREDICTED: microfibril-associated glycoprotein 4-like isoform X1 [Maylandia zebra]	Microfibril-associated glycoprotein 4 OS=Bos taurus GN=MFAP4 PE=1 SV=2	sp|P55918|MFAP4_BOVIN	Uncharacterized protein (Fragment) OS=Oreochromis niloticus GN=MFAP4 (9 of 9) PE=4 SV=1	I3IUH9_ORENI	scaffold_204:548764-550904	G_48h	G_BC	OK	270.752	80.2676	-1.75408	-19.0103	5e-05	0.000231506	yes
XLOC_012310	evm.TU.scaffold_293.2	immunoglobulin light chain 2 [Paralichthys olivaceus]	Ig kappa chain V region 3547 OS=Oryctolagus cuniculus PE=1 SV=1	sp|P01694|KV13_RABIT	Uncharacterized protein (Fragment) OS=Gasterosteus aculeatus PE=4 SV=1	G3P9A5_GASAC	scaffold_293:5021-5483	G_48h	G_BC	OK	24.9635	7.40716	-1.75283	-2.79742	0.0026	0.00830002	yes
XLOC_017180	evm.TU.scaffold_43.21	reverse transcriptase [Fundulus heteroclitus]	LINE-1 reverse transcriptase homolog OS=Nycticebus coucang PE=1 SV=1	sp|P08548|LIN1_NYCCO	Uncharacterized protein OS=Danio rerio GN=CR855327.1 PE=4 SV=1	E7F3G4_DANRE	scaffold_43:227154-230309	G_48h	G_BC	OK	3.97919	1.20176	-1.72733	-3.59667	0.0001	0.000442169	yes
XLOC_011872	evm.TU.scaffold_28.164	Protein-cysteine N-palmitoyltransferase HHAT-like protein [Dicentrarchus labrax]	Protein-cysteine N-palmitoyltransferase HHAT-like protein OS=Mus musculus GN=Hhatl PE=1 SV=2	sp|Q9D1G3|HHATL_MOUSE	Protein-cysteine N-palmitoyltransferase HHAT-like protein OS=Dicentrarchus labrax GN=HHATL PE=4 SV=1	E6ZIV3_DICLA	scaffold_28:2842774-2847665	G_48h	G_BC	OK	2.47967	0.755899	-1.71388	-2.94683	0.00695	0.0195207	yes
XLOC_009201	evm.TU.scaffold_220.6	PREDICTED: sodium- and chloride-dependent GABA transporter 2-like isoform X1 [Haplochromis burtoni]	Sodium- and chloride-dependent GABA transporter 2 OS=Bos taurus GN=SLC6A13 PE=2 SV=1	sp|A5PJX7|S6A13_BOVIN	Transporter OS=Oreochromis niloticus GN=slc6a13 PE=3 SV=1	I3K2E5_ORENI	scaffold_220:72171-88040	G_48h	G_BC	OK	22.3034	6.95039	-1.6821	-11.6049	5e-05	0.000231506	yes
XLOC_010658	evm.TU.scaffold_251.9	PREDICTED: complement component C7-like [Pundamilia nyererei]	Complement component C7 OS=Bos taurus GN=C7 PE=2 SV=1	sp|Q29RQ1|CO7_BOVIN	Uncharacterized protein OS=Oreochromis niloticus GN=C7 (2 of 2) PE=4 SV=1	I3KD85_ORENI	scaffold_251:151358-157631	G_48h	G_BC	OK	1.81149	0.570523	-1.66682	-3.2271	0.00065	0.00243215	yes
XLOC_011723	evm.TU.scaffold_279.27	PREDICTED: uncharacterized protein LOC103140629 [Poecilia formosa]					scaffold_279:379335-386060	G_48h	G_BC	OK	3.47551	1.09531	-1.66589	-3.14048	0.0002	0.000837813	yes
XLOC_007232	evm.TU.scaffold_189.15	PREDICTED: von Willebrand factor A domain-containing protein 5A-like, partial [Pundamilia nyererei]					scaffold_189:225249-233255	G_48h	G_BC	OK	1.90514	0.603172	-1.65926	-2.14839	0.0162	0.0399654	yes
XLOC_023595	evm.TU.scaffold_94.73	PREDICTED: tubulin alpha chain-like [Takifugu rubripes]	Tubulin alpha chain OS=Torpedo marmorata PE=2 SV=1	sp|P36220|TBA_TORMA	Tubulin alpha-1B chain OS=Crotalus adamanteus PE=2 SV=1	J3S9T2_CROAD	scaffold_94:1114844-1117178	G_48h	G_BC	OK	29.4465	9.48342	-1.63462	-10.1017	5e-05	0.000231506	yes
XLOC_000485	evm.TU.scaffold_1.297	PREDICTED: collagenase 3-like [Oreochromis niloticus]	Collagenase 3 OS=Oryctolagus cuniculus GN=MMP13 PE=2 SV=1	sp|O62806|MMP13_RABIT	Uncharacterized protein OS=Gasterosteus aculeatus PE=4 SV=1	G3Q9Q5_GASAC	scaffold_1:5189877-5192364	G_48h	G_BC	OK	105.025	34.2158	-1.618	-18.1366	5e-05	0.000231506	yes
XLOC_006220	evm.TU.scaffold_171.65	stanniocalcin-1 [Paralichthys olivaceus]	Stanniocalcin OS=Oncorhynchus mykiss GN=stc PE=1 SV=2	sp|P43648|STC_ONCMY	Stanniocalcin-1 OS=Paralichthys olivaceus GN=STC1 PE=2 SV=1	B6JUP6_PAROL	scaffold_171:571006-572344	G_48h	G_BC	OK	5.65358	1.84599	-1.61477	-2.54854	0.00465	0.0138243	yes
XLOC_021157	evm.TU.scaffold_7.54	PREDICTED: uncharacterized protein LOC101883929 isoform X1 [Danio rerio] ref|XP_005156769.1| PREDICTED: uncharacterized protein LOC101883929 isoform X2 [Danio rerio] ref|XP_005156770.1| PREDICTED: uncharacterized protein LOC101883929 isoform X3 [Danio rerio]	Retrovirus-related Pol polyprotein from transposon opus OS=Drosophila melanogaster GN=pol PE=4 SV=1	sp|Q8I7P9|POL5_DROME	Uncharacterized protein OS=Danio rerio PE=4 SV=1	E7F532_DANRE	scaffold_7:597524-602782	G_48h	G_BC	OK	3.93511	1.3024	-1.59523	-5.80853	5e-05	0.000231506	yes
XLOC_022468	evm.TU.scaffold_81.3	PREDICTED: kelch-like protein 23-like isoform X1 [Oreochromis niloticus]	Kelch-like protein 23 OS=Homo sapiens GN=KLHL23 PE=2 SV=1	sp|Q8NBE8|KLH23_HUMAN	Uncharacterized protein OS=Oreochromis niloticus PE=4 SV=1	I3J064_ORENI	scaffold_81:15991-17995	G_48h	G_BC	OK	2.41842	0.81587	-1.56765	-2.67589	0.00605	0.0173305	yes
XLOC_001848	evm.TU.scaffold_11.261	arginine vasotocin receptor [Paralichthys olivaceus]	[Arg8]-vasotocin receptor OS=Catostomus commersonii PE=2 SV=1	sp|Q90352|AVT_CATCO	Arginine vasotocin receptor OS=Paralichthys olivaceus PE=2 SV=1	A4L7A7_PAROL	scaffold_11:3629102-3632409	G_48h	G_BC	OK	7.89894	2.68617	-1.55611	-4.93986	5e-05	0.000231506	yes
XLOC_011249	evm.TU.scaffold_266.35	PREDICTED: myelin-oligodendrocyte glycoprotein-like [Oreochromis niloticus]	Myelin-oligodendrocyte glycoprotein OS=Rattus norvegicus GN=Mog PE=1 SV=1	sp|Q63345|MOG_RAT	Uncharacterized protein (Fragment) OS=Gasterosteus aculeatus PE=4 SV=1	G3Q8C2_GASAC	scaffold_266:403883-408482	G_48h	G_BC	OK	5.86754	2.02217	-1.53685	-3.95611	5e-05	0.000231506	yes
XLOC_017727	evm.TU.scaffold_46.94						scaffold_46:1313529-1315398	G_48h	G_BC	OK	9.28306	3.23806	-1.51947	-3.42325	0.00025	0.00102462	yes
XLOC_015746	evm.TU.scaffold_39.8	PREDICTED: type-1 angiotensin II receptor-associated protein-like [Xiphophorus maculatus]	Type-1 angiotensin II receptor-associated protein OS=Homo sapiens GN=AGTRAP PE=1 SV=1	sp|Q6RW13|ATRAP_HUMAN	Uncharacterized protein OS=Xiphophorus maculatus GN=AGTRAP PE=4 SV=1	M3ZVL1_XIPMA	scaffold_39:65940-72253	G_48h	G_BC	OK	19.4237	6.84506	-1.50469	-3.46788	0.00015	0.000643518	yes
XLOC_011033	evm.TU.scaffold_260.8	PREDICTED: troponin T, slow skeletal muscle-like [Xiphophorus maculatus]	Troponin T, slow skeletal muscle OS=Rattus norvegicus GN=Tnnt1 PE=2 SV=3	sp|Q7TNB2|TNNT1_RAT	Slow troponin T 1 OS=Sparus aurata GN=sTnT1 PE=2 SV=1	Q3L5C6_SPAAU	scaffold_260:96272-99918	G_48h	G_BC	OK	16.9215	5.97809	-1.5011	-5.36819	5e-05	0.000231506	yes
XLOC_011696	evm.TU.scaffold_278.16	PREDICTED: uncharacterized protein LOC102309356 isoform X2 [Haplochromis burtoni]			Uncharacterized protein OS=Danio rerio GN=LOC100334195 PE=4 SV=1	E9QFA1_DANRE	scaffold_278:202771-209992	G_48h	G_BC	OK	1.82524	0.648365	-1.49321	-3.93037	5e-05	0.000231506	yes
XLOC_015465	evm.TU.scaffold_378.12	PREDICTED: uncharacterized protein LOC102079794 [Oreochromis niloticus]	Chitin synthase 1 OS=Saccharomyces cerevisiae (strain ATCC 204508 / S288c) GN=CHS1 PE=1 SV=2	sp|P08004|CHS1_YEAST	Uncharacterized protein (Fragment) OS=Danio rerio GN=si:ch211-264e16.2 PE=4 SV=1	Q1L8X7_DANRE	scaffold_378:103046-110264	G_48h	G_BC	OK	20.1237	7.16629	-1.48959	-13.2994	5e-05	0.000231506	yes
XLOC_010533	evm.TU.scaffold_25.139	PREDICTED: tumor necrosis factor receptor superfamily member 11B-like [Maylandia zebra]	Tumor necrosis factor receptor superfamily member 6B OS=Homo sapiens GN=TNFRSF6B PE=1 SV=1	sp|O95407|TNF6B_HUMAN	Uncharacterized protein OS=Oreochromis niloticus GN=LOC100691514 PE=4 SV=1	I3JJ46_ORENI	scaffold_25:2939507-2952863	G_48h	G_BC	OK	15.7178	5.70487	-1.46214	-6.43915	5e-05	0.000231506	yes
XLOC_019338	evm.TU.scaffold_548.1	PREDICTED: dynein heavy chain 10, axonemal-like [Neolamprologus brichardi]	Dynein heavy chain 10, axonemal OS=Homo sapiens GN=DNAH10 PE=1 SV=4	sp|Q8IVF4|DYH10_HUMAN	Uncharacterized protein (Fragment) OS=Gasterosteus aculeatus GN=DNAH10 PE=4 SV=1	G3P1E8_GASAC	scaffold_548:7106-8586	G_48h	G_BC	OK	4.57638	1.66449	-1.45913	-2.21557	0.0088	0.0238651	yes
XLOC_009891	asmbl_30206|g.45525	PREDICTED: endonuclease domain-containing 1 protein-like [Takifugu rubripes]	Endonuclease domain-containing 1 protein OS=Homo sapiens GN=ENDOD1 PE=1 SV=2	sp|O94919|ENDD1_HUMAN	Uncharacterized protein OS=Oreochromis niloticus GN=LOC100690822 PE=4 SV=1	I3JBW3_ORENI	scaffold_235:709359-711567	G_48h	G_BC	OK	9.46072	3.44572	-1.45715	-5.10664	5e-05	0.000231506	yes
XLOC_005991	evm.TU.scaffold_17.94	PREDICTED: putative polypeptide N-acetylgalactosaminyltransferase-like protein 3-like isoform X1 [Oreochromis niloticus] ref|XP_005465073.1| PREDICTED: putative polypeptide N-acetylgalactosaminyltransferase-like protein 3-like isoform X2 [Oreochromis niloticus] ref|XP_005465074.1| PREDICTED: putative polypeptide N-acetylgalactosaminyltransferase-like protein 3-like isoform X3 [Oreochromis nilotic…	Putative polypeptide N-acetylgalactosaminyltransferase-like protein 3 OS=Homo sapiens GN=WBSCR17 PE=2 SV=2	sp|Q6IS24|GLTL3_HUMAN	Uncharacterized protein OS=Oreochromis niloticus GN=LOC100695623 PE=3 SV=1	I3JEU3_ORENI	scaffold_17:1504127-1519488	G_48h	G_BC	OK	6.17242	2.27346	-1.44095	-5.13962	5e-05	0.000231506	yes
XLOC_010990	evm.TU.scaffold_26.89	PREDICTED: retrotransposon-derived protein PEG10-like [Maylandia zebra]			Chromosome 18 SCAF15027, whole genome shotgun sequence OS=Tetraodon nigroviridis GN=GSTENG00032857001 PE=4 SV=1	Q4RKN2_TETNG	scaffold_26:1764545-1785028	G_48h	G_BC	OK	2.29813	0.858339	-1.42084	-3.73291	5e-05	0.000231506	yes
XLOC_006730	evm.TU.scaffold_18.232	PREDICTED: semaphorin-3G-like [Neolamprologus brichardi]	Semaphorin-3G OS=Mus musculus GN=Sema3g PE=2 SV=1	sp|Q4LFA9|SEM3G_MOUSE	Uncharacterized protein (Fragment) OS=Gasterosteus aculeatus GN=SEMA3G PE=4 SV=1	G3NR19_GASAC	scaffold_18:3236894-3253011	G_48h	G_BC	OK	1.16606	0.437459	-1.41442	-2.49128	0.00385	0.0117134	yes
XLOC_016005	evm.TU.scaffold_4.57	PREDICTED: sideroflexin-1-like isoform X1 [Oreochromis niloticus] ref|XP_005467875.1| PREDICTED: sideroflexin-1-like isoform X2 [Oreochromis niloticus]	Sideroflexin-1 OS=Homo sapiens GN=SFXN1 PE=1 SV=4	sp|Q9H9B4|SFXN1_HUMAN	Uncharacterized protein OS=Gasterosteus aculeatus GN=SFXN1 PE=4 SV=1	G3Q298_GASAC	scaffold_4:693901-698916	G_48h	G_BC	OK	3.99268	1.50583	-1.40679	-2.38463	0.00335	0.0103847	yes
XLOC_019186	evm.TU.scaffold_54.91	PREDICTED: lymphocyte activation gene 3 protein-like [Pundamilia nyererei]	Lymphocyte activation gene 3 protein OS=Mus musculus GN=Lag3 PE=2 SV=1	sp|Q61790|LAG3_MOUSE	Uncharacterized protein OS=Xiphophorus maculatus GN=LAG3 PE=4 SV=1	M4AAD7_XIPMA	scaffold_54:1197343-1199997	G_48h	G_BC	OK	18.2657	6.91187	-1.40199	-6.7973	5e-05	0.000231506	yes
XLOC_016309	evm.TU.scaffold_40.107	PREDICTED: nuclear receptor subfamily 4 group A member 1-like [Neolamprologus brichardi]	Nuclear receptor subfamily 4 group A member 1 OS=Xenopus laevis GN=nr4a1 PE=2 SV=1	sp|Q04913|NR4A1_XENLA	Uncharacterized protein (Fragment) OS=Oreochromis niloticus GN=NR4A1 (1 of 2) PE=3 SV=1	I3KSZ4_ORENI	scaffold_40:1786214-1788955	G_48h	G_BC	OK	22.0208	8.3787	-1.39407	-8.37928	5e-05	0.000231506	yes
XLOC_019586	evm.TU.scaffold_569.1	PREDICTED: uncharacterized protein LOC102080148 isoform X3 [Oreochromis niloticus]			Uncharacterized protein OS=Oryzias latipes GN=LOC101162820 PE=4 SV=1	H2L7D3_ORYLA	scaffold_569:185-7319	G_48h	G_BC	OK	5.85356	2.27456	-1.36373	-2.5679	0.00175	0.005858	yes
XLOC_007781	asmbl_23614|g.35830	PREDICTED: fatty acid synthase isoform 2 [Oreochromis niloticus]	Fatty acid synthase OS=Gallus gallus GN=FASN PE=1 SV=5	sp|P12276|FAS_CHICK	Uncharacterized protein OS=Oreochromis niloticus GN=fas PE=4 SV=1	I3JK02_ORENI	scaffold_199:576343-647521	G_48h	G_BC	OK	84.2336	32.851	-1.35846	-34.3574	5e-05	0.000231506	yes
XLOC_013662	evm.TU.scaffold_320.26	PREDICTED: calpain-1 catalytic subunit-like [Haplochromis burtoni]	Calpain-1 catalytic subunit OS=Rattus norvegicus GN=Capn1 PE=1 SV=1	sp|P97571|CAN1_RAT	Uncharacterized protein OS=Xiphophorus maculatus GN=CAPN14 (1 of 3) PE=4 SV=1	M3ZD34_XIPMA	scaffold_320:367309-379882	G_48h	G_BC	OK	18.2078	7.24024	-1.33045	-8.28008	5e-05	0.000231506	yes
XLOC_009479	asmbl_29119|g.44043	PREDICTED: arylsulfatase J-like [Maylandia zebra] ref|XP_005754476.1| PREDICTED: arylsulfatase J-like [Pundamilia nyererei] ref|XP_005950146.1| PREDICTED: arylsulfatase J-like [Haplochromis burtoni]	Arylsulfatase J OS=Homo sapiens GN=ARSJ PE=2 SV=1	sp|Q5FYB0|ARSJ_HUMAN	Uncharacterized protein OS=Oreochromis niloticus GN=arsj PE=4 SV=1	I3JDD4_ORENI	scaffold_229:343234-356295	G_48h	G_BC	OK	4.00932	1.59657	-1.32838	-4.78497	5e-05	0.000231506	yes
XLOC_004849	evm.TU.scaffold_150.31	PREDICTED: gamma-glutamyl hydrolase-like [Takifugu rubripes]	Gamma-glutamyl hydrolase OS=Homo sapiens GN=GGH PE=1 SV=2	sp|Q92820|GGH_HUMAN	Uncharacterized protein (Fragment) OS=Takifugu rubripes GN=LOC101071468 PE=4 SV=1	H2UTZ7_TAKRU	scaffold_150:419517-426769	G_48h	G_BC	OK	44.7558	17.8522	-1.32597	-10.6698	5e-05	0.000231506	yes
XLOC_021375	asmbl_64594|g.96476	PREDICTED: fibrous sheath CABYR-binding protein-like [Oreochromis niloticus]	Protein MGARP OS=Homo sapiens GN=MGARP PE=1 SV=1	sp|Q8TDB4|HUMMR_HUMAN	Uncharacterized protein OS=Gasterosteus aculeatus PE=4 SV=1	G3Q3G9_GASAC	scaffold_7:4187682-4212531	G_48h	G_BC	OK	1.4181	0.570503	-1.31365	-2.35058	0.0038	0.0115839	yes
XLOC_007070	evm.TU.scaffold_185.43	PREDICTED: 5'-3' exoribonuclease 2 isoform X2 [Poecilia formosa]			Uncharacterized protein OS=Oreochromis niloticus GN=xrn2 PE=4 SV=1	I3KR22_ORENI	scaffold_185:725909-731011	G_48h	G_BC	OK	31.6066	12.8036	-1.30368	-3.34411	5e-05	0.000231506	yes
XLOC_008413	evm.TU.scaffold_205.33	PREDICTED: UDP-glucuronosyltransferase 2B31-like [Takifugu rubripes]	UDP-glucuronosyltransferase 2B20 OS=Macaca fascicularis GN=UGT2B20 PE=1 SV=1	sp|O77649|UDB20_MACFA	Uncharacterized protein (Fragment) OS=Gasterosteus aculeatus PE=3 SV=1	G3PC11_GASAC	scaffold_205:502634-506774	G_48h	G_BC	OK	8.78629	3.57711	-1.29646	-5.7522	5e-05	0.000231506	yes
XLOC_009654	evm.TU.scaffold_230.34	PREDICTED: keratin, type I cytoskeletal 13-like isoform X2 [Maylandia zebra]	Keratin, type I cytoskeletal 13 OS=Oncorhynchus mykiss GN=krt13 PE=2 SV=1	sp|Q8JFQ6|K1C13_ONCMY	Uncharacterized protein (Fragment) OS=Oreochromis niloticus GN=LOC100711368 PE=4 SV=1	I3JS45_ORENI	scaffold_230:397449-400901	G_48h	G_BC	OK	7.17972	2.92412	-1.29593	-4.14489	5e-05	0.000231506	yes
XLOC_018799	evm.TU.scaffold_503.1	PREDICTED: cAMP-dependent protein kinase type I-alpha regulatory subunit-like isoform X1 [Oreochromis niloticus] ref|XP_004562433.1| PREDICTED: cAMP-dependent protein kinase type I-alpha regulatory subunit-like [Maylandia zebra] ref|XP_005448218.1| PREDICTED: cAMP-dependent protein kinase type I-alpha regulatory subunit-like isoform X2 [Oreochromis niloticus] ref|XP_005721715.1| PREDICTED: cAMP-d…	cAMP-dependent protein kinase type I-alpha regulatory subunit OS=Bos taurus GN=PRKAR1A PE=1 SV=2	sp|P00514|KAP0_BOVIN	Uncharacterized protein OS=Oreochromis niloticus GN=LOC100711171 PE=4 SV=1	I3KV69_ORENI	scaffold_503:234-7861	G_48h	G_BC	OK	3.93495	1.61309	-1.28652	-2.84773	0.00025	0.00102462	yes
XLOC_020976	evm.TU.scaffold_68.13	PREDICTED: protein PML-like [Oreochromis niloticus]			Uncharacterized protein (Fragment) OS=Xiphophorus maculatus PE=4 SV=1	M4AES3_XIPMA	scaffold_68:287906-290278	G_48h	G_BC	OK	4.80486	1.99345	-1.26923	-1.87229	0.0179	0.0434451	yes
XLOC_010324	evm.TU.scaffold_244.31	L-xylulose reductase [Anoplopoma fimbria]	L-xylulose reductase OS=Mesocricetus auratus GN=DCXR PE=1 SV=1	sp|Q91XV4|DCXR_MESAU	L-xylulose reductase OS=Anoplopoma fimbria GN=DCXR PE=2 SV=1	C3KGY6_ANOFI	scaffold_244:383951-392886	G_48h	G_BC	OK	43.916	18.2238	-1.26892	-6.35502	5e-05	0.000231506	yes
XLOC_014831	evm.TU.scaffold_354.21	PREDICTED: cell division cycle protein 20 homolog B-like isoform X1 [Oreochromis niloticus]	Cell division cycle protein 20 homolog B OS=Homo sapiens GN=CDC20B PE=2 SV=3	sp|Q86Y33|CD20B_HUMAN	Uncharacterized protein OS=Felis catus GN=CDC20B PE=4 SV=1	M3W944_FELCA	scaffold_354:299211-309539	G_48h	G_BC	OK	1.98992	0.831161	-1.25951	-2.681	0.0013	0.00450403	yes
XLOC_021308	evm.TU.scaffold_7.93	PREDICTED: keratin, type I cytoskeletal 13-like [Takifugu rubripes]	Keratin, type I cytoskeletal 13 OS=Oncorhynchus mykiss GN=krt13 PE=2 SV=1	sp|Q8JFQ6|K1C13_ONCMY	Uncharacterized protein OS=Gasterosteus aculeatus PE=4 SV=1	G3Q2V0_GASAC	scaffold_7:1094215-1097797	G_48h	G_BC	OK	8.83249	3.6936	-1.25779	-4.35581	5e-05	0.000231506	yes
XLOC_020838	evm.TU.scaffold_67.27	PREDICTED: cysteine protease ATG4D-like, partial [Haplochromis burtoni]	Cysteine protease ATG4D OS=Homo sapiens GN=ATG4D PE=2 SV=1	sp|Q86TL0|ATG4D_HUMAN	Uncharacterized protein OS=Oryzias latipes GN=ATG4D (2 of 2) PE=4 SV=1	H2ML41_ORYLA	scaffold_67:376017-376720	G_48h	G_BC	OK	74.1104	30.9977	-1.25752	-4.65093	5e-05	0.000231506	yes
XLOC_015752	evm.TU.scaffold_39.23	PREDICTED: immunoglobulin superfamily member 21-like isoform X1 [Neolamprologus brichardi] ref|XP_006782980.1| PREDICTED: immunoglobulin superfamily member 21-like isoform X2 [Neolamprologus brichardi]	Immunoglobulin superfamily member 21 OS=Mus musculus GN=Igsf21 PE=2 SV=1	sp|Q7TNR6|IGS21_MOUSE	Uncharacterized protein (Fragment) OS=Gasterosteus aculeatus GN=IGSF21 PE=4 SV=1	G3NKI5_GASAC	scaffold_39:409253-522380	G_48h	G_BC	OK	2.33231	0.990638	-1.23533	-2.58597	0.0014	0.00481086	yes
XLOC_015259	evm.TU.scaffold_37.137	PREDICTED: interferon alpha-inducible protein 27-like protein 2B-like isoform X2 [Alligator sinensis]	Interferon alpha-inducible protein 27, mitochondrial OS=Homo sapiens GN=IFI27 PE=2 SV=3	sp|P40305|IFI27_HUMAN	Uncharacterized protein OS=Monodelphis domestica GN=KIAA0319L PE=4 SV=2	F7F2C1_MONDO	scaffold_37:2905600-2908399	G_48h	G_BC	OK	80.0356	34.0284	-1.2339	-6.72662	5e-05	0.000231506	yes
XLOC_010220	evm.TU.scaffold_240.18	PREDICTED: serine/threonine-protein phosphatase PP1-beta catalytic subunit-like isoform X1 [Oreochromis niloticus] ref|XP_004550546.1| PREDICTED: serine/threonine-protein phosphatase PP1-beta catalytic subunit-like [Maylandia zebra] ref|XP_005935457.1| PREDICTED: serine/threonine-protein phosphatase PP1-beta catalytic subunit-like isoform X1 [Haplochromis burtoni] ref|XP_006792695.1| PREDICTED: s…	Serine/threonine-protein phosphatase PP1-beta catalytic subunit OS=Xenopus tropicalis GN=ppp1cb PE=2 SV=1	sp|Q5I085|PP1B_XENTR	Serine/threonine-protein phosphatase OS=Oreochromis niloticus GN=PPP1CB (2 of 2) PE=3 SV=1	I3JES4_ORENI	scaffold_240:425622-428610	G_48h	G_BC	OK	3.389	1.44096	-1.23382	-2.11621	0.0064	0.0181834	yes
XLOC_020234	evm.TU.scaffold_61.93	RecName: Full=Type-4 ice-structuring protein; AltName: Full=Antifreeze protein type IV; Flags: Precursor gb|AAM46175.1|AF384676_1 antifreeze protein type IV [Paralichthys olivaceus]	Type-4 ice-structuring protein OS=Paralichthys olivaceus PE=3 SV=1	sp|Q8JI37|AFP4_PAROL	Putative antifreeze type 4 protein OS=Oreochromis niloticus GN=LOC100690101 PE=4 SV=1	I3J3H7_ORENI	scaffold_61:1727667-1730534	G_48h	G_BC	OK	9.09115	3.87926	-1.22868	-2.93746	0.00035	0.00139248	yes
XLOC_004830	evm.TU.scaffold_150.51	PREDICTED: cysteine dioxygenase type 1-like [Oreochromis niloticus]	Cysteine dioxygenase type 1 OS=Danio rerio GN=cdo1 PE=2 SV=1	sp|Q6NWZ9|CDO1_DANRE	Uncharacterized protein OS=Oreochromis niloticus GN=LOC100706226 PE=4 SV=1	I3KAR4_ORENI	scaffold_150:836748-841633	G_48h	G_BC	OK	8.55736	3.67686	-1.21869	-2.58194	0.0017	0.00571004	yes
XLOC_008687	evm.TU.scaffold_21.232	interleukin-8 like protein [Hippoglossus hippoglossus]			Interleukin-8 like protein OS=Hippoglossus hippoglossus GN=IL8L PE=4 SV=1	D0QTG0_HIPHI	scaffold_21:3745881-3746573	G_48h	G_BC	OK	50.1644	21.6006	-1.21559	-2.26922	0.0067	0.0189212	yes
XLOC_012692	evm.TU.scaffold_3.133	PREDICTED: proprotein convertase subtilisin/kexin type 9-like [Oreochromis niloticus]	Proprotein convertase subtilisin/kexin type 9 OS=Macaca nemestrina GN=PCSK9 PE=2 SV=1	sp|A8T662|PCSK9_MACNE	Uncharacterized protein OS=Oreochromis niloticus GN=LOC100710647 PE=4 SV=1	I3J3V1_ORENI	scaffold_3:1791685-1798669	G_48h	G_BC	OK	25.488	10.9927	-1.21327	-9.10001	5e-05	0.000231506	yes
XLOC_001294	evm.TU.scaffold_104.109	PREDICTED: D-amino-acid oxidase-like [Oryzias latipes]	D-amino-acid oxidase OS=Homo sapiens GN=DAO PE=1 SV=3	sp|P14920|OXDA_HUMAN	Uncharacterized protein OS=Gasterosteus aculeatus GN=DAO PE=4 SV=1	G3P299_GASAC	scaffold_104:1282642-1286122	G_48h	G_BC	OK	4.30837	1.85868	-1.21286	-2.42649	0.00295	0.00928082	yes
XLOC_008243	evm.TU.scaffold_201.6	PREDICTED: synaptotagmin-11-like [Oreochromis niloticus]	Synaptotagmin-11 OS=Mus musculus GN=Syt11 PE=2 SV=2	sp|Q9R0N3|SYT11_MOUSE	Uncharacterized protein OS=Oreochromis niloticus GN=LOC100697356 PE=4 SV=1	I3J1E9_ORENI	scaffold_201:88041-91600	G_48h	G_BC	OK	2.5451	1.10339	-1.20578	-2.23549	0.00415	0.0124961	yes
XLOC_009065	evm.TU.scaffold_22.43	PREDICTED: transcription cofactor vestigial-like protein 3-like [Oreochromis niloticus]	Transcription cofactor vestigial-like protein 3 OS=Homo sapiens GN=VGLL3 PE=2 SV=1	sp|A8MV65|VGLL3_HUMAN	Uncharacterized protein OS=Oreochromis niloticus GN=LOC100712545 PE=4 SV=1	I3J933_ORENI	scaffold_22:945550-957103	G_48h	G_BC	OK	2.54988	1.10682	-1.20401	-2.93631	0.00025	0.00102462	yes
XLOC_014766	evm.TU.scaffold_351.1	PREDICTED: alpha-actinin-2-like isoform X1 [Oreochromis niloticus]	Alpha-actinin-2 OS=Mus musculus GN=Actn2 PE=1 SV=2	sp|Q9JI91|ACTN2_MOUSE	Uncharacterized protein OS=Oreochromis niloticus GN=LOC100702502 PE=4 SV=1	I3IWB2_ORENI	scaffold_351:2767-20851	G_48h	G_BC	OK	1.89377	0.82261	-1.20298	-3.06544	0.0004	0.00157219	yes
XLOC_010440	evm.TU.scaffold_248.49	PREDICTED: regulator of G-protein signaling 2 [Poecilia formosa]	Regulator of G-protein signaling 2 OS=Bos taurus GN=RGS2 PE=2 SV=1	sp|Q0P5H5|RGS2_BOVIN	Uncharacterized protein OS=Xiphophorus maculatus PE=4 SV=1	M3ZKG9_XIPMA	scaffold_248:602046-603438	G_48h	G_BC	OK	343.337	149.3	-1.20141	-15.0437	5e-05	0.000231506	yes
XLOC_002681	evm.TU.scaffold_120.23	PREDICTED: guanine nucleotide exchange factor VAV2 isoform X5 [Poecilia formosa]	Guanine nucleotide exchange factor VAV2 OS=Mus musculus GN=Vav2 PE=1 SV=1	sp|Q60992|VAV2_MOUSE	Uncharacterized protein OS=Oreochromis niloticus GN=vav2 PE=4 SV=1	I3K5N6_ORENI	scaffold_120:336804-344950	G_48h	G_BC	OK	1.95457	0.850431	-1.20059	-2.41993	0.0032	0.00997021	yes
XLOC_021374	evm.TU.scaffold_7.302	PREDICTED: ETS-related transcription factor Elf-2-like isoform X6 [Haplochromis burtoni]	ETS-related transcription factor Elf-2 OS=Homo sapiens GN=ELF2 PE=1 SV=2	sp|Q15723|ELF2_HUMAN	Uncharacterized protein OS=Gasterosteus aculeatus PE=3 SV=1	G3Q3G8_GASAC	scaffold_7:4181068-4183556	G_48h	G_BC	OK	5.58232	2.43313	-1.19805	-1.92812	0.0209	0.0494452	yes
XLOC_017309	evm.TU.scaffold_435.2	PREDICTED: solute carrier family 2, facilitated glucose transporter member 1-like [Oreochromis niloticus]	SPARC-related modular calcium-binding protein 1 OS=Homo sapiens GN=SMOC1 PE=1 SV=1	sp|Q9H4F8|SMOC1_HUMAN	Uncharacterized protein (Fragment) OS=Xiphophorus maculatus PE=3 SV=1	M4A400_XIPMA	scaffold_435:4361-53559	G_48h	G_BC	OK	1.20693	0.529794	-1.18783	-3.11935	0.0001	0.000442169	yes
XLOC_014151	asmbl_43369|g.65694	suppressor of cytokine signaling 3 [Scophthalmus maximus]	Suppressor of cytokine signaling 3 OS=Gallus gallus GN=SOCS3 PE=2 SV=1	sp|Q90X67|SOCS3_CHICK	Suppressor of cytokine signaling 3 OS=Psetta maxima GN=SOCS3 PE=2 SV=1	G0WRC4_PSEMX	scaffold_338:81419-83956	G_48h	G_BC	OK	333.07	146.447	-1.18544	-30.9714	5e-05	0.000231506	yes
XLOC_023908	evm.TU.scaffold_98.10	PREDICTED: arf-GAP with SH3 domain, ANK repeat and PH domain-containing protein 2-like [Poecilia formosa]	Arf-GAP with SH3 domain, ANK repeat and PH domain-containing protein 1 OS=Homo sapiens GN=ASAP1 PE=1 SV=4	sp|Q9ULH1|ASAP1_HUMAN	Uncharacterized protein (Fragment) OS=Xiphophorus maculatus PE=4 SV=1	M3ZV96_XIPMA	scaffold_98:110866-122987	G_48h	G_BC	OK	1.17535	0.520654	-1.1747	-2.43823	0.002	0.00657064	yes
XLOC_018329	evm.TU.scaffold_49.141	PREDICTED: LOW QUALITY PROTEIN: regulator of G-protein signaling 11-like [Pundamilia nyererei]	Regulator of G-protein signaling 11 OS=Mus musculus GN=Rgs11 PE=1 SV=2	sp|Q9Z2H1|RGS11_MOUSE	Uncharacterized protein OS=Gasterosteus aculeatus GN=RGS11 PE=4 SV=1	G3PVF3_GASAC	scaffold_49:1810088-1819761	G_48h	G_BC	OK	2.47257	1.09746	-1.17184	-2.45601	0.00195	0.00643097	yes
XLOC_008443	evm.TU.scaffold_206.46	PREDICTED: uncharacterized threonine-rich GPI-anchored glycoprotein PJ4664.02-like isoform X2 [Oreochromis niloticus]			Uncharacterized protein OS=Gasterosteus aculeatus PE=4 SV=1	G3Q1N9_GASAC	scaffold_206:5-8848	G_48h	G_BC	OK	221.936	98.7017	-1.169	-26.6104	5e-05	0.000231506	yes
XLOC_017036	evm.TU.scaffold_426.14	reverse transcriptase [Fundulus heteroclitus]	LINE-1 reverse transcriptase homolog OS=Nycticebus coucang PE=1 SV=1	sp|P08548|LIN1_NYCCO	Reverse transcriptase (Fragment) OS=Fundulus heteroclitus PE=4 SV=1	Q64IX9_FUNHE	scaffold_426:99836-102804	G_48h	G_BC	OK	3.51795	1.5842	-1.15098	-2.84602	0.0006	0.00226374	yes
XLOC_011756	evm.TU.scaffold_28.90	PREDICTED: solute carrier organic anion transporter family member 5A1-like [Takifugu rubripes]	Solute carrier organic anion transporter family member 5A1 OS=Homo sapiens GN=SLCO5A1 PE=2 SV=2	sp|Q9H2Y9|SO5A1_HUMAN	Uncharacterized protein (Fragment) OS=Takifugu rubripes GN=SLCO5A1 (2 of 2) PE=4 SV=1	H2TWS0_TAKRU	scaffold_28:1702452-1724960	G_48h	G_BC	OK	8.32678	3.77704	-1.1405	-5.04692	5e-05	0.000231506	yes
XLOC_001372	evm.TU.scaffold_106.109	PREDICTED: hypothetical protein LOC100641891 [Amphimedon queenslandica]			Uncharacterized protein OS=Danio rerio GN=BX005052.1 PE=4 SV=1	E7EXN5_DANRE	scaffold_106:0-1260	G_48h	G_BC	OK	4.40694	2.00241	-1.13804	-2.57674	0.00045	0.00175133	yes
XLOC_014614	evm.TU.scaffold_35.142	growth differentiation factor 15 [Paralichthys olivaceus]	Growth/differentiation factor 15 OS=Mus musculus GN=Gdf15 PE=2 SV=2	sp|Q9Z0J7|GDF15_MOUSE	Growth differentiation factor 15 OS=Paralichthys olivaceus GN=GDF15 PE=2 SV=1	B9X0W2_PAROL	scaffold_35:2216931-2218579	G_48h	G_BC	OK	15.7348	7.1567	-1.13659	-5.34382	5e-05	0.000231506	yes
XLOC_011024	evm.TU.scaffold_26.176	PREDICTED: secreted frizzled-related protein 2-like [Takifugu rubripes]	Secreted frizzled-related protein 2 OS=Gallus gallus GN=SFRP2 PE=2 SV=1	sp|Q9IA96|SFRP2_CHICK	Uncharacterized protein (Fragment) OS=Tetraodon nigroviridis GN=SFRP2 PE=4 SV=1	H3CNT3_TETNG	scaffold_26:3435490-3438459	G_48h	G_BC	OK	9.17035	4.17492	-1.13523	-3.32823	5e-05	0.000231506	yes
XLOC_020921	evm.TU.scaffold_67.54	PREDICTED: pleckstrin homology domain-containing family F member 1-like [Oreochromis niloticus]	Pleckstrin homology domain-containing family F member 1 OS=Rattus norvegicus GN=Plekhf1 PE=2 SV=1	sp|Q68FU1|PKHF1_RAT	Uncharacterized protein OS=Oreochromis niloticus GN=LOC100692425 PE=4 SV=1	I3JNN3_ORENI	scaffold_67:834976-835949	G_48h	G_BC	OK	660.904	302.577	-1.12714	-26.9147	5e-05	0.000231506	yes
XLOC_014351	asmbl_43944|g.66390	PREDICTED: tumor necrosis factor alpha-induced protein 2-like isoform X1 [Maylandia zebra]	Tumor necrosis factor alpha-induced protein 2 OS=Homo sapiens GN=TNFAIP2 PE=1 SV=2	sp|Q03169|TNAP2_HUMAN	Uncharacterized protein (Fragment) OS=Oreochromis niloticus GN=TNFAIP2 (4 of 4) PE=4 SV=1	I3KRJ2_ORENI	scaffold_340:123575-130419	G_48h	G_BC	OK	2.06249	0.94584	-1.12472	-2.7855	0.0009	0.0032504	yes
XLOC_022324	evm.TU.scaffold_8.82	Extracellular sulfatase Sulf-2 [Dicentrarchus labrax]	Extracellular sulfatase Sulf-2 OS=Homo sapiens GN=SULF2 PE=1 SV=1	sp|Q8IWU5|SULF2_HUMAN	Extracellular sulfatase Sulf-2 OS=Dicentrarchus labrax GN=SULF2 PE=4 SV=1	E6ZFS9_DICLA	scaffold_8:1285483-1294888	G_48h	G_BC	OK	1.20539	0.556592	-1.11481	-2.3419	0.0056	0.0162303	yes
XLOC_003448	evm.TU.scaffold_13.243	CC chemokine [Larimichthys crocea] gb|ABV57477.1| CC chemokine [Larimichthys crocea]			CC chemokine OS=Larimichthys crocea PE=4 SV=1	A9XTN1_LARCR	scaffold_13:3225104-3232057	G_48h	G_BC	OK	44.2174	20.4485	-1.11262	-6.54761	5e-05	0.000231506	yes
XLOC_011557	evm.TU.scaffold_272.3	PREDICTED: zinc finger protein 827-like isoform X2 [Pundamilia nyererei]	Zinc finger Y-chromosomal protein 2 OS=Mus musculus GN=Zfy2 PE=2 SV=2	sp|P20662|ZFY2_MOUSE	Chromosome 18 SCAF15027, whole genome shotgun sequence OS=Tetraodon nigroviridis GN=GSTENG00032867001 PE=4 SV=1	Q4RKM6_TETNG	scaffold_272:16643-21292	G_48h	G_BC	OK	1.42929	0.665095	-1.10367	-2.00832	0.0126	0.0323556	yes
XLOC_020307	evm.TU.scaffold_62.69	PREDICTED: transforming protein p68/c-ets-1-like isoform X1 [Pundamilia nyererei]	Protein C-ets-1 OS=Rattus norvegicus GN=Ets1 PE=2 SV=1	sp|P41156|ETS1_RAT	Uncharacterized protein OS=Oreochromis niloticus GN=LOC100693896 PE=3 SV=1	I3J1M8_ORENI	scaffold_62:1084065-1091905	G_48h	G_BC	OK	3.67592	1.71876	-1.09673	-2.73447	0.00055	0.00209566	yes
XLOC_007845	evm.TU.scaffold_2.211	PREDICTED: sal-like protein 1 isoform X3 [Poecilia formosa]	Sal-like protein 1 OS=Mus musculus GN=Sall1 PE=1 SV=1	sp|Q9ER74|SALL1_MOUSE	Uncharacterized protein OS=Xiphophorus maculatus GN=SALL1 PE=4 SV=1	M4APA1_XIPMA	scaffold_2:3978269-3987153	G_48h	G_BC	OK	2.41332	1.13195	-1.09221	-3.55739	5e-05	0.000231506	yes
XLOC_021859	evm.TU.scaffold_75.9	PREDICTED: uncharacterized protein LOC102777007 [Neolamprologus brichardi]	Group 3 secretory phospholipase A2 OS=Homo sapiens GN=PLA2G3 PE=1 SV=2	sp|Q9NZ20|PA2G3_HUMAN	Uncharacterized protein OS=Oreochromis niloticus GN=LOC100693941 PE=3 SV=1	I3K627_ORENI	scaffold_75:86359-89311	G_48h	G_BC	OK	117.398	55.0673	-1.09214	-20.8721	5e-05	0.000231506	yes
XLOC_005559	evm.TU.scaffold_161.7	PREDICTED: serine/threonine-protein kinase Nek10 isoform X1 [Oreochromis niloticus] ref|XP_005455166.1| PREDICTED: serine/threonine-protein kinase Nek10 isoform X2 [Oreochromis niloticus]	Serine/threonine-protein kinase Nek10 OS=Mus musculus GN=Nek10 PE=2 SV=2	sp|Q3UGM2|NEK10_MOUSE	Uncharacterized protein (Fragment) OS=Oreochromis niloticus PE=4 SV=1	I3JH47_ORENI	scaffold_161:83917-95844	G_48h	G_BC	OK	1.15663	0.543075	-1.09071	-2.27144	0.00355	0.0109283	yes
XLOC_016161	evm.TU.scaffold_4.89	PREDICTED: uncharacterized protein LOC100691633 [Oreochromis niloticus]	Uncharacterized protein ML1136 OS=Mycobacterium leprae (strain TN) GN=ML1136 PE=3 SV=1	sp|P45831|Y1136_MYCLE	Uncharacterized protein (Fragment) OS=Gasterosteus aculeatus PE=4 SV=1	G3Q2M8_GASAC	scaffold_4:1132157-1135845	G_48h	G_BC	OK	3.60899	1.69726	-1.08839	-3.33497	5e-05	0.000231506	yes
XLOC_008588	evm.TU.scaffold_21.145	PREDICTED: four and a half LIM domains protein 1-like isoform X1 [Maylandia zebra]	Four and a half LIM domains protein 1 OS=Rattus norvegicus GN=Fhl1 PE=2 SV=1	sp|Q9WUH4|FHL1_RAT	Uncharacterized protein OS=Oryzias latipes GN=FHL1 (1 of 2) PE=4 SV=1	H2L7X0_ORYLA	scaffold_21:2474716-2494190	G_48h	G_BC	OK	5.42683	2.56961	-1.07856	-3.97549	5e-05	0.000231506	yes
XLOC_003759	evm.TU.scaffold_135.20	PREDICTED: transcription factor COE1-like isoform X3 [Maylandia zebra] ref|XP_005452691.1| PREDICTED: transcription factor COE1-like isoform X4 [Oreochromis niloticus] ref|XP_005727911.1| PREDICTED: transcription factor COE1-like isoform X2 [Pundamilia nyererei] ref|XP_005926412.1| PREDICTED: transcription factor COE1-like isoform X3 [Haplochromis burtoni]	Transcription factor COE3 OS=Xenopus laevis GN=coe3 PE=2 SV=2	sp|O73742|COE3_XENLA	Uncharacterized protein OS=Oreochromis niloticus GN=LOC100696184 PE=3 SV=1	I3JPQ7_ORENI	scaffold_135:309625-332981	G_48h	G_BC	OK	1.46839	0.695966	-1.07714	-2.42558	0.00375	0.0114557	yes
XLOC_007346	evm.TU.scaffold_19.22	PREDICTED: protein phosphatase 1 regulatory subunit 12B-like [Xiphophorus maculatus]	Protein phosphatase 1 regulatory subunit 12A OS=Homo sapiens GN=PPP1R12A PE=1 SV=1	sp|O14974|MYPT1_HUMAN	Uncharacterized protein OS=Gasterosteus aculeatus GN=PPP1R12B PE=4 SV=1	G3NGD6_GASAC	scaffold_19:274389-285021	G_48h	G_BC	OK	34.5057	16.3731	-1.07551	-4.32103	5e-05	0.000231506	yes
XLOC_002909	evm.TU.scaffold_124.35	unnamed protein product [Tetraodon nigroviridis]	Adenylate kinase isoenzyme 1 OS=Cyprinus carpio GN=ak1 PE=1 SV=2	sp|P12115|KAD1_CYPCA	Chromosome 4 SCAF15093, whole genome shotgun sequence OS=Tetraodon nigroviridis GN=AK1 PE=3 SV=1	Q4RGS6_TETNG	scaffold_124:438431-440104	G_48h	G_BC	OK	23.6257	11.2484	-1.07064	-3.6023	5e-05	0.000231506	yes
XLOC_011052	asmbl_33702|g.50700	PREDICTED: growth hormone secretagogue receptor type 1-like [Maylandia zebra]	Growth hormone secretagogue receptor type 1 OS=Sus scrofa GN=GHSR PE=2 SV=1	sp|Q95254|GHSR_PIG	Uncharacterized protein (Fragment) OS=Xiphophorus maculatus PE=3 SV=1	M4A2G2_XIPMA	scaffold_260:145608-150414	G_48h	G_BC	OK	7.09138	3.38142	-1.06844	-2.80913	0.00065	0.00243215	yes
XLOC_005623	evm.TU.scaffold_162.77	PREDICTED: dentin matrix acidic phosphoprotein 1-like [Oreochromis niloticus]			Chromosome 13 SCAF14566, whole genome shotgun sequence OS=Tetraodon nigroviridis GN=GSTENG00016804001 PE=3 SV=1	Q4SKB4_TETNG	scaffold_162:991846-996347	G_48h	G_BC	OK	12.011	5.73747	-1.06587	-6.05841	5e-05	0.000231506	yes
XLOC_014495	evm.TU.scaffold_346.8	PREDICTED: PH and SEC7 domain-containing protein 2-like [Poecilia formosa] ref|XP_007569111.1| PREDICTED: PH and SEC7 domain-containing protein 2-like [Poecilia formosa] ref|XP_007569120.1| PREDICTED: PH and SEC7 domain-containing protein 2-like [Poecilia formosa]			Uncharacterized protein OS=Oryzias latipes PE=4 SV=1	H2LSI6_ORYLA	scaffold_346:79508-84846	G_48h	G_BC	OK	4.00063	1.9128	-1.06454	-2.17239	0.00855	0.0232951	yes
XLOC_002460	evm.TU.scaffold_118.55	PREDICTED: epsilon-sarcoglycan-like [Oryzias latipes]	Epsilon-sarcoglycan OS=Mus musculus GN=Sgce PE=2 SV=2	sp|O70258|SGCE_MOUSE	Uncharacterized protein OS=Gasterosteus aculeatus GN=SGCA PE=4 SV=1	G3NGD7_GASAC	scaffold_118:700972-703914	G_48h	G_BC	OK	2.88353	1.37917	-1.06403	-2.068	0.01055	0.0278332	yes
XLOC_018379	evm.TU.scaffold_49.89	PREDICTED: UDP-glucuronosyltransferase 1-1-like isoform X2 [Maylandia zebra]	UDP-glucuronosyltransferase 1-1 OS=Rattus norvegicus GN=Ugt1a1 PE=1 SV=1	sp|Q64550|UD11_RAT	Uncharacterized protein OS=Gasterosteus aculeatus PE=3 SV=1	G3PFP4_GASAC	scaffold_49:1048232-1051889	G_48h	G_BC	OK	7.32533	3.51711	-1.0585	-3.82175	5e-05	0.000231506	yes
XLOC_013415	evm.TU.scaffold_314.28	PREDICTED: beta-enolase-like [Neolamprologus brichardi]	Beta-enolase OS=Rattus norvegicus GN=Eno3 PE=1 SV=3	sp|P15429|ENOB_RAT	Uncharacterized protein OS=Oreochromis niloticus GN=LOC100699677 PE=3 SV=1	I3JKR2_ORENI	scaffold_314:281889-287522	G_48h	G_BC	OK	28.9225	13.9161	-1.05544	-7.04534	5e-05	0.000231506	yes
XLOC_003691	evm.TU.scaffold_134.66	PREDICTED: uncharacterized protein C9orf117 homolog isoform X2 [Oreochromis niloticus]	Uncharacterized protein C9orf117 homolog OS=Danio rerio GN=si:ch211-233f10.4 PE=2 SV=1	sp|A2BDR7|CI117_DANRE	Uncharacterized protein OS=Oreochromis niloticus GN=C9orf117 (1 of 2) PE=4 SV=1	I3K9R0_ORENI	scaffold_134:902375-908786	G_48h	G_BC	OK	1.49331	0.718957	-1.05453	-2.10104	0.007	0.0196393	yes
XLOC_007814	evm.TU.scaffold_2.71	PREDICTED: semaphorin-4B-like [Neolamprologus brichardi]	Semaphorin-4B OS=Mus musculus GN=Sema4b PE=1 SV=2	sp|Q62179|SEM4B_MOUSE	Uncharacterized protein OS=Oreochromis niloticus GN=SEMA4B (2 of 2) PE=4 SV=1	I3J305_ORENI	scaffold_2:1157023-1191615	G_48h	G_BC	OK	2.82284	1.3678	-1.04528	-3.81531	5e-05	0.000231506	yes
XLOC_007926	evm.TU.scaffold_2.151	PREDICTED: sodium-dependent noradrenaline transporter-like [Xiphophorus maculatus]	Sodium-dependent noradrenaline transporter OS=Homo sapiens GN=SLC6A2 PE=1 SV=1	sp|P23975|SC6A2_HUMAN	Transporter OS=Xiphophorus maculatus GN=SLC6A2 PE=3 SV=1	M4A086_XIPMA	scaffold_2:2806364-2832321	G_48h	G_BC	OK	1.433	0.694495	-1.045	-1.90497	0.01595	0.0394378	yes
XLOC_014432	evm.TU.scaffold_343.1	C-type lectin domain family 4 member E [Paralichthys olivaceus]	C-type lectin domain family 4 member M OS=Nomascus concolor GN=CLEC4M PE=3 SV=1	sp|Q8HY10|CLC4M_NOMCO	C-type lectin domain family 4 member E OS=Paralichthys olivaceus PE=2 SV=1	D1M701_PAROL	scaffold_343:1136-10661	G_48h	G_BC	OK	3.21759	1.56164	-1.04292	-2.55913	0.00135	0.00465887	yes
XLOC_006558	evm.TU.scaffold_177.26	PREDICTED: spectrin beta chain, non-erythrocytic 5-like [Haplochromis burtoni]	Spectrin beta chain, non-erythrocytic 5 OS=Homo sapiens GN=SPTBN5 PE=1 SV=1	sp|Q9NRC6|SPTN5_HUMAN	Uncharacterized protein (Fragment) OS=Oreochromis niloticus PE=4 SV=1	I3J096_ORENI	scaffold_177:571635-589858	G_48h	G_BC	OK	1.61807	0.786778	-1.04025	-3.90087	5e-05	0.000231506	yes
XLOC_014995	evm.TU.scaffold_36.32	PREDICTED: FAD-dependent oxidoreductase domain-containing protein 2-like [Saccoglossus kowalevskii]					scaffold_36:550497-557334	G_48h	G_BC	OK	37.1851	18.0855	-1.03989	-7.86144	5e-05	0.000231506	yes
XLOC_006726	evm.TU.scaffold_18.219	PREDICTED: uncharacterized protein LOC102082714 [Oreochromis niloticus]	Interleukin-17 receptor B OS=Homo sapiens GN=IL17RB PE=1 SV=2	sp|Q9NRM6|I17RB_HUMAN	Uncharacterized protein OS=Gasterosteus aculeatus GN=IL17RB PE=4 SV=1	G3NRA2_GASAC	scaffold_18:3111938-3115147	G_48h	G_BC	OK	11.1687	5.44913	-1.03537	-4.01544	5e-05	0.000231506	yes
XLOC_000482	evm.TU.scaffold_1.285	PREDICTED: glucose-6-phosphate translocase-like isoform X1 [Xiphophorus maculatus]	Glucose-6-phosphate translocase OS=Homo sapiens GN=SLC37A4 PE=1 SV=1	sp|O43826|G6PT1_HUMAN	Uncharacterized protein OS=Oreochromis niloticus GN=LOC100707951 PE=4 SV=1	I3JZC9_ORENI	scaffold_1:4992608-5005508	G_48h	G_BC	OK	2.04678	0.999226	-1.03447	-2.00888	0.0097	0.0259468	yes
XLOC_012457	evm.TU.scaffold_298.22	PREDICTED: solute carrier family 12 member 3-like [Oreochromis niloticus]	Solute carrier family 12 member 3 OS=Homo sapiens GN=SLC12A3 PE=1 SV=3	sp|P55017|S12A3_HUMAN	Uncharacterized protein OS=Oreochromis niloticus GN=LOC100712574 PE=4 SV=1	I3JM34_ORENI	scaffold_298:352420-366797	G_48h	G_BC	OK	5.07145	2.48605	-1.02854	-5.80361	5e-05	0.000231506	yes
XLOC_016976	evm.TU.scaffold_420.6	C-C motif chemokine 19 precursor [Anoplopoma fimbria]	C-C motif chemokine 19 OS=Mus musculus GN=Ccl19 PE=1 SV=1	sp|O70460|CCL19_MOUSE	C-C motif chemokine 19 OS=Anoplopoma fimbria GN=CCL19 PE=4 SV=1	C3KGZ7_ANOFI	scaffold_420:81678-85464	G_48h	G_BC	OK	328.48	161.03	-1.02847	-13.6741	5e-05	0.000231506	yes
XLOC_016203	evm.TU.scaffold_4.216	interleukin-12 [Epinephelus coioides]	Transposon Ty3-G Gag-Pol polyprotein OS=Saccharomyces cerevisiae (strain ATCC 204508 / S288c) GN=TY3B-G PE=1 SV=3	sp|Q99315|YG31B_YEAST	Uncharacterized protein (Fragment) OS=Xiphophorus maculatus GN=IL12B (1 of 3) PE=4 SV=1	M4A7D9_XIPMA	scaffold_4:3341647-3360797	G_48h	G_BC	OK	4.22194	2.07034	-1.02804	-4.04152	5e-05	0.000231506	yes
XLOC_008262	evm.TU.scaffold_201.50	PREDICTED: gamma-aminobutyric acid type B receptor subunit 2-like [Pundamilia nyererei]	Gamma-aminobutyric acid type B receptor subunit 2 OS=Homo sapiens GN=GABBR2 PE=1 SV=1	sp|O75899|GABR2_HUMAN	Uncharacterized protein (Fragment) OS=Gasterosteus aculeatus PE=4 SV=1	G3NF33_GASAC	scaffold_201:515597-521600	G_48h	G_BC	OK	1.2518	0.615122	-1.02506	-1.97964	0.0097	0.0259468	yes
XLOC_009317	evm.TU.scaffold_223.23	PREDICTED: interleukin-27 subunit beta-like [Haplochromis burtoni]	Interleukin-27 subunit beta OS=Homo sapiens GN=EBI3 PE=1 SV=2	sp|Q14213|IL27B_HUMAN	Uncharacterized protein (Fragment) OS=Gasterosteus aculeatus GN=EBI3 PE=4 SV=1	G3P6D5_GASAC	scaffold_223:434561-437374	G_48h	G_BC	OK	8.82716	4.35605	-1.01893	-2.42443	0.00225	0.00729989	yes
XLOC_016298	evm.TU.scaffold_40.86	PREDICTED: matrix metalloproteinase-19-like [Pundamilia nyererei] ref|XP_005924860.1| PREDICTED: matrix metalloproteinase-19-like [Haplochromis burtoni]	Matrix metalloproteinase-19 OS=Homo sapiens GN=MMP19 PE=1 SV=1	sp|Q99542|MMP19_HUMAN	Uncharacterized protein OS=Oreochromis niloticus GN=MMP19 (1 of 2) PE=4 SV=1	I3KSS1_ORENI	scaffold_40:1512103-1516284	G_48h	G_BC	OK	12.3535	6.09928	-1.01821	-4.48926	5e-05	0.000231506	yes
XLOC_020752	evm.TU.scaffold_66.113	PREDICTED: DNA damage-binding protein 2-like isoform X1 [Oreochromis niloticus]	DNA damage-binding protein 2 OS=Gallus gallus GN=DDB2 PE=2 SV=1	sp|Q5ZJL7|DDB2_CHICK	Uncharacterized protein OS=Oryzias latipes GN=LOC101159499 PE=4 SV=1	H2LQL1_ORYLA	scaffold_66:1773692-1778848	G_48h	G_BC	OK	2.77555	1.3763	-1.01198	-2.22623	0.00255	0.00816105	yes
XLOC_002347	evm.TU.scaffold_117.31						scaffold_117:470594-475554	G_48h	G_BC	OK	5.75493	2.85575	-1.01093	-2.08605	0.00625	0.0178237	yes
XLOC_001503	evm.TU.scaffold_107.52	PREDICTED: cytochrome b561 domain-containing protein 2-like [Pundamilia nyererei]	Cytochrome b561 domain-containing protein 2 OS=Rattus norvegicus GN=Cyb561d2 PE=2 SV=1	sp|Q641Y1|C56D2_RAT	Uncharacterized protein (Fragment) OS=Oreochromis niloticus GN=LOC100695601 PE=4 SV=1	I3KAP4_ORENI	scaffold_107:728438-730045	G_48h	G_BC	OK	14.2845	7.10034	-1.00849	-2.88	0.00055	0.00209566	yes
XLOC_012513	evm.TU.scaffold_3.57	PREDICTED: cytochrome P450 2J2-like [Haplochromis burtoni]	Cytochrome P450 2J2 OS=Homo sapiens GN=CYP2J2 PE=1 SV=2	sp|P51589|CP2J2_HUMAN	Uncharacterized protein OS=Oreochromis niloticus GN=CYP2J2 (8 of 10) PE=3 SV=1	I3J379_ORENI	scaffold_3:805460-811597	G_48h	G_BC	OK	26.8074	13.3403	-1.00684	-7.33918	5e-05	0.000231506	yes
XLOC_015483	evm.TU.scaffold_379.11	PREDICTED: SHC SH2 domain-binding protein 1 homolog B-like isoform X1 [Oreochromis niloticus]	SHC SH2 domain-binding protein 1 homolog B OS=Xenopus laevis GN=shcbp1-b PE=2 SV=1	sp|Q640F2|SHCBB_XENLA	Uncharacterized protein (Fragment) OS=Oreochromis niloticus GN=LOC100691318 PE=4 SV=1	I3JD51_ORENI	scaffold_379:93993-123252	G_48h	G_BC	OK	8.42477	16.9051	1.00475	6.50961	5e-05	0.000231506	yes
XLOC_022400	evm.TU.scaffold_8.314	keratin type II E3 [Epinephelus coioides]	Keratin, type II cytoskeletal 8 OS=Danio rerio GN=krt8 PE=1 SV=1	sp|Q6NWF6|K2C8_DANRE	Keratin type II E3 OS=Epinephelus coioides PE=2 SV=1	G8G8Y2_EPICO	scaffold_8:5167867-5185653	G_48h	G_BC	OK	1778.02	3586.87	1.01246	111.707	5e-05	0.000231506	yes
XLOC_017643	evm.TU.scaffold_450.3	PREDICTED: ubiquitin-conjugating enzyme E2 C-like isoform X1 [Oreochromis niloticus] ref|XP_005462605.1| PREDICTED: ubiquitin-conjugating enzyme E2 C-like isoform X2 [Oreochromis niloticus]	Ubiquitin-conjugating enzyme E2 C OS=Xenopus laevis GN=ube2c PE=1 SV=1	sp|P56616|UBE2C_XENLA	Uncharacterized protein OS=Oreochromis niloticus GN=LOC100701595 PE=3 SV=1	I3IUN4_ORENI	scaffold_450:22231-24377	G_48h	G_BC	OK	28.9969	58.5443	1.01363	4.73019	5e-05	0.000231506	yes
XLOC_021493	evm.TU.scaffold_70.87	PREDICTED: d-3-phosphoglycerate dehydrogenase-like [Maylandia zebra]	D-3-phosphoglycerate dehydrogenase OS=Rattus norvegicus GN=Phgdh PE=1 SV=3	sp|O08651|SERA_RAT	Uncharacterized protein OS=Oreochromis niloticus GN=LOC100697876 PE=3 SV=1	I3JQ92_ORENI	scaffold_70:1501086-1507145	G_48h	G_BC	OK	48.2029	97.7914	1.02059	13.208	5e-05	0.000231506	yes
XLOC_018033	evm.TU.scaffold_471.1	PREDICTED: mediator of DNA damage checkpoint protein 1-like isoform X1 [Oreochromis niloticus]	Tubulin beta chain OS=Xenopus tropicalis GN=tubb PE=2 SV=1	sp|Q6GLE7|TBB5_XENTR	Beta-tubulin OS=Oryzias dancena GN=TUBB PE=3 SV=1	C0JW50_9SMEG	scaffold_471:2288-7548	G_48h	G_BC	OK	6.55716	13.3273	1.02324	4.62963	5e-05	0.000231506	yes
XLOC_014128	evm.TU.scaffold_337.2	PREDICTED: targeting protein for Xklp2-A-like isoform X1 [Maylandia zebra]	Targeting protein for Xklp2-B OS=Xenopus laevis GN=tpx2-b PE=2 SV=1	sp|Q6DDV8|TPX2B_XENLA	Uncharacterized protein OS=Oreochromis niloticus PE=4 SV=1	I3KNF4_ORENI	scaffold_337:5053-11679	G_48h	G_BC	OK	10.0306	20.4101	1.02488	8.59402	5e-05	0.000231506	yes
XLOC_020810	asmbl_63171|g.94627	PREDICTED: kinesin-like protein KIF23-like isoform X2 [Maylandia zebra]	Kinesin-like protein KIF23 OS=Homo sapiens GN=KIF23 PE=1 SV=3	sp|Q02241|KIF23_HUMAN	Uncharacterized protein OS=Oryzias latipes GN=KIF23 (2 of 2) PE=3 SV=1	H2LQQ2_ORYLA	scaffold_66:1762114-1772686	G_48h	G_BC	OK	6.62212	13.5181	1.02953	7.93155	5e-05	0.000231506	yes
XLOC_000372	evm.TU.scaffold_0.581	PREDICTED: mitogen-activated protein kinase 15-like isoform X1 [Oreochromis niloticus]	Mitogen-activated protein kinase 15 OS=Rattus norvegicus GN=Mapk15 PE=1 SV=2	sp|Q9Z2A6|MK15_RAT	Uncharacterized protein (Fragment) OS=Oreochromis niloticus GN=LOC100705219 PE=4 SV=1	I3J2P3_ORENI	scaffold_0:8168259-8176379	G_48h	G_BC	OK	14.8945	30.5051	1.03427	9.49809	5e-05	0.000231506	yes
XLOC_020842	evm.TU.scaffold_67.31	PREDICTED: kinetochore protein Spc24-like [Pundamilia nyererei]	Kinetochore protein Spc24 OS=Danio rerio GN=spc24 PE=2 SV=2	sp|Q503N2|SPC24_DANRE	Uncharacterized protein OS=Oreochromis niloticus GN=LOC100709237 PE=4 SV=1	I3JNA5_ORENI	scaffold_67:420748-421994	G_48h	G_BC	OK	15.6969	32.1727	1.03536	4.45773	5e-05	0.000231506	yes
XLOC_022645	evm.TU.scaffold_83.42	PREDICTED: solute carrier family 22 member 6-like [Neolamprologus brichardi]	Solute carrier family 22 member 13 OS=Homo sapiens GN=SLC22A13 PE=2 SV=2	sp|Q9Y226|S22AD_HUMAN	Uncharacterized protein OS=Oreochromis niloticus GN=LOC100698612 PE=4 SV=1	I3JZL0_ORENI	scaffold_83:557428-568197	G_48h	G_BC	OK	5.35892	10.9971	1.03711	4.35127	5e-05	0.000231506	yes
XLOC_017774	evm.TU.scaffold_46.43	PREDICTED: sperm acrosome membrane-associated protein 4-like [Oryzias latipes]			Uncharacterized protein (Fragment) OS=Takifugu rubripes GN=LOC101074888 PE=4 SV=1	H2RP87_TAKRU	scaffold_46:634579-640232	G_48h	G_BC	OK	34.7878	72.0212	1.04984	6.11983	5e-05	0.000231506	yes
XLOC_008437	evm.TU.scaffold_206.32	PREDICTED: putative methyltransferase NSUN7-like [Maylandia zebra]	Putative methyltransferase NSUN7 OS=Homo sapiens GN=NSUN7 PE=2 SV=4	sp|Q8NE18|NSUN7_HUMAN	Uncharacterized protein (Fragment) OS=Oreochromis niloticus GN=NSUN7 (2 of 2) PE=4 SV=1	I3JR99_ORENI	scaffold_206:547090-560784	G_48h	G_BC	OK	0.632698	1.31025	1.05026	2.22683	0.00445	0.0132943	yes
XLOC_016003	evm.TU.scaffold_4.48	PREDICTED: gastrotropin-like [Oreochromis niloticus]	Gastrotropin OS=Rattus norvegicus GN=Fabp6 PE=1 SV=3	sp|P80020|FABP6_RAT	Uncharacterized protein OS=Oreochromis niloticus GN=FABP6 PE=4 SV=1	I3K5A9_ORENI	scaffold_4:630306-630989	G_48h	G_BC	OK	224.194	465.675	1.05457	10.7518	5e-05	0.000231506	yes
XLOC_020968	evm.TU.scaffold_670.1	PREDICTED: uncharacterized protein LOC102222979 [Xiphophorus maculatus]	T-cell receptor beta chain V region YT35 OS=Homo sapiens GN=TRBV12-3 PE=1 SV=1	sp|P01733|TVB1_HUMAN	Uncharacterized protein (Fragment) OS=Takifugu rubripes GN=trbc PE=4 SV=1	H2RW27_TAKRU	scaffold_670:319-3429	G_48h	G_BC	OK	1.75491	3.64532	1.05465	1.93653	0.0155	0.0384949	yes
XLOC_011642	asmbl_35549|g.53589	PREDICTED: hyphally regulated cell wall protein 3-like [Neolamprologus brichardi]	Zinc finger protein 185 OS=Homo sapiens GN=ZNF185 PE=1 SV=3	sp|O15231|ZN185_HUMAN	Uncharacterized protein OS=Gasterosteus aculeatus PE=4 SV=1	G3QAL4_GASAC	scaffold_277:148426-158757	G_48h	G_BC	OK	7.40566	15.3916	1.05544	2.88354	0.0005	0.00192366	yes
XLOC_003980	evm.TU.scaffold_14.77	PREDICTED: ADP-ribosylation factor-like protein 6-like isoform 1 [Takifugu rubripes]	ADP-ribosylation factor-like protein 6 OS=Danio rerio GN=arl6 PE=2 SV=1	sp|Q5M9P8|ARL6_DANRE	Uncharacterized protein OS=Gasterosteus aculeatus PE=3 SV=1	G3PRP6_GASAC	scaffold_14:1347469-1350043	G_48h	G_BC	OK	3.22602	6.72283	1.05931	1.81373	0.01795	0.0435586	yes
XLOC_011090	evm.TU.scaffold_261.37	PREDICTED: centrosomal protein of 55 kDa-like [Oreochromis niloticus]	Centrosomal protein of 55 kDa OS=Homo sapiens GN=CEP55 PE=1 SV=3	sp|Q53EZ4|CEP55_HUMAN	Uncharacterized protein OS=Oreochromis niloticus GN=CEP55 (1 of 2) PE=4 SV=1	I3KHS7_ORENI	scaffold_261:572060-579294	G_48h	G_BC	OK	7.02927	14.6609	1.06052	5.97786	5e-05	0.000231506	yes
XLOC_016658	evm.TU.scaffold_41.92	PREDICTED: S-adenosylmethionine synthase isoform type-1-like [Oryzias latipes]	S-adenosylmethionine synthase isoform type-1 OS=Homo sapiens GN=MAT1A PE=1 SV=2	sp|Q00266|METK1_HUMAN	S-adenosylmethionine synthase (Fragment) OS=Gasterosteus aculeatus GN=MAT1A (2 of 2) PE=3 SV=1	G3NZ09_GASAC	scaffold_41:1471593-1477518	G_48h	G_BC	OK	1.35657	2.83047	1.06108	2.02414	0.00925	0.0249114	yes
XLOC_013682	evm.TU.scaffold_321.4	Cornifelin homolog A [Anoplopoma fimbria]	Cornifelin homolog A OS=Xenopus laevis GN=cnfn-a PE=3 SV=1	sp|Q6NUC1|CNFNA_XENLA	Cornifelin homolog A OS=Anoplopoma fimbria GN=CNFNA PE=2 SV=1	C3KJH4_ANOFI	scaffold_321:21540-22939	G_48h	G_BC	OK	40.5935	84.7665	1.06225	4.18317	5e-05	0.000231506	yes
XLOC_001522	evm.TU.scaffold_108.1	Cadherin-7 [Dicentrarchus labrax]	Cadherin-7 OS=Mus musculus GN=Cdh7 PE=2 SV=1	sp|Q8BM92|CADH7_MOUSE	Cadherin-7 OS=Dicentrarchus labrax GN=CDH7 PE=3 SV=1	E6ZJ92_DICLA	scaffold_108:673-76377	G_48h	G_BC	OK	0.769859	1.60809	1.06268	2.47264	0.0034	0.0105195	yes
XLOC_012257	evm.TU.scaffold_290.26	PREDICTED: maternal embryonic leucine zipper kinase [Oreochromis niloticus]	Maternal embryonic leucine zipper kinase OS=Danio rerio GN=melk PE=2 SV=1	sp|F1QGZ6|MELK_DANRE	Uncharacterized protein OS=Oreochromis niloticus GN=melk PE=4 SV=1	I3JQV1_ORENI	scaffold_290:393399-401364	G_48h	G_BC	OK	7.64513	15.9832	1.06394	7.15128	5e-05	0.000231506	yes
XLOC_007119	evm.TU.scaffold_186.33	PREDICTED: G2/mitotic-specific cyclin-B3-like isoform X1 [Neolamprologus brichardi] ref|XP_006806959.1| PREDICTED: G2/mitotic-specific cyclin-B3-like isoform X2 [Neolamprologus brichardi]	G2/mitotic-specific cyclin-B3 OS=Gallus gallus GN=CCNB3 PE=2 SV=1	sp|P39963|CCNB3_CHICK	Cyclin B3 OS=Oreochromis niloticus PE=2 SV=1	Q60FY1_ORENI	scaffold_186:657511-661753	G_48h	G_BC	OK	10.5377	22.0371	1.06438	6.41904	5e-05	0.000231506	yes
XLOC_005669	evm.TU.scaffold_163.25	PREDICTED: protein aurora borealis-like [Oreochromis niloticus]	Protein aurora borealis OS=Danio rerio GN=bora PE=2 SV=1	sp|Q5U3U6|BORA_DANRE	Uncharacterized protein OS=Gasterosteus aculeatus GN=BORA PE=4 SV=1	G3P623_GASAC	scaffold_163:546086-549446	G_48h	G_BC	OK	2.65036	5.54689	1.06549	3.46421	5e-05	0.000231506	yes
XLOC_021869	evm.TU.scaffold_75.33	PREDICTED: thioredoxin domain-containing protein 17-like [Oreochromis niloticus]	Thioredoxin domain-containing protein 17 OS=Danio rerio GN=txndc17 PE=2 SV=1	sp|Q6DBT3|TXD17_DANRE	Uncharacterized protein OS=Gasterosteus aculeatus GN=TXNDC17 PE=4 SV=1	G3PA75_GASAC	scaffold_75:407394-409718	G_48h	G_BC	OK	10.5409	22.071	1.06615	2.34339	0.00465	0.0138243	yes
XLOC_007108	evm.TU.scaffold_186.2	PREDICTED: bifunctional ATP-dependent dihydroxyacetone kinase/FAD-AMP lyase (cyclizing)-like [Oreochromis niloticus]	Bifunctional ATP-dependent dihydroxyacetone kinase/FAD-AMP lyase (cyclizing) OS=Mus musculus GN=Dak PE=2 SV=1	sp|Q8VC30|DHAK_MOUSE	Uncharacterized protein OS=Gasterosteus aculeatus GN=DAK PE=4 SV=1	G3Q4Q9_GASAC	scaffold_186:67587-71513	G_48h	G_BC	OK	4.79772	10.0734	1.07014	4.50775	5e-05	0.000231506	yes
XLOC_014397	evm.TU.scaffold_341.28	PREDICTED: SLAM family member 5-like [Neolamprologus brichardi]			Uncharacterized protein OS=Oreochromis niloticus PE=4 SV=1	I3KD72_ORENI	scaffold_341:265922-275490	G_48h	G_BC	OK	2.12808	4.50313	1.08138	3.38943	5e-05	0.000231506	yes
XLOC_007144	evm.TU.scaffold_187.8	PREDICTED: actin-binding protein anillin-like [Takifugu rubripes]	Actin-binding protein anillin OS=Xenopus laevis GN=anln PE=1 SV=1	sp|Q801E2|ANLN_XENLA	Uncharacterized protein OS=Gasterosteus aculeatus GN=ANLN PE=4 SV=1	G3NZG9_GASAC	scaffold_187:154782-166824	G_48h	G_BC	OK	11.4256	24.1921	1.08226	11.2742	5e-05	0.000231506	yes
XLOC_006565	asmbl_19844|g.29883	PREDICTED: G2/M phase-specific E3 ubiquitin-protein ligase-like [Haplochromis burtoni]	G2/M phase-specific E3 ubiquitin-protein ligase OS=Mus musculus GN=G2e3 PE=2 SV=2	sp|Q5RJY2|G2E3_MOUSE	Uncharacterized protein (Fragment) OS=Oryzias latipes GN=LOC101167753 PE=4 SV=1	H2M3Y0_ORYLA	scaffold_177:745622-755101	G_48h	G_BC	OK	5.47675	11.6325	1.08677	6.66105	5e-05	0.000231506	yes
XLOC_003963	evm.TU.scaffold_14.38	PREDICTED: dihydroorotate dehydrogenase (quinone), mitochondrial-like [Takifugu rubripes]	Dihydroorotate dehydrogenase (quinone), mitochondrial OS=Bos taurus GN=DHODH PE=1 SV=1	sp|Q5E9W3|PYRD_BOVIN	Uncharacterized protein OS=Gasterosteus aculeatus GN=DHODH PE=4 SV=1	G3PS18_GASAC	scaffold_14:772673-776611	G_48h	G_BC	OK	9.2618	19.6878	1.08794	5.78375	5e-05	0.000231506	yes
XLOC_022044	evm.TU.scaffold_77.16	PREDICTED: golgi-associated plant pathogenesis-related protein 1-like, partial [Maylandia zebra]	Golgi-associated plant pathogenesis-related protein 1 OS=Homo sapiens GN=GLIPR2 PE=1 SV=3	sp|Q9H4G4|GAPR1_HUMAN	Uncharacterized protein OS=Gasterosteus aculeatus PE=4 SV=1	G3NGY5_GASAC	scaffold_77:453329-460785	G_48h	G_BC	OK	3.18329	6.80585	1.09625	2.57197	0.00115	0.0040356	yes
XLOC_011902	asmbl_36405|g.55055	Microtubule-associated serine/threonine-protein kinase-like [Dicentrarchus labrax]	Serine/threonine-protein kinase greatwall OS=Danio rerio GN=mastl PE=2 SV=1	sp|Q6DBX4|GWL_DANRE	Microtubule-associated serine/threonine-protein kinase-like OS=Dicentrarchus labrax GN=MASTL PE=4 SV=1	E6ZJB1_DICLA	scaffold_280:322475-328158	G_48h	G_BC	OK	5.47139	11.7646	1.10447	7.33539	5e-05	0.000231506	yes
XLOC_019407	evm.TU.scaffold_55.29	PREDICTED: pituitary homeobox 1-like isoform X2 [Maylandia zebra] ref|XP_005748357.1| PREDICTED: pituitary homeobox 1-like isoform X1 [Pundamilia nyererei] ref|XP_005923184.1| PREDICTED: pituitary homeobox 1-like isoform X1 [Haplochromis burtoni] ref|XP_005923185.1| PREDICTED: pituitary homeobox 1-like isoform X2 [Haplochromis burtoni]	Pituitary homeobox 1 OS=Gallus gallus GN=PITX1 PE=2 SV=1	sp|P56673|PITX1_CHICK	Uncharacterized protein OS=Oreochromis niloticus GN=LOC100690583 PE=3 SV=1	I3KL28_ORENI	scaffold_55:864454-870614	G_48h	G_BC	OK	2.8808	6.19789	1.10531	3.4981	5e-05	0.000231506	yes
XLOC_003710	evm.TU.scaffold_134.36	PREDICTED: annexin A3-like [Xiphophorus maculatus]	Annexin A3 OS=Homo sapiens GN=ANXA3 PE=1 SV=3	sp|P12429|ANXA3_HUMAN	Annexin OS=Gasterosteus aculeatus GN=ANXA3 (1 of 2) PE=3 SV=1	G3N8C5_GASAC	scaffold_134:428774-433451	G_48h	G_BC	OK	704.681	1522.73	1.11161	44.8154	5e-05	0.000231506	yes
XLOC_017369	evm.TU.scaffold_44.92	PREDICTED: cell division cycle protein 20 homolog [Pundamilia nyererei]	Cell division cycle protein 20 homolog OS=Homo sapiens GN=CDC20 PE=1 SV=2	sp|Q12834|CDC20_HUMAN	Uncharacterized protein OS=Oreochromis niloticus GN=LOC100706704 PE=4 SV=1	I3JU40_ORENI	scaffold_44:1537166-1540115	G_48h	G_BC	OK	13.5179	29.2197	1.11208	7.90103	5e-05	0.000231506	yes
XLOC_008665	evm.TU.scaffold_21.184	PREDICTED: PDZ domain-containing protein 11-like isoform 1 [Oreochromis niloticus] ref|XP_004545706.1| PREDICTED: PDZ domain-containing protein 11-like isoform X1 [Maylandia zebra] ref|XP_004545707.1| PREDICTED: PDZ domain-containing protein 11-like isoform X2 [Maylandia zebra] ref|XP_005723057.1| PREDICTED: PDZ domain-containing protein 11-like isoform X1 [Pundamilia nyererei] ref|XP_005723058.1…	PDZ domain-containing protein 11 OS=Danio rerio GN=pdzd11 PE=2 SV=1	sp|Q6NXB2|PDZ11_DANRE	Uncharacterized protein OS=Oreochromis niloticus GN=LOC100699472 PE=4 SV=1	I3J3P7_ORENI	scaffold_21:3052467-3054833	G_48h	G_BC	OK	16.2072	35.1356	1.1163	3.43718	5e-05	0.000231506	yes
XLOC_006350	evm.TU.scaffold_173.10	PREDICTED: protein regulator of cytokinesis 1-like isoform X1 [Neolamprologus brichardi]	Protein regulator of cytokinesis 1 OS=Homo sapiens GN=PRC1 PE=1 SV=2	sp|O43663|PRC1_HUMAN	Uncharacterized protein OS=Oreochromis niloticus GN=PRC1 (2 of 2) PE=4 SV=1	I3JNK3_ORENI	scaffold_173:112718-117143	G_48h	G_BC	OK	16.7202	36.4653	1.12493	9.65685	5e-05	0.000231506	yes
XLOC_003309	evm.TU.scaffold_13.139	iodothyronine deiodinase type I [Paralichthys olivaceus]	Type I iodothyronine deiodinase OS=Oreochromis niloticus GN=dio1 PE=2 SV=3	sp|O42449|IOD1_ORENI	Iodothyronine deiodinase OS=Paralichthys olivaceus GN=dio1 PE=2 SV=1	B1Q3J1_PAROL	scaffold_13:1827579-1829652	G_48h	G_BC	OK	9.95886	21.7661	1.12803	3.8892	5e-05	0.000231506	yes
XLOC_013937	evm.TU.scaffold_33.22	PREDICTED: arylacetamide deacetylase-like [Xiphophorus maculatus]	Arylacetamide deacetylase OS=Oryctolagus cuniculus GN=AADAC PE=1 SV=1	sp|Q7M370|AAAD_RABIT	Uncharacterized protein OS=Gasterosteus aculeatus GN=AADACL2 PE=4 SV=1	G3P7G5_GASAC	scaffold_33:366982-375368	G_48h	G_BC	OK	2.53556	5.5498	1.13013	3.0612	0.00025	0.00102462	yes
XLOC_023480	evm.TU.scaffold_93.12	PREDICTED: 3-ketoacyl-CoA thiolase, mitochondrial [Poecilia formosa]	3-ketoacyl-CoA thiolase, mitochondrial OS=Mus musculus GN=Acaa2 PE=1 SV=3	sp|Q8BWT1|THIM_MOUSE	Uncharacterized protein OS=Gasterosteus aculeatus GN=ACAA2 PE=3 SV=1	G3NIZ1_GASAC	scaffold_93:127576-130909	G_48h	G_BC	OK	35.6288	78.0865	1.13203	10.7077	5e-05	0.000231506	yes
XLOC_008952	evm.TU.scaffold_216.20	PREDICTED: solute carrier family 25 member 38-B-like [Xiphophorus maculatus]	Solute carrier family 25 member 38-B OS=Danio rerio GN=slc25a38b PE=3 SV=1	sp|P0CAT2|S238B_DANRE	Uncharacterized protein OS=Oryzias latipes GN=SLC25A38 (1 of 2) PE=3 SV=1	H2L4D2_ORYLA	scaffold_216:347296-351160	G_48h	G_BC	OK	3.82651	8.40336	1.13494	3.00239	0.00015	0.000643518	yes
XLOC_004418	evm.TU.scaffold_145.2	Uracil nucleotide/cysteinyl leukotriene receptor [Dicentrarchus labrax]	Uracil nucleotide/cysteinyl leukotriene receptor OS=Mus musculus GN=Gpr17 PE=2 SV=1	sp|Q6NS65|GPR17_MOUSE	Uracil nucleotide/cysteinyl leukotriene receptor OS=Dicentrarchus labrax GN=GPR17 PE=3 SV=1	E6ZIZ1_DICLA	scaffold_145:8186-9086	G_48h	G_BC	OK	1.90094	4.17946	1.1366	1.95635	0.01255	0.0322477	yes
XLOC_014837	evm.TU.scaffold_354.14	PREDICTED: phosphoserine aminotransferase-like [Maylandia zebra] ref|XP_005924551.1| PREDICTED: phosphoserine aminotransferase-like isoform X1 [Haplochromis burtoni]	Phosphoserine aminotransferase OS=Mus musculus GN=Psat1 PE=1 SV=1	sp|Q99K85|SERC_MOUSE	Phosphoserine aminotransferase OS=Oreochromis niloticus GN=LOC100695776 PE=3 SV=1	I3KJY9_ORENI	scaffold_354:251148-256161	G_48h	G_BC	OK	27.6951	61.1192	1.14199	9.33621	5e-05	0.000231506	yes
XLOC_008568	evm.TU.scaffold_21.102	PREDICTED: securin-like [Takifugu rubripes]	Securin OS=Mus musculus GN=Pttg1 PE=1 SV=1	sp|Q9CQJ7|PTTG1_MOUSE	Securin OS=Anoplopoma fimbria GN=PTTG1 PE=2 SV=1	C3KJL5_ANOFI	scaffold_21:1930227-1932278	G_48h	G_BC	OK	22.4038	49.5924	1.14637	5.39358	5e-05	0.000231506	yes
XLOC_007663	evm.TU.scaffold_196.38	PREDICTED: neuronal acetylcholine receptor subunit alpha-9-II-like [Oreochromis niloticus]	Neuronal acetylcholine receptor subunit alpha-9-II OS=Oncorhynchus mykiss PE=2 SV=1	sp|Q68RJ7|ACH92_ONCMY	Uncharacterized protein (Fragment) OS=Oreochromis niloticus GN=CHRNA9 (2 of 2) PE=3 SV=1	I3JBD5_ORENI	scaffold_196:453635-458769	G_48h	G_BC	OK	1.53798	3.405	1.14662	2.98784	0.00035	0.00139248	yes
XLOC_009022	evm.TU.scaffold_219.32	PREDICTED: ornithine carbamoyltransferase, mitochondrial-like [Xiphophorus maculatus]	Ornithine carbamoyltransferase, mitochondrial OS=Homo sapiens GN=OTC PE=1 SV=3	sp|P00480|OTC_HUMAN	Uncharacterized protein OS=Xiphophorus maculatus GN=OTC PE=3 SV=1	M4ABS1_XIPMA	scaffold_219:466008-469185	G_48h	G_BC	OK	1.34436	2.97779	1.14733	2.04482	0.0073	0.0203523	yes
XLOC_021741	evm.TU.scaffold_74.73	PREDICTED: transmembrane protein 41A-B-like [Oreochromis niloticus]	Transmembrane protein 41A-A OS=Danio rerio GN=tmem41aa PE=2 SV=1	sp|Q502G2|T41AA_DANRE	Uncharacterized protein OS=Oreochromis niloticus GN=TMEM41A (2 of 2) PE=4 SV=1	I3IYH9_ORENI	scaffold_74:831635-840047	G_48h	G_BC	OK	1.37326	3.07173	1.16145	2.53994	0.0018	0.00599554	yes
XLOC_011992	evm.TU.scaffold_286.22	PREDICTED: cyclin-dependent kinase inhibitor 3-like [Oreochromis niloticus]	Cyclin-dependent kinase inhibitor 3 OS=Homo sapiens GN=CDKN3 PE=1 SV=1	sp|Q16667|CDKN3_HUMAN	Uncharacterized protein OS=Oreochromis niloticus GN=LOC100694859 PE=4 SV=1	I3KU47_ORENI	scaffold_286:336981-339096	G_48h	G_BC	OK	19.4204	43.4868	1.16301	5.67506	5e-05	0.000231506	yes
XLOC_002975	evm.TU.scaffold_125.2	PREDICTED: transmembrane protein 187 [Poecilia formosa]	Transmembrane protein 187 OS=Bos taurus GN=TMEM187 PE=2 SV=1	sp|Q0VCM2|TM187_BOVIN	Uncharacterized protein OS=Xiphophorus maculatus GN=TMEM187 PE=4 SV=1	M4A0H2_XIPMA	scaffold_125:14303-15080	G_48h	G_BC	OK	4.01164	8.98523	1.16336	2.64769	0.0015	0.00510668	yes
XLOC_008810	evm.TU.scaffold_213.33	NOD-like receptor C [Paralichthys olivaceus]	Protein NLRC3 OS=Homo sapiens GN=NLRC3 PE=2 SV=2	sp|Q7RTR2|NLRC3_HUMAN	NOD-like receptor C OS=Paralichthys olivaceus GN=NLRC PE=2 SV=1	G0ZFY6_PAROL	scaffold_213:474712-480145	G_48h	G_BC	OK	22.5572	50.5884	1.16522	17.4108	5e-05	0.000231506	yes
XLOC_017869	evm.TU.scaffold_465.6	PREDICTED: protein regulator of cytokinesis 1-like isoform X1 [Haplochromis burtoni]	Protein regulator of cytokinesis 1 OS=Homo sapiens GN=PRC1 PE=1 SV=2	sp|O43663|PRC1_HUMAN	Uncharacterized protein OS=Oreochromis niloticus GN=PRC1 (1 of 2) PE=4 SV=1	I3JIU1_ORENI	scaffold_465:26697-34795	G_48h	G_BC	OK	5.87562	13.1786	1.16538	6.25705	5e-05	0.000231506	yes
XLOC_001660	evm.TU.scaffold_11.4	PREDICTED: actin-binding protein anillin-like [Maylandia zebra]	Actin-binding protein anillin OS=Xenopus laevis GN=anln PE=1 SV=1	sp|Q801E2|ANLN_XENLA	Uncharacterized protein OS=Oreochromis niloticus PE=4 SV=1	I3JXU4_ORENI	scaffold_11:46386-67748	G_48h	G_BC	OK	6.01556	13.4966	1.16582	10.4799	5e-05	0.000231506	yes
XLOC_023798	evm.TU.scaffold_97.39	PREDICTED: metallo-beta-lactamase domain-containing protein 1 [Poecilia formosa]	Metallo-beta-lactamase domain-containing protein 1 OS=Xenopus laevis GN=mblac1 PE=2 SV=2	sp|Q498J9|MBLC1_XENLA	Uncharacterized protein (Fragment) OS=Gasterosteus aculeatus GN=MBLAC1 PE=4 SV=1	G3Q9G9_GASAC	scaffold_97:572683-574888	G_48h	G_BC	OK	2.61459	5.87595	1.16824	2.19026	0.00475	0.0140853	yes
XLOC_018003	evm.TU.scaffold_47.79	PREDICTED: proteinase-activated receptor 1-like [Takifugu rubripes]	Proteinase-activated receptor 1 OS=Xenopus laevis GN=f2r PE=1 SV=1	sp|P47749|PAR1_XENLA	Uncharacterized protein (Fragment) OS=Takifugu rubripes GN=LOC101078307 PE=4 SV=1	H2VCL8_TAKRU	scaffold_47:1536570-1539103	G_48h	G_BC	OK	4.48001	10.0832	1.17039	3.87165	5e-05	0.000231506	yes
XLOC_005201	evm.TU.scaffold_158.3	PREDICTED: WAP four-disulfide core domain protein 1-like isoform X1 [Oreochromis niloticus] ref|XP_005471191.1| PREDICTED: WAP four-disulfide core domain protein 1-like isoform X2 [Oreochromis niloticus]	WAP four-disulfide core domain protein 1 OS=Gallus gallus GN=WFDC1 PE=2 SV=1	sp|Q8JG33|WFDC1_CHICK	Uncharacterized protein OS=Oreochromis niloticus GN=LOC100711748 PE=4 SV=1	I3JVQ8_ORENI	scaffold_158:31085-42303	G_48h	G_BC	OK	4.26805	9.61073	1.17107	2.5117	0.0026	0.00830002	yes
XLOC_017442	evm.TU.scaffold_44.122	PREDICTED: kinesin-like protein KIF2C-like isoform X2 [Oreochromis niloticus]	Kinesin-like protein KIF2C OS=Xenopus laevis GN=kif2c PE=1 SV=2	sp|Q91636|KIF2C_XENLA	Uncharacterized protein OS=Oreochromis niloticus GN=LOC100693211 PE=3 SV=1	I3JUF1_ORENI	scaffold_44:2058268-2076622	G_48h	G_BC	OK	5.47045	12.3374	1.17331	7.90225	5e-05	0.000231506	yes
XLOC_005408	evm.TU.scaffold_16.35	M17 homologue [Paralichthys olivaceus]			M17 homologue OS=Paralichthys olivaceus GN=M17h PE=2 SV=1	A8QX85_PAROL	scaffold_16:542544-543828	G_48h	G_BC	OK	2.29525	5.17903	1.17403	2.00434	0.0114	0.0297087	yes
XLOC_005855	evm.TU.scaffold_167.29	PREDICTED: rhotekin-2-like isoform X3 [Maylandia zebra]	Rhotekin-2 OS=Danio rerio GN=rtkn2 PE=2 SV=1	sp|Q5XIZ9|RTKN2_DANRE	Uncharacterized protein OS=Oreochromis niloticus GN=LOC100693491 PE=4 SV=1	I3IWY8_ORENI	scaffold_167:692910-699377	G_48h	G_BC	OK	2.63449	5.95064	1.17552	4.46413	5e-05	0.000231506	yes
XLOC_014820	evm.TU.scaffold_353.5	PREDICTED: nuclear receptor ROR-alpha-like isoform X1 [Haplochromis burtoni]	Nuclear receptor ROR-alpha OS=Mus musculus GN=Rora PE=1 SV=1	sp|P51448|RORA_MOUSE	Uncharacterized protein OS=Oreochromis niloticus GN=LOC100695157 PE=3 SV=1	I3KET6_ORENI	scaffold_353:47617-54582	G_48h	G_BC	OK	0.905696	2.04775	1.17694	2.22416	0.0041	0.0123668	yes
XLOC_005814	evm.TU.scaffold_166.44	PREDICTED: cyclin-dependent kinase 1-like [Oreochromis niloticus]	Cyclin-dependent kinase 1 OS=Oryzias luzonensis GN=cdk1 PE=2 SV=1	sp|Q9DG98|CDK1_ORYLU	Uncharacterized protein OS=Oreochromis niloticus GN=LOC100702661 PE=4 SV=1	I3JRM7_ORENI	scaffold_166:515289-539367	G_48h	G_BC	OK	12.3456	27.944	1.17855	10.6362	5e-05	0.000231506	yes
XLOC_014204	evm.TU.scaffold_339.33	tributyltin binding protein type 2 [Paralichthys olivaceus] dbj|BAF56479.1| tributyltin binding protein type 2 [Paralichthys olivaceus]	Saxitoxin and tetrodotoxin-binding protein 1 OS=Takifugu pardalis GN=psbp1 PE=1 SV=2	sp|Q90WJ7|SXT1_TAKPA	Tributyltin binding protein type 2 OS=Paralichthys olivaceus GN=TBT-bp 2 PE=2 SV=1	A4PES6_PAROL	scaffold_339:347759-351532	G_48h	G_BC	OK	11.1388	25.2274	1.17939	4.27158	5e-05	0.000231506	yes
XLOC_015890	evm.TU.scaffold_393.22	PREDICTED: nephronectin-like isoform X2 [Maylandia zebra]	Nephronectin OS=Pongo abelii GN=NPNT PE=2 SV=1	sp|Q5RBP1|NPNT_PONAB	Uncharacterized protein (Fragment) OS=Oreochromis niloticus GN=NPNT (2 of 2) PE=4 SV=1	I3K802_ORENI	scaffold_393:185119-193139	G_48h	G_BC	OK	3.7175	8.42288	1.17998	6.44392	5e-05	0.000231506	yes
XLOC_005514	asmbl_16955|g.25637	PREDICTED: TBC1 domain family member 10B-like [Neolamprologus brichardi]					scaffold_160:249352-269939	G_48h	G_BC	OK	2.37327	5.38686	1.18257	3.16964	5e-05	0.000231506	yes
XLOC_000645	evm.TU.scaffold_1.333	nonspecific cytotoxic cell receptor protein-1 [Epinephelus coioides]	F-box only protein 50 OS=Danio rerio GN=nccrp1 PE=2 SV=2	sp|Q568V3|FBX50_DANRE	Nonspecific cytotoxic cell receptor protein-1 OS=Epinephelus coioides PE=2 SV=1	K7N7R5_EPICO	scaffold_1:5663876-5667492	G_48h	G_BC	OK	3.00564	6.82372	1.18289	2.46837	0.00275	0.00872231	yes
XLOC_017527	evm.TU.scaffold_447.5	PREDICTED: ribonuclease inhibitor-like [Pundamilia nyererei]	NACHT, LRR and PYD domains-containing protein 12 OS=Mus musculus GN=Nlrp12 PE=2 SV=1	sp|E9Q5R7|NAL12_MOUSE	Uncharacterized protein OS=Oreochromis niloticus PE=4 SV=1	I3KL89_ORENI	scaffold_447:116677-119626	G_48h	G_BC	OK	16.2492	36.9532	1.18533	3.27018	0.00265	0.00844094	yes
XLOC_019643	evm.TU.scaffold_577.1	PREDICTED: deoxyribonuclease-1-like 1-like [Takifugu rubripes]	Deoxyribonuclease gamma OS=Rattus norvegicus GN=Dnase1l3 PE=1 SV=1	sp|O89107|DNSL3_RAT	Uncharacterized protein OS=Takifugu rubripes GN=DNASE1L1 (1 of 2) PE=4 SV=1	H2V5Y8_TAKRU	scaffold_577:54-1616	G_48h	G_BC	OK	8.1498	18.5952	1.19009	3.64662	5e-05	0.000231506	yes
XLOC_020850	evm.TU.scaffold_67.47	PREDICTED: importin subunit alpha-1-like [Haplochromis burtoni]	Importin subunit alpha-1 OS=Mus musculus GN=Kpna2 PE=1 SV=2	sp|P52293|IMA1_MOUSE	Importin subunit alpha (Fragment) OS=Gasterosteus aculeatus GN=KPNA2 (1 of 2) PE=3 SV=1	G3NVA0_GASAC	scaffold_67:702264-705409	G_48h	G_BC	OK	55.1435	126.695	1.2001	18.6747	5e-05	0.000231506	yes
XLOC_021858	evm.TU.scaffold_75.7	PREDICTED: carbonic anhydrase 4-like [Takifugu rubripes]	Carbonic anhydrase 4 OS=Rattus norvegicus GN=Ca4 PE=1 SV=1	sp|P48284|CAH4_RAT	Uncharacterized protein (Fragment) OS=Gasterosteus aculeatus GN=CA4 (2 of 2) PE=4 SV=1	G3PB87_GASAC	scaffold_75:78061-82005	G_48h	G_BC	OK	1.91371	4.41366	1.2056	2.26796	0.007	0.0196393	yes
XLOC_019996	evm.TU.scaffold_6.3	Arylsulfatase G [Dicentrarchus labrax]	Arylsulfatase G OS=Canis familiaris GN=ARSG PE=2 SV=1	sp|Q32KH9|ARSG_CANFA	Arylsulfatase G OS=Dicentrarchus labrax GN=ARSG PE=4 SV=1	E6ZGQ8_DICLA	scaffold_6:18768-27430	G_48h	G_BC	OK	1.94949	4.54734	1.22193	3.44713	5e-05	0.000231506	yes
XLOC_011425	evm.TU.scaffold_27.2	PREDICTED: MAD2L1-binding protein-like [Pundamilia nyererei]	MAD2L1-binding protein OS=Homo sapiens GN=MAD2L1BP PE=1 SV=1	sp|Q15013|MD2BP_HUMAN	Uncharacterized protein (Fragment) OS=Oreochromis niloticus GN=LOC100691874 PE=4 SV=1	I3JUR3_ORENI	scaffold_27:5080-8173	G_48h	G_BC	OK	1.95881	4.64453	1.24556	2.9207	0.0007	0.00259948	yes
XLOC_007027	evm.TU.scaffold_184.34						scaffold_184:491700-492919	G_48h	G_BC	OK	15.4467	36.9158	1.25694	4.29621	5e-05	0.000231506	yes
XLOC_008092	evm.TU.scaffold_20.19	PREDICTED: angiopoietin-related protein 4-like [Xiphophorus maculatus]	Angiopoietin-related protein 4 OS=Bos taurus GN=ANGPTL4 PE=2 SV=1	sp|Q2KJ51|ANGL4_BOVIN	Uncharacterized protein OS=Gasterosteus aculeatus GN=ANGPTL4 (2 of 2) PE=4 SV=1	G3NZV2_GASAC	scaffold_20:311010-313783	G_48h	G_BC	OK	3.26182	7.87935	1.2724	4.6454	5e-05	0.000231506	yes
XLOC_020034	evm.TU.scaffold_6.92	PREDICTED: protein chibby homolog 1-like isoform X1 [Oreochromis niloticus]	Protein chibby homolog 1 OS=Mus musculus GN=Cby1 PE=2 SV=1	sp|Q9D1C2|CBY1_MOUSE	Uncharacterized protein (Fragment) OS=Oreochromis niloticus GN=LOC100698719 PE=4 SV=1	I3KUI0_ORENI	scaffold_6:1443438-1444328	G_48h	G_BC	OK	6.58254	15.9158	1.27374	2.23159	0.00685	0.0192855	yes
XLOC_019261	evm.TU.scaffold_54.69	PREDICTED: cell division cycle-associated protein 3-like isoform X1 [Maylandia zebra] ref|XP_004550874.1| PREDICTED: cell division cycle-associated protein 3-like isoform X2 [Maylandia zebra] ref|XP_005731945.1| PREDICTED: cell division cycle-associated protein 3-like [Pundamilia nyererei]	Cell division cycle-associated protein 3 OS=Xenopus laevis GN=cdca3 PE=1 SV=1	sp|P0C2X8|CDCA3_XENLA	Uncharacterized protein OS=Oreochromis niloticus GN=LOC100708366 PE=4 SV=1	I3K5F3_ORENI	scaffold_54:992821-994550	G_48h	G_BC	OK	25.1026	60.7948	1.27611	11.3316	5e-05	0.000231506	yes
XLOC_011116	evm.TU.scaffold_263.6	PREDICTED: kinesin-like protein KIF20B-like isoform X3 [Oreochromis niloticus]	Kinesin-like protein KIF20B OS=Homo sapiens GN=KIF20B PE=1 SV=3	sp|Q96Q89|KI20B_HUMAN	Uncharacterized protein OS=Xiphophorus maculatus GN=KIF20B PE=3 SV=1	M3ZRN1_XIPMA	scaffold_263:85797-101859	G_48h	G_BC	OK	1.11207	2.69626	1.27771	2.52642	0.00335	0.0103847	yes
XLOC_023123	evm.TU.scaffold_9.171	PREDICTED: protein-glutamine gamma-glutamyltransferase 5-like [Takifugu rubripes]	Protein-glutamine gamma-glutamyltransferase 2 OS=Gallus gallus GN=TGL2 PE=1 SV=3	sp|Q01841|TGM2_CHICK	Uncharacterized protein (Fragment) OS=Takifugu rubripes GN=LOC101080033 PE=4 SV=1	H2TSZ8_TAKRU	scaffold_9:2938292-2955425	G_48h	G_BC	OK	5.98208	14.5618	1.28347	8.76658	5e-05	0.000231506	yes
XLOC_003449	evm.TU.scaffold_13.245	PREDICTED: spermatogenesis-associated protein 6-like isoform X1 [Maylandia zebra] ref|XP_005920824.1| PREDICTED: spermatogenesis-associated protein 6-like isoform X1 [Haplochromis burtoni]	Spermatogenesis-associated protein 6 OS=Bos taurus GN=SPATA6 PE=2 SV=2	sp|Q2KJG1|SPAT6_BOVIN	Uncharacterized protein (Fragment) OS=Xiphophorus maculatus GN=SPATA6 PE=4 SV=1	M3ZMB1_XIPMA	scaffold_13:3250408-3266581	G_48h	G_BC	OK	0.567833	1.38262	1.28387	2.17329	0.00435	0.0130284	yes
XLOC_014629	evm.TU.scaffold_35.163	PREDICTED: ATP-dependent DNA helicase PIF1-like isoform X1 [Oreochromis niloticus]	ATP-dependent DNA helicase PIF1 OS=Danio rerio GN=pif1 PE=2 SV=1	sp|Q7ZV90|PIF1_DANRE	Uncharacterized protein OS=Oreochromis niloticus GN=LOC100697111 PE=4 SV=1	I3JWJ9_ORENI	scaffold_35:2583499-2591337	G_48h	G_BC	OK	1.36771	3.33972	1.28797	3.32265	0.00015	0.000643518	yes
XLOC_019294	evm.TU.scaffold_54.135	PREDICTED: sushi, von Willebrand factor type A, EGF and pentraxin domain-containing protein 1-like [Pundamilia nyererei]	Beta-2-glycoprotein 1 OS=Canis familiaris GN=APOH PE=2 SV=1	sp|P33703|APOH_CANFA	Uncharacterized protein (Fragment) OS=Oreochromis niloticus PE=4 SV=1	I3K4P2_ORENI	scaffold_54:1815087-1823069	G_48h	G_BC	OK	3.13959	7.682	1.2909	3.3286	5e-05	0.000231506	yes
XLOC_001273	evm.TU.scaffold_104.69	PREDICTED: uncharacterized protein LOC102204537 isoform X1 [Pundamilia nyererei]	Putative acyl-CoA dehydrogenase AidB OS=Escherichia coli (strain K12) GN=aidB PE=1 SV=3	sp|P33224|AIDB_ECOLI	Uncharacterized protein OS=Oreochromis niloticus GN=LOC100711593 PE=3 SV=1	I3K7K2_ORENI	scaffold_104:856736-860188	G_48h	G_BC	OK	5.07168	12.4103	1.291	6.0739	5e-05	0.000231506	yes
XLOC_001475	evm.TU.scaffold_107.88	PREDICTED: sodium- and chloride-dependent GABA transporter 2-like isoform X1 [Maylandia zebra] ref|XP_004548812.1| PREDICTED: sodium- and chloride-dependent GABA transporter 2-like isoform X2 [Maylandia zebra] ref|XP_004548813.1| PREDICTED: sodium- and chloride-dependent GABA transporter 2-like isoform X3 [Maylandia zebra] ref|XP_005724523.1| PREDICTED: sodium- and chloride-dependent GABA transpo…	Sodium- and chloride-dependent GABA transporter 2 OS=Rattus norvegicus GN=Slc6a13 PE=1 SV=1	sp|P31646|S6A13_RAT	Transporter OS=Gasterosteus aculeatus PE=3 SV=1	G3N997_GASAC	scaffold_107:1392288-1411429	G_48h	G_BC	OK	0.601478	1.47601	1.29512	2.68197	0.00125	0.00434535	yes
XLOC_014094	evm.TU.scaffold_335.9	PREDICTED: PCNA-interacting partner-like [Neolamprologus brichardi]	PCNA-interacting partner OS=Danio rerio GN=parpbp PE=2 SV=1	sp|Q1RMA6|PARI_DANRE	Uncharacterized protein OS=Oreochromis niloticus GN=LOC100710410 PE=4 SV=1	I3KMU7_ORENI	scaffold_335:147416-159158	G_48h	G_BC	OK	3.31193	8.13051	1.29567	5.1622	5e-05	0.000231506	yes
XLOC_018827	evm.TU.scaffold_51.114	PREDICTED: perilipin-2-like [Haplochromis burtoni]	Perilipin-2 OS=Homo sapiens GN=PLIN2 PE=1 SV=2	sp|Q99541|PLIN2_HUMAN	Uncharacterized protein OS=Oreochromis niloticus GN=LOC100693212 PE=4 SV=1	I3JQ80_ORENI	scaffold_51:2166433-2170079	G_48h	G_BC	OK	9.47328	23.3109	1.29907	6.89494	5e-05	0.000231506	yes
XLOC_007303	evm.TU.scaffold_19.151	thyrotropin-releasing hormone precursor [Pseudopleuronectes americanus]	Pro-thyrotropin-releasing hormone-A OS=Oncorhynchus nerka GN=trha PE=2 SV=1	sp|Q8QFQ9|TRH_ONCNE	Thyrotropin-releasing hormone OS=Pseudopleuronectes americanus GN=TRH PE=2 SV=1	E0YAX2_PSEAM	scaffold_19:2526171-2527434	G_48h	G_BC	OK	1.93291	4.75701	1.29928	2.78226	0.00265	0.00844094	yes
XLOC_022749	evm.TU.scaffold_84.43	PREDICTED: histone deacetylase 11-like [Maylandia zebra]	Histone deacetylase 11 OS=Mus musculus GN=Hdac11 PE=2 SV=1	sp|Q91WA3|HDA11_MOUSE	Uncharacterized protein OS=Oreochromis niloticus GN=LOC100691456 PE=4 SV=1	I3J5E9_ORENI	scaffold_84:772128-795413	G_48h	G_BC	OK	1.69567	4.18812	1.30445	2.81345	0.00125	0.00434535	yes
XLOC_015217	evm.TU.scaffold_369.17	PREDICTED: protein Mis18-beta-like [Oreochromis niloticus]	Protein Mis18-beta OS=Homo sapiens GN=OIP5 PE=1 SV=2	sp|O43482|MS18B_HUMAN	Uncharacterized protein OS=Oryzias latipes GN=LOC101163863 PE=4 SV=1	H2M0T7_ORYLA	scaffold_369:210328-212078	G_48h	G_BC	OK	4.24743	10.5506	1.31266	3.38785	0.00015	0.000643518	yes
XLOC_012558	evm.TU.scaffold_3.150	PREDICTED: histamine H3 receptor-like isoform X1 [Haplochromis burtoni]	Histamine H3 receptor OS=Cavia porcellus GN=HRH3 PE=2 SV=2	sp|Q9JI35|HRH3_CAVPO	Uncharacterized protein (Fragment) OS=Oryzias latipes PE=3 SV=1	H2L799_ORYLA	scaffold_3:1944589-1949144	G_48h	G_BC	OK	1.6633	4.15939	1.32232	3.06329	0.00065	0.00243215	yes
XLOC_014823	evm.TU.scaffold_353.15	RecName: Full=Transcription initiation factor IIA subunit 2; AltName: Full=General transcription factor IIA subunit 2; AltName: Full=Transcription initiation factor IIA gamma chain; Short=TFIIA-gamma gb|AAF61068.1|AF220549_1 TFIIA P12 subunit [Paralichthys olivaceus]	Transcription initiation factor IIA subunit 2 OS=Paralichthys olivaceus GN=gtf2a2 PE=3 SV=1	sp|Q9IA78|T2AG_PAROL	Transcription initiation factor IIA subunit 2 OS=Takifugu rubripes GN=LOC101069678 PE=3 SV=1	H2S8Q9_TAKRU	scaffold_353:147193-148528	G_48h	G_BC	OK	35.5047	88.8722	1.32372	4.71185	5e-05	0.000231506	yes
XLOC_000481	evm.TU.scaffold_1.279	PREDICTED: cytoskeleton-associated protein 2-like [Oreochromis niloticus]	Cytoskeleton-associated protein 2 OS=Homo sapiens GN=CKAP2 PE=1 SV=1	sp|Q8WWK9|CKAP2_HUMAN	Uncharacterized protein OS=Oreochromis niloticus GN=LOC100710368 PE=4 SV=1	I3JZF6_ORENI	scaffold_1:4917445-4920242	G_48h	G_BC	OK	15.0036	37.9085	1.33721	12.7614	5e-05	0.000231506	yes
XLOC_021173	evm.TU.scaffold_7.91	PREDICTED: keratin, type I cytoskeletal 20-like [Oreochromis niloticus]	Keratin, type I cytoskeletal 42 OS=Rattus norvegicus GN=Krt42 PE=2 SV=1	sp|Q6IFU7|K1C42_RAT	Uncharacterized protein OS=Gasterosteus aculeatus PE=4 SV=1	G3Q2X7_GASAC	scaffold_7:1080641-1083583	G_48h	G_BC	OK	1545.76	3935.98	1.34841	97.6214	5e-05	0.000231506	yes
XLOC_003104	evm.TU.scaffold_127.16	PREDICTED: transmembrane protein 14C-like isoform X2 [Oreochromis niloticus]	Transmembrane protein 14C OS=Danio rerio GN=tmem14c PE=3 SV=1	sp|Q0P436|TM14C_DANRE	Uncharacterized protein (Fragment) OS=Oreochromis niloticus GN=LOC100692971 PE=4 SV=1	I3KAZ7_ORENI	scaffold_127:329811-336425	G_48h	G_BC	OK	3.33102	8.5415	1.35852	2.11946	0.01195	0.0308947	yes
XLOC_019380	evm.TU.scaffold_55.117	PREDICTED: protein FAM64A-like isoform X2 [Oreochromis niloticus]	Protein FAM64A OS=Homo sapiens GN=FAM64A PE=1 SV=1	sp|Q9BSJ6|FA64A_HUMAN	Uncharacterized protein OS=Oreochromis niloticus PE=4 SV=1	I3JB43_ORENI	scaffold_55:2206022-2208836	G_48h	G_BC	OK	1.31261	3.3962	1.37148	2.33596	0.0088	0.0238651	yes
XLOC_019684	evm.TU.scaffold_58.100	PREDICTED: uncharacterized protein LOC100708907 [Oreochromis niloticus]	Xaa-Pro aminopeptidase 1 OS=Homo sapiens GN=XPNPEP1 PE=1 SV=3	sp|Q9NQW7|XPP1_HUMAN	Uncharacterized protein (Fragment) OS=Xiphophorus maculatus GN=XPNPEP1 PE=4 SV=1	M3ZY73_XIPMA	scaffold_58:1849153-1873673	G_48h	G_BC	OK	19.8361	51.5347	1.37742	22.5252	5e-05	0.000231506	yes
XLOC_017135	evm.TU.scaffold_43.136	PREDICTED: rab-like protein 5-like [Neolamprologus brichardi]	Rab-like protein 5 OS=Danio rerio GN=rabl5 PE=2 SV=1	sp|Q567Y6|RABL5_DANRE	Rab-like protein 5 OS=Anoplopoma fimbria GN=RABL5 PE=2 SV=1	C3KK41_ANOFI	scaffold_43:1736952-1738918	G_48h	G_BC	OK	3.68778	9.59655	1.37976	2.37127	0.0018	0.00599554	yes
XLOC_011542	evm.TU.scaffold_272.15	PREDICTED: uncharacterized protein LOC101477822 [Maylandia zebra]	CD276 antigen OS=Rattus norvegicus GN=Cd276 PE=2 SV=1	sp|Q7TPB4|CD276_RAT	Uncharacterized protein OS=Gasterosteus aculeatus PE=4 SV=1	G3P8E0_GASAC	scaffold_272:129897-133114	G_48h	G_BC	OK	12.4785	32.5127	1.38155	7.33909	5e-05	0.000231506	yes
XLOC_007472	evm.TU.scaffold_190.34	PREDICTED: dehydrogenase/reductase SDR family member 4-like [Neolamprologus brichardi]	Dehydrogenase/reductase SDR family member 4 (Fragment) OS=Oryctolagus cuniculus GN=DHRS4 PE=1 SV=1	sp|Q9GKX2|DHRS4_RABIT	Uncharacterized protein OS=Oreochromis niloticus GN=LOC100690619 PE=4 SV=1	I3KND6_ORENI	scaffold_190:483543-486254	G_48h	G_BC	OK	10.3947	27.223	1.38897	5.67084	5e-05	0.000231506	yes
XLOC_018940	evm.TU.scaffold_52.111	PREDICTED: intraflagellar transport protein 27 homolog [Neolamprologus brichardi]	Intraflagellar transport protein 27 homolog OS=Bos taurus GN=IFT27 PE=2 SV=1	sp|Q0VCN3|IFT27_BOVIN	Uncharacterized protein OS=Oreochromis niloticus GN=LOC100709930 PE=4 SV=1	I3K8F9_ORENI	scaffold_52:1849052-1855724	G_48h	G_BC	OK	6.09749	16.0456	1.39589	3.27877	0.00015	0.000643518	yes
XLOC_013427	evm.TU.scaffold_314.12	PREDICTED: coronin-2B-like [Oreochromis niloticus]	Coronin-2A OS=Homo sapiens GN=CORO2A PE=2 SV=2	sp|Q92828|COR2A_HUMAN	Coronin OS=Oreochromis niloticus GN=CORO2A (2 of 2) PE=3 SV=1	I3K0I4_ORENI	scaffold_314:89126-103753	G_48h	G_BC	OK	59.0493	157.628	1.41653	36.5995	5e-05	0.000231506	yes
XLOC_011962	evm.TU.scaffold_284.14	hypothetical protein ENH_00063870 [Eimeria necatrix]					scaffold_284:492393-499296	G_48h	G_BC	OK	1.08657	2.91316	1.4228	9.11683	5e-05	0.000231506	yes
XLOC_007616	evm.TU.scaffold_195.10	C-C motif chemokine 20 precursor [Anoplopoma fimbria]	C-C motif chemokine 20 OS=Bos taurus GN=CCL20 PE=3 SV=1	sp|Q8SQB1|CCL20_BOVIN	C-C motif chemokine 20 OS=Anoplopoma fimbria GN=CCL20 PE=4 SV=1	C3KIY3_ANOFI	scaffold_195:138522-139652	G_48h	G_BC	OK	11.3844	30.9881	1.44465	2.29135	0.0117	0.030369	yes
XLOC_005561	evm.TU.scaffold_161.11	PREDICTED: collagen alpha-1(XXVIII) chain-like [Maylandia zebra]	Collagen alpha-1(XXVIII) chain OS=Mus musculus GN=Col28a1 PE=2 SV=1	sp|Q2UY11|COSA1_MOUSE	Uncharacterized protein OS=Oreochromis niloticus GN=COL28A1 PE=4 SV=1	I3JH60_ORENI	scaffold_161:118745-130112	G_48h	G_BC	OK	0.749256	2.05098	1.45278	4.53834	5e-05	0.000231506	yes
XLOC_019877	evm.TU.scaffold_6.13	Baculoviral IAP repeat-containing protein 5 [Anoplopoma fimbria]	Baculoviral IAP repeat-containing protein 5.2 OS=Xenopus tropicalis GN=birc5.2 PE=2 SV=2	sp|Q28ER3|BIR52_XENTR	Baculoviral IAP repeat-containing protein 5 OS=Anoplopoma fimbria GN=BIRC5 PE=2 SV=1	C3KI89_ANOFI	scaffold_6:212429-214809	G_48h	G_BC	OK	28.4842	78.3497	1.45976	6.34185	5e-05	0.000231506	yes
XLOC_016695	asmbl_51099|g.76553	PREDICTED: epithelial-stromal interaction protein 1-like isoform X1 [Neolamprologus brichardi]	Epithelial-stromal interaction protein 1 OS=Homo sapiens GN=EPSTI1 PE=2 SV=2	sp|Q96J88|ESIP1_HUMAN	Uncharacterized protein OS=Danio rerio GN=zgc:194621 PE=2 SV=1	B3DHJ4_DANRE	scaffold_410:84506-87778	G_48h	G_BC	OK	0.921892	2.54429	1.46459	2.26568	0.00275	0.00872231	yes
XLOC_005500	evm.TU.scaffold_160.62	PREDICTED: translin-associated factor X-interacting protein 1-like [Maylandia zebra]	Translin-associated factor X-interacting protein 1 OS=Mus musculus GN=Tsnaxip1 PE=1 SV=2	sp|Q99P25|TXIP1_MOUSE	Novel protein similar to mouse translin-associated factor X (Tsnax) interacting protein 1 (Tsnaxip1) OS=Danio rerio GN=tsnaxip1 PE=4 SV=1	Q1LUS7_DANRE	scaffold_160:934639-938330	G_48h	G_BC	OK	0.908698	2.52528	1.47457	2.54517	0.0023	0.00744774	yes
XLOC_003479	evm.TU.scaffold_13.317	PREDICTED: tumor necrosis factor alpha-induced protein 8-like protein 1 [Poecilia formosa]	Tumor necrosis factor alpha-induced protein 8-like protein 1 OS=Danio rerio GN=tnfaip8l1 PE=2 SV=1	sp|Q7SZE8|TP8L1_DANRE	Uncharacterized protein (Fragment) OS=Gasterosteus aculeatus GN=TNFAIP8L1 PE=4 SV=1	G3P8V1_GASAC	scaffold_13:4356608-4364731	G_48h	G_BC	OK	1.30693	3.67536	1.49171	2.82994	0.0009	0.0032504	yes
XLOC_003973	evm.TU.scaffold_14.65	chemokine-like factor [Epinephelus coioides]	Chemokine-like factor OS=Homo sapiens GN=CKLF PE=2 SV=1	sp|Q9UBR5|CKLF_HUMAN	Uncharacterized protein OS=Gasterosteus aculeatus GN=CKLF-CMTM1 PE=4 SV=1	G3PRV1_GASAC	scaffold_14:1139112-1140378	G_48h	G_BC	OK	13.465	38.0197	1.49753	4.27225	5e-05	0.000231506	yes
XLOC_003795	evm.TU.scaffold_136.49	PREDICTED: centriole, cilia and spindle-associated protein-like [Neolamprologus brichardi]	Centriole, cilia and spindle-associated protein OS=Danio rerio GN=ccsap PE=2 SV=2	sp|Q6P3G4|CCSAP_DANRE	Uncharacterized protein (Fragment) OS=Oreochromis niloticus GN=LOC100697632 PE=4 SV=1	I3KK80_ORENI	scaffold_136:1176549-1178601	G_48h	G_BC	OK	2.00147	5.67811	1.50435	3.09485	0.0018	0.00599554	yes
XLOC_019037	evm.TU.scaffold_53.43	PREDICTED: cytochrome P450 3A21-like isoform 3 [Otolemur garnettii]	Cytochrome P450 3A28 OS=Bos taurus GN=CYP3A28 PE=2 SV=1	sp|P79102|CP3AS_BOVIN	Cytochrome P450 3A OS=Psetta maxima PE=2 SV=1	G9FXE4_PSEMX	scaffold_53:743847-747184	G_48h	G_BC	OK	78.9739	233.286	1.56265	19.4689	5e-05	0.000231506	yes
XLOC_014713	evm.TU.scaffold_35.149	PREDICTED: angiopoietin-related protein 4-like [Maylandia zebra]	Angiopoietin-related protein 4 OS=Sus scrofa GN=ANGPTL4 PE=2 SV=2	sp|Q2TNK5|ANGL4_PIG	Uncharacterized protein OS=Oreochromis niloticus GN=LOC100696234 PE=4 SV=1	I3JWF5_ORENI	scaffold_35:2286244-2300111	G_48h	G_BC	OK	7.41645	22.0424	1.57148	10.6669	5e-05	0.000231506	yes
XLOC_005713	evm.TU.scaffold_164.44	PREDICTED: cell growth regulator with EF hand domain protein 1-like [Pundamilia nyererei]	Cell growth regulator with EF hand domain protein 1 OS=Homo sapiens GN=CGREF1 PE=2 SV=2	sp|Q99674|CGRE1_HUMAN	Uncharacterized protein OS=Oreochromis niloticus GN=LOC100699506 PE=4 SV=1	I3KKB4_ORENI	scaffold_164:968894-973972	G_48h	G_BC	OK	4.3317	13.0297	1.5888	5.51629	5e-05	0.000231506	yes
XLOC_022636	evm.TU.scaffold_83.12	PREDICTED: collagen alpha-1(X) chain-like isoform 2 [Oreochromis niloticus]	Collagen alpha-1(X) chain OS=Mus musculus GN=Col10a1 PE=2 SV=1	sp|Q05306|COAA1_MOUSE	Uncharacterized protein OS=Oreochromis niloticus GN=COL10A1 (1 of 2) PE=4 SV=1	I3JZI3_ORENI	scaffold_83:145072-150070	G_48h	G_BC	OK	21.6939	65.5529	1.59537	18.5884	5e-05	0.000231506	yes
XLOC_003253	asmbl_9843|g.14764	PREDICTED: semaphorin-3F-like [Xiphophorus maculatus]	Semaphorin-3F OS=Homo sapiens GN=SEMA3F PE=2 SV=2	sp|Q13275|SEM3F_HUMAN	Uncharacterized protein OS=Gasterosteus aculeatus GN=SEMA3F (1 of 2) PE=4 SV=1	G3P8Z3_GASAC	scaffold_129:925664-1000542	G_48h	G_BC	OK	4.47644	13.8092	1.62521	12.5065	5e-05	0.000231506	yes
XLOC_019977	evm.TU.scaffold_6.278	PREDICTED: uncharacterized protein LOC102233173 [Xiphophorus maculatus]			Uncharacterized protein OS=Oryzias latipes GN=LOC101160981 PE=4 SV=1	H2M9Y4_ORYLA	scaffold_6:4940090-4943646	G_48h	G_BC	OK	1.34635	4.27686	1.6675	2.59553	0.0056	0.0162303	yes
XLOC_003522	evm.TU.scaffold_131.2	PREDICTED: aquaporin-11-like [Poecilia formosa]	Aquaporin-11 OS=Homo sapiens GN=AQP11 PE=2 SV=1	sp|Q8NBQ7|AQP11_HUMAN	Uncharacterized protein OS=Xiphophorus maculatus GN=AQP11 PE=3 SV=1	M3ZEK3_XIPMA	scaffold_131:10729-12816	G_48h	G_BC	OK	0.813283	2.58931	1.67074	2.10646	0.0132	0.0336289	yes
XLOC_004739	evm.TU.scaffold_15.55	PREDICTED: AFG3-like protein 1-like isoform X1 [Oreochromis niloticus]	AFG3-like protein 2 OS=Bos taurus GN=AFG3L2 PE=2 SV=1	sp|Q2KJI7|AFG32_BOVIN	Uncharacterized protein OS=Oreochromis niloticus GN=LOC100702885 PE=3 SV=1	I3JE12_ORENI	scaffold_15:894847-904778	G_48h	G_BC	OK	0.387413	1.2544	1.69505	2.57394	0.0053	0.0154898	yes
XLOC_014344	evm.TU.scaffold_34.189	reverse transcriptase-like protein [Paralichthys olivaceus]	Uncharacterized protein KIAA1143 homolog OS=Mus musculus PE=1 SV=1	sp|Q8K039|K1143_MOUSE	Reverse transcriptase-like protein OS=Paralichthys olivaceus PE=4 SV=1	Q7T271_PAROL	scaffold_34:3100933-3110437	G_48h	G_BC	OK	0.995486	3.22978	1.69796	4.06415	0.0001	0.000442169	yes
XLOC_004333	evm.TU.scaffold_143.27	PREDICTED: uncharacterized protein LOC100694539 [Oreochromis niloticus]			Uncharacterized protein OS=Oreochromis niloticus GN=LOC100694539 PE=4 SV=1	I3KB22_ORENI	scaffold_143:705097-709707	G_48h	G_BC	OK	2.77659	9.04837	1.70434	5.11746	5e-05	0.000231506	yes
XLOC_001715	evm.TU.scaffold_11.172	PREDICTED: acyl-coenzyme A thioesterase 4-like isoform X1 [Neolamprologus brichardi] ref|XP_006782352.1| PREDICTED: acyl-coenzyme A thioesterase 4-like isoform X2 [Neolamprologus brichardi]	Acyl-coenzyme A thioesterase 3 OS=Mus musculus GN=Acot3 PE=2 SV=1	sp|Q9QYR7|ACOT3_MOUSE	Uncharacterized protein (Fragment) OS=Oreochromis niloticus GN=LOC100701293 PE=4 SV=1	I3J817_ORENI	scaffold_11:2428645-2451742	G_48h	G_BC	OK	1.38449	4.53494	1.71173	5.1307	5e-05	0.000231506	yes
XLOC_002154	evm.TU.scaffold_114.67	immunoglobulin light chain 2 [Paralichthys olivaceus]	Ig kappa chain V region 3547 OS=Oryctolagus cuniculus PE=1 SV=1	sp|P01694|KV13_RABIT	Uncharacterized protein (Fragment) OS=Gasterosteus aculeatus PE=4 SV=1	G3P9B0_GASAC	scaffold_114:1430136-1432443	G_48h	G_BC	OK	4.51621	14.9111	1.7232	2.208	0.0079	0.0217546	yes
XLOC_006536	evm.TU.scaffold_177.17	PREDICTED: zinc-binding protein A33-like [Oreochromis niloticus]	Nuclear factor 7, ovary OS=Xenopus laevis PE=2 SV=1	sp|Q91431|NF7O_XENLA	Uncharacterized protein (Fragment) OS=Oreochromis niloticus GN=TRIM35 (22 of 54) PE=4 SV=1	I3K1D2_ORENI	scaffold_177:430428-432849	G_48h	G_BC	OK	3.59448	11.9229	1.72988	6.47617	5e-05	0.000231506	yes
XLOC_007658	evm.TU.scaffold_196.30	PREDICTED: glyoxylate reductase/hydroxypyruvate reductase-like [Oreochromis niloticus]	Glyoxylate reductase/hydroxypyruvate reductase OS=Mus musculus GN=Grhpr PE=1 SV=1	sp|Q91Z53|GRHPR_MOUSE	Uncharacterized protein (Fragment) OS=Oreochromis niloticus GN=LOC100707614 PE=3 SV=1	I3JBB5_ORENI	scaffold_196:380363-385725	G_48h	G_BC	OK	28.7224	95.8648	1.73883	15.1615	5e-05	0.000231506	yes
XLOC_018535	evm.TU.scaffold_5.142	PREDICTED: ATP synthase subunit e, mitochondrial-like [Takifugu rubripes]	ATP synthase subunit e, mitochondrial OS=Bos taurus GN=ATP5I PE=1 SV=2	sp|Q00361|ATP5I_BOVIN	ATP synthase e chain, mitochondrial OS=Osmerus mordax GN=ATP5I PE=4 SV=1	C1BL55_OSMMO	scaffold_5:2367568-2371946	G_48h	G_BC	OK	7.02201	23.7296	1.75673	2.45558	0.00755	0.0209466	yes
XLOC_009019	evm.TU.scaffold_219.25	PREDICTED: ankyrin repeat and SOCS box protein 11-like [Neolamprologus brichardi]	Ankyrin repeat and SOCS box protein 11 OS=Mus musculus GN=Asb11 PE=2 SV=1	sp|Q9CQ31|ASB11_MOUSE	Uncharacterized protein (Fragment) OS=Oreochromis niloticus GN=ASB9 PE=4 SV=1	I3KA21_ORENI	scaffold_219:373432-376874	G_48h	G_BC	OK	1.53885	5.24452	1.76896	3.35502	0.0016	0.00541153	yes
XLOC_005658	evm.TU.scaffold_162.74	PREDICTED: uncharacterized protein LOC100704487 isoform X2 [Oreochromis niloticus] ref|XP_005449254.1| PREDICTED: uncharacterized protein LOC100704487 isoform X3 [Oreochromis niloticus] ref|XP_005449255.1| PREDICTED: uncharacterized protein LOC100704487 isoform X4 [Oreochromis niloticus] ref|XP_005449256.1| PREDICTED: uncharacterized protein LOC100704487 isoform X5 [Oreochromis niloticus] ref|XP_…	Rhamnolipids biosynthesis 3-oxoacyl-[acyl-carrier-protein] reductase OS=Pseudomonas aeruginosa (strain ATCC 15692 / PAO1 / 1C / PRS 101 / LMG 12228) GN=rhlG PE=1 SV=1	sp|Q9RPT1|RHLG_PSEAE	Uncharacterized protein OS=Oreochromis niloticus GN=LOC100704487 PE=4 SV=1	I3JX60_ORENI	scaffold_162:980204-983856	G_48h	G_BC	OK	33.9279	126.024	1.89315	14.9069	5e-05	0.000231506	yes
XLOC_010891	evm.TU.scaffold_26.21	PREDICTED: glutathione S-transferase C-terminal domain-containing protein-like [Oreochromis niloticus]	Glutathione S-transferase C-terminal domain-containing protein OS=Xenopus laevis GN=gstcd PE=2 SV=1	sp|Q6DDT5|GSTCD_XENLA	Uncharacterized protein OS=Oreochromis niloticus GN=LOC100695322 PE=4 SV=1	I3KLV6_ORENI	scaffold_26:343094-367264	G_48h	G_BC	OK	0.465489	1.76681	1.92432	1.87882	0.01235	0.0318046	yes
XLOC_016714	evm.TU.scaffold_412.5	PREDICTED: integumentary mucin C.1-like [Oreochromis niloticus]			Prostate stem cell antigen-like protein OS=Epinephelus coioides PE=2 SV=1	F6KMI0_EPICO	scaffold_412:135911-139527	G_48h	G_BC	OK	746.324	2857.79	1.93703	58.9202	5e-05	0.000231506	yes
XLOC_010616	evm.TU.scaffold_250.3	unnamed protein product [Tetraodon nigroviridis]	Cytochrome P450 2K1 OS=Oncorhynchus mykiss GN=cyp2k1 PE=2 SV=1	sp|Q92090|CP2K1_ONCMY	Chromosome 3 SCAF14593, whole genome shotgun sequence. (Fragment) OS=Tetraodon nigroviridis GN=GSTENG00018528001 PE=3 SV=1	Q4SGQ3_TETNG	scaffold_250:10499-15886	G_48h	G_BC	OK	2.29545	9.09535	1.98635	6.55106	5e-05	0.000231506	yes
XLOC_015659	evm.TU.scaffold_383.13	PREDICTED: F-box/WD repeat-containing protein 9-like isoform X1 [Haplochromis burtoni]	Deoxyhypusine synthase OS=Rattus norvegicus GN=Dhps PE=2 SV=1	sp|Q6AY53|DHYS_RAT	Uncharacterized protein (Fragment) OS=Tetraodon nigroviridis GN=DHPS (3 of 3) PE=4 SV=1	H3CCA8_TETNG	scaffold_383:132669-137368	G_48h	G_BC	OK	2.15953	8.64042	2.00038	5.86062	5e-05	0.000231506	yes
XLOC_005898	evm.TU.scaffold_168.38	PREDICTED: prostaglandin F synthase-like [Neolamprologus brichardi]	Prostaglandin F synthase OS=Trypanosoma brucei brucei PE=1 SV=1	sp|Q9GV41|PGFS_TRYBB	Uncharacterized protein OS=Oryzias latipes GN=LOC101172196 PE=4 SV=1	H2LLM2_ORYLA	scaffold_168:509799-512228	G_48h	G_BC	OK	1.29873	5.23714	2.01168	3.33929	0.00115	0.0040356	yes
XLOC_001264	evm.TU.scaffold_104.48	PREDICTED: coiled-coil domain-containing protein 42 homolog isoform X1 [Oreochromis niloticus]	Coiled-coil domain-containing protein 42A OS=Bos taurus GN=CCDC42 PE=2 SV=1	sp|A6QQM8|CCD42_BOVIN	Uncharacterized protein (Fragment) OS=Oreochromis niloticus PE=4 SV=1	I3J5W6_ORENI	scaffold_104:650621-653434	G_48h	G_BC	OK	0.707035	2.8969	2.03465	2.42569	0.0148	0.0369977	yes
XLOC_020784	evm.TU.scaffold_66.59	PREDICTED: beta-1,3-galactosyl-O-glycosyl-glycoprotein beta-1,6-N-acetylglucosaminyltransferase 3 [Poecilia formosa]	Beta-1,3-galactosyl-O-glycosyl-glycoprotein beta-1,6-N-acetylglucosaminyltransferase OS=Bovine herpesvirus 4 GN=Bo17 PE=1 SV=1	sp|Q80RC7|GCNT3_BHV4	Uncharacterized protein (Fragment) OS=Gasterosteus aculeatus GN=GCNT3 (1 of 2) PE=4 SV=1	G3P9C3_GASAC	scaffold_66:853645-854944	G_48h	G_BC	OK	9.00777	37.9243	2.07388	11.1392	5e-05	0.000231506	yes
XLOC_017700	evm.TU.scaffold_459.6	PREDICTED: G-protein coupled receptor family C group 6 member A-like, partial [Pundamilia nyererei]			Uncharacterized protein OS=Capitella teleta GN=CAPTEDRAFT_215343 PE=4 SV=1	R7UY76_9ANNE	scaffold_459:81762-83629	G_48h	G_BC	OK	0.564225	2.43495	2.10955	3.45256	0.00395	0.0119797	yes
XLOC_008305	evm.TU.scaffold_202.14	elongation factor 1 alpha isoform 2 [Solea senegalensis]	Elongation factor 1-alpha OS=Danio rerio GN=eef1a PE=2 SV=1	sp|Q92005|EF1A_DANRE	Elongation factor 1-alpha OS=Solea senegalensis GN=SseEF1A2 PE=2 SV=1	A6BMG2_SOLSE	scaffold_202:107220-110705	G_48h	G_BC	OK	37.2514	175.689	2.23766	27.6014	5e-05	0.000231506	yes
XLOC_007956	evm.TU.scaffold_2.266	cytochrome P450 1A [Paralichthys olivaceus]	Cytochrome P450 1A1 OS=Pleuronectes platessa GN=cyp1a1 PE=2 SV=1	sp|Q92100|CP1A1_PLEPL	Cytochrome P450 1A OS=Paralichthys olivaceus GN=CYP1A PE=2 SV=1	A4L7A5_PAROL	scaffold_2:5033812-5057938	G_48h	G_BC	OK	12.4295	62.7768	2.33646	27.2117	5e-05	0.000231506	yes
XLOC_005046	evm.TU.scaffold_154.13	PREDICTED: piggyBac transposable element-derived protein 3-like [Xiphophorus maculatus]			Uncharacterized protein (Fragment) OS=Latimeria chalumnae PE=4 SV=1	H3AK12_LATCH	scaffold_154:154669-161561	G_48h	G_BC	OK	0.453185	2.3237	2.35826	2.74855	0.0026	0.00830002	yes
XLOC_013331	evm.TU.scaffold_310.5	reverse transcriptase-like protein [Paralichthys olivaceus]	Probable RNA-directed DNA polymerase from transposon BS OS=Drosophila melanogaster GN=RTase PE=2 SV=1	sp|Q95SX7|RTBS_DROME	Reverse transcriptase-like protein OS=Paralichthys olivaceus PE=4 SV=1	Q7T271_PAROL	scaffold_310:71210-72104	G_48h	G_BC	OK	0.937695	4.86055	2.37393	3.14255	0.0018	0.00599554	yes
XLOC_018138	evm.TU.scaffold_48.148	ADP-ribosylation factor-like protein 4D [Dicentrarchus labrax]	ADP-ribosylation factor-like protein 4D OS=Mus musculus GN=Arl4d PE=2 SV=2	sp|Q99PE9|ARL4D_MOUSE	ADP-ribosylation factor-like protein 4D OS=Dicentrarchus labrax GN=ARL4D PE=4 SV=1	E6ZI00_DICLA	scaffold_48:1859833-1860439	G_48h	G_BC	OK	0.945864	5.30139	2.48667	2.50292	0.0161	0.039743	yes
XLOC_004860	evm.TU.scaffold_1504.1	PREDICTED: dedicator of cytokinesis protein 3-like, partial [Neolamprologus brichardi]			Uncharacterized protein OS=Oreochromis niloticus PE=4 SV=1	I3JD27_ORENI	scaffold_1504:67-882	G_48h	G_BC	OK	19.5736	111.698	2.51263	3.22948	0.00895	0.0242117	yes
XLOC_002856	evm.TU.scaffold_123.25	PREDICTED: uncharacterized protein LOC103130628 [Poecilia formosa]			Uncharacterized protein (Fragment) OS=Danio rerio PE=4 SV=1	H9GXH1_DANRE	scaffold_123:603442-610619	G_48h	G_BC	OK	0.366879	2.09368	2.51267	2.68236	0.0152	0.0378406	yes
XLOC_013537	evm.TU.scaffold_32.35	PREDICTED: epidermis-type lipoxygenase 3-like isoform X2 [Oreochromis niloticus] ref|XP_003449933.2| PREDICTED: epidermis-type lipoxygenase 3-like isoform X1 [Oreochromis niloticus]	Epidermis-type lipoxygenase 3 OS=Mus musculus GN=Aloxe3 PE=2 SV=2	sp|Q9WV07|LOXE3_MOUSE	Uncharacterized protein OS=Oreochromis niloticus GN=LOC100701198 PE=3 SV=1	I3K6V0_ORENI	scaffold_32:632781-638189	G_48h	G_BC	OK	4.20915	24.7306	2.5547	12.7142	5e-05	0.000231506	yes
XLOC_005698	evm.TU.scaffold_164.1	PREDICTED: coiled-coil domain-containing protein 151-like isoform X1 [Oreochromis niloticus]	Coiled-coil domain-containing protein 151 OS=Bos taurus GN=CCDC151 PE=2 SV=1	sp|A7MBH5|CC151_BOVIN	Uncharacterized protein OS=Gasterosteus aculeatus GN=CCDC151 PE=4 SV=1	G3Q5Z4_GASAC	scaffold_164:441-4799	G_48h	G_BC	OK	0.305135	1.85003	2.60003	3.05332	0.00295	0.00928082	yes
XLOC_019582	evm.TU.scaffold_565.1	putative nucleic acid binding protein [Paralichthys olivaceus]			Putative nucleic acid binding protein OS=Paralichthys olivaceus PE=4 SV=1	Q7T272_PAROL	scaffold_565:13026-13900	G_48h	G_BC	OK	1.34933	8.22341	2.60749	4.0124	0.0009	0.0032504	yes
XLOC_011785	evm.TU.scaffold_28.149	cystatin B [Paralichthys olivaceus]	Cystatin-B OS=Rattus norvegicus GN=Cstb PE=1 SV=1	sp|P01041|CYTB_RAT	Cystatin B OS=Paralichthys olivaceus PE=4 SV=1	B2Z449_PAROL	scaffold_28:2684563-2685529	G_48h	G_BC	OK	3.24048	20.0527	2.62951	2.64567	0.01275	0.0326743	yes
XLOC_000623	evm.TU.scaffold_1.276	PREDICTED: protein Wnt-11-like isoform X1 [Maylandia zebra] ref|XP_004561681.1| PREDICTED: protein Wnt-11-like isoform X2 [Maylandia zebra] ref|XP_005740435.1| PREDICTED: protein Wnt-11-like [Pundamilia nyererei] ref|XP_005926846.1| PREDICTED: protein Wnt-11-like [Haplochromis burtoni]	Protein Wnt-11 OS=Coturnix coturnix japonica GN=WNT11 PE=2 SV=1	sp|P51891|WNT11_COTJA	Protein Wnt OS=Oreochromis niloticus GN=LOC100708759 PE=3 SV=1	I3JZG3_ORENI	scaffold_1:4860340-4890989	G_48h	G_BC	OK	1.40657	10.7704	2.93681	11.4295	5e-05	0.000231506	yes
XLOC_015175	evm.TU.scaffold_367.1	PREDICTED: potassium voltage-gated channel subfamily H member 1-like [Oreochromis niloticus]	Potassium voltage-gated channel subfamily H member 1 OS=Rattus norvegicus GN=Kcnh1 PE=1 SV=1	sp|Q63472|KCNH1_RAT	Uncharacterized protein (Fragment) OS=Oreochromis niloticus GN=KCNH1 (2 of 2) PE=4 SV=1	I3KGS4_ORENI	scaffold_367:2243-19110	G_48h	G_BC	OK	0.147448	1.19689	3.02101	2.69285	0.01915	0.0460334	yes
XLOC_004535	evm.TU.scaffold_147.44	reverse transcriptase-like protein [Paralichthys olivaceus]	RNA-directed DNA polymerase from mobile element jockey OS=Drosophila funebris GN=jockey\pol PE=1 SV=1	sp|P21329|RTJK_DROFU	Reverse transcriptase-like protein OS=Paralichthys olivaceus PE=4 SV=1	Q7T271_PAROL	scaffold_147:758030-768191	G_48h	G_BC	OK	0.976383	8.84962	3.1801	10.5908	5e-05	0.000231506	yes
XLOC_018266	evm.TU.scaffold_483.2	reverse transcriptase-like protein [Paralichthys olivaceus]	Probable RNA-directed DNA polymerase from transposon BS OS=Drosophila melanogaster GN=RTase PE=2 SV=1	sp|Q95SX7|RTBS_DROME	Reverse transcriptase-like protein OS=Paralichthys olivaceus PE=4 SV=1	Q7T271_PAROL	scaffold_483:45254-49169	G_48h	G_BC	OK	5.58446	53.7293	3.26622	21.8096	5e-05	0.000231506	yes
XLOC_010859	evm.TU.scaffold_258.16	PREDICTED: putative nuclease HARBI1-like [Amphimedon queenslandica]	Putative nuclease HARBI1 OS=Danio rerio GN=harbi1 PE=2 SV=1	sp|Q6AZB8|HARB1_DANRE	Uncharacterized protein (Fragment) OS=Danio rerio PE=4 SV=1	F1QS40_DANRE	scaffold_258:111613-113174	G_48h	G_BC	OK	0.221862	2.13944	3.2695	2.80499	0.0181	0.0438699	yes
XLOC_005862	evm.TU.scaffold_167.47	PREDICTED: amine sulfotransferase-like [Takifugu rubripes]	Amine sulfotransferase OS=Oryctolagus cuniculus GN=SULT3A1 PE=1 SV=1	sp|O46640|ST3A1_RABIT	Uncharacterized protein (Fragment) OS=Gasterosteus aculeatus PE=4 SV=1	G3P845_GASAC	scaffold_167:1048535-1051103	G_48h	G_BC	OK	2.70155	73.5545	4.76695	12.2262	5e-05	0.000231506	yes
XLOC_021504	evm.TU.scaffold_70.110	Pol polyprotein [Dicentrarchus labrax]	Retrotransposable element Tf2 155 kDa protein type 1 OS=Schizosaccharomyces pombe (strain 972 / ATCC 24843) GN=Tf2-1 PE=4 SV=1	sp|Q05654|RTF21_SCHPO	Pol polyprotein OS=Dicentrarchus labrax GN=POL PE=4 SV=1	E6ZGJ4_DICLA	scaffold_70:1960615-1967726	G_48h	G_BC	OK	0.0834969	2.52534	4.91861	4.96436	0.0018	0.00599554	yes
XLOC_021590	evm.TU.scaffold_72.32	PREDICTED: uncharacterized protein LOC102080074 isoform X2 [Oreochromis niloticus]			Uncharacterized protein OS=Strongylocentrotus purpuratus PE=4 SV=1	H3I990_STRPU	scaffold_72:688740-695387	G_48h	G_BC	OK	0	1.39365	inf	#NAME?	5e-05	0.000231506	yes
XLOC_018470	evm.TU.scaffold_499.1						scaffold_499:2521-3921	G_48h	G_BC	OK	0	1.50389	inf	#NAME?	0.0102	0.0270459	yes
XLOC_017894	evm.TU.scaffold_468.6						scaffold_468:63067-65591	G_48h	G_BC	OK	0	51.8558	inf	#NAME?	5e-05	0.000231506	yes
XLOC_015190	evm.TU.scaffold_368.2	PREDICTED: glycoprotein hormone beta-5-like [Haplochromis burtoni]	Glycoprotein hormone beta-5 OS=Homo sapiens GN=GPHB5 PE=1 SV=1	sp|Q86YW7|GPHB5_HUMAN	Uncharacterized protein OS=Oreochromis niloticus GN=LOC100699678 PE=4 SV=1	I3IZZ8_ORENI	scaffold_368:56218-59554	G_48h	G_BC	OK	0	3.15166	inf	#NAME?	5e-05	0.000231506	yes
XLOC_013903	evm.TU.scaffold_33.127	PREDICTED: uncharacterized protein LOC100707031 isoform X2 [Oreochromis niloticus]			Uncharacterized protein OS=Gasterosteus aculeatus PE=4 SV=1	G3P490_GASAC	scaffold_33:1986496-1989378	G_48h	G_BC	OK	0	1.95764	inf	#NAME?	0.0003	0.00120965	yes
XLOC_013083	evm.TU.scaffold_306.1	PREDICTED: amine sulfotransferase-like [Takifugu rubripes]	Amine sulfotransferase OS=Oryctolagus cuniculus GN=SULT3A1 PE=1 SV=1	sp|O46640|ST3A1_RABIT	Uncharacterized protein (Fragment) OS=Gasterosteus aculeatus PE=4 SV=1	G3P845_GASAC	scaffold_306:134-4461	G_48h	G_BC	OK	0	2.60424	inf	#NAME?	5e-05	0.000231506	yes
XLOC_007732	evm.TU.scaffold_198.9	PREDICTED: transmembrane protein 182-like [Oreochromis niloticus]	Transmembrane protein 182 OS=Danio rerio GN=tmem182 PE=2 SV=1	sp|Q5CZV0|TM182_DANRE	Uncharacterized protein OS=Xiphophorus maculatus GN=TMEM182 (2 of 2) PE=4 SV=1	M4A0J4_XIPMA	scaffold_198:491539-492336	G_48h	G_BC	OK	0	1.85851	inf	#NAME?	0.0102	0.0270459	yes
XLOC_007209	evm.TU.scaffold_189.4	TPA: 14 kDa-apolipoprotein [Paralichthys olivaceus]			14 kDa-apolipoprotein OS=Paralichthys olivaceus GN=14kDa-apo PE=2 SV=1	E1NZA3_PAROL	scaffold_189:34844-35917	G_48h	G_BC	OK	0	2.3088	inf	#NAME?	0.00025	0.00102462	yes
XLOC_004527	evm.TU.scaffold_147.28						scaffold_147:597692-600327	G_48h	G_BC	OK	0	4.68433	inf	#NAME?	5e-05	0.000231506	yes
XLOC_004336	evm.TU.scaffold_143.32						scaffold_143:748343-748789	G_48h	G_BC	OK	0	8.14883	inf	#NAME?	0.00105	0.00372515	yes
XLOC_021924	evm.TU.scaffold_76.65	PREDICTED: uncharacterized protein LOC101886504 [Danio rerio]	Centrin-3 OS=Homo sapiens GN=CETN3 PE=2 SV=2	sp|O15182|CETN3_HUMAN	Uncharacterized protein OS=Oreochromis niloticus GN=LOC100705824 PE=4 SV=1	I3JZM0_ORENI	scaffold_76:1183433-1200328	G_48h	G_BC	OK	6.42022	0	#NAME?	#NAME?	5e-05	0.000231506	yes
XLOC_021737	evm.TU.scaffold_74.66	PREDICTED: homeobox protein Hox-D4b-like [Xiphophorus maculatus]	Homeobox protein Hox-D4b OS=Takifugu rubripes GN=hoxd4b PE=3 SV=1	sp|Q1KKR6|HXD4B_TAKRU	Uncharacterized protein (Fragment) OS=Oreochromis niloticus GN=LOC100534467 PE=3 SV=1	I3IYK3_ORENI	scaffold_74:724830-731599	G_48h	G_BC	OK	5.06869	0	#NAME?	#NAME?	5e-05	0.000231506	yes
XLOC_019721	evm.TU.scaffold_58.75	importin alpha [Pagrus major]	Importin subunit alpha-1 OS=Xenopus laevis GN=kpna2 PE=1 SV=2	sp|P52171|IMA1_XENLA	Importin subunit alpha OS=Pagrus major GN=imp alpha PE=2 SV=1	A0JBT2_PAGMA	scaffold_58:1279750-1283370	G_48h	G_BC	OK	1.66637	0	#NAME?	#NAME?	5e-05	0.000231506	yes
XLOC_017432	evm.TU.scaffold_44.84	zona pellucida sperm-binding protein [Dicentrarchus labrax]	Zona pellucida sperm-binding protein 4 OS=Sus scrofa GN=ZP4 PE=1 SV=1	sp|Q07287|ZP4_PIG	Zona pellucida sperm-binding protein OS=Dicentrarchus labrax GN=zp PE=2 SV=1	K4RH98_DICLA	scaffold_44:1446394-1448734	G_48h	G_BC	OK	7.28958	0	#NAME?	#NAME?	5e-05	0.000231506	yes
XLOC_015722	evm.TU.scaffold_388.9	PREDICTED: muscle-related coiled-coil protein-like [Oryzias latipes]	Muscle-related coiled-coil protein OS=Danio rerio GN=murc PE=1 SV=1	sp|A1L260|MURC_DANRE	Uncharacterized protein OS=Oryzias latipes GN=MURC (1 of 2) PE=4 SV=1	H2LQD4_ORYLA	scaffold_388:110566-116534	G_48h	G_BC	OK	1.45722	0	#NAME?	#NAME?	5e-05	0.000231506	yes
XLOC_014014	evm.TU.scaffold_330.15	PREDICTED: uncharacterized protein LOC101171217 isoform 1 [Oryzias latipes]					scaffold_330:254982-255801	G_48h	G_BC	OK	7.61325	0	#NAME?	#NAME?	5e-05	0.000231506	yes
XLOC_013968	evm.TU.scaffold_33.95	PREDICTED: histone H2A type 2-B-like [Oreochromis niloticus]	Histone H2A type 1-A OS=Homo sapiens GN=HIST1H2AA PE=1 SV=3	sp|Q96QV6|H2A1A_HUMAN	Histone H2A OS=Gasterosteus aculeatus PE=3 SV=1	G3P521_GASAC	scaffold_33:1454938-1455355	G_48h	G_BC	OK	5.44209	0	#NAME?	#NAME?	5e-05	0.000231506	yes
XLOC_013852	evm.TU.scaffold_329.29	reverse transcriptase-like protein [Paralichthys olivaceus]			Reverse transcriptase-like protein OS=Paralichthys olivaceus PE=4 SV=1	Q7T271_PAROL	scaffold_329:287397-296527	G_48h	G_BC	OK	2.8083	0	#NAME?	#NAME?	5e-05	0.000231506	yes
XLOC_012939	evm.TU.scaffold_300.8	PREDICTED: uncharacterized protein LOC101162140 [Oryzias latipes]			Uncharacterized protein OS=Oryzias latipes GN=LOC101162140 PE=4 SV=1	H2LB89_ORYLA	scaffold_300:94101-94845	G_48h	G_BC	OK	1.36688	0	#NAME?	#NAME?	0.00095	0.00341023	yes
XLOC_012892	evm.TU.scaffold_30.86	unnamed protein product [Tetraodon nigroviridis]	Cathepsin Z OS=Bos taurus GN=CTSZ PE=2 SV=2	sp|P05689|CATZ_BOVIN	Uncharacterized protein OS=Tetraodon nigroviridis PE=3 SV=1	H3D694_TETNG	scaffold_30:1156151-1158309	G_48h	G_BC	OK	5.47519	0	#NAME?	#NAME?	5e-05	0.000231506	yes
XLOC_010490	evm.TU.scaffold_249.33	PREDICTED: claudin-like protein ZF-A89-like [Neolamprologus brichardi]	Claudin-like protein ZF-A89 OS=Danio rerio GN=cldnd PE=2 SV=1	sp|Q9YH91|CLDY_DANRE	Chromosome 7 SCAF15001, whole genome shotgun sequence OS=Tetraodon nigroviridis GN=GSTENG00029922001 PE=4 SV=1	Q4RS10_TETNG	scaffold_249:419959-420592	G_48h	G_BC	OK	1.84701	0	#NAME?	#NAME?	5e-05	0.000231506	yes
XLOC_009402	evm.TU.scaffold_227.17	unnamed protein product [Tetraodon nigroviridis]	Caveolin-3 OS=Homo sapiens GN=CAV3 PE=1 SV=1	sp|P56539|CAV3_HUMAN	Caveolin (Fragment) OS=Gasterosteus aculeatus GN=CAV3 PE=3 SV=1	G3N7A2_GASAC	scaffold_227:301678-305245	G_48h	G_BC	OK	1.80764	0	#NAME?	#NAME?	5e-05	0.000231506	yes
XLOC_009394	evm.TU.scaffold_226.40	PREDICTED: histone H2A isoform X1 [Poecilia formosa] ref|XP_007555248.1| PREDICTED: histone H2A isoform X2 [Poecilia formosa]	Histone H2A OS=Oncorhynchus mykiss PE=1 SV=2	sp|P02264|H2A_ONCMY	Histone H2A OS=Danio rerio GN=zgc:114037 PE=2 SV=1	Q4FZZ7_DANRE	scaffold_226:732800-733187	G_48h	G_BC	OK	1.43935	0	#NAME?	#NAME?	0.0078	0.0215189	yes
XLOC_008877	evm.TU.scaffold_214.45	prepro-orexin [Verasper moseri]	Orexin OS=Mus musculus GN=Hcrt PE=2 SV=1	sp|O55241|OREX_MOUSE	Prepro-orexin OS=Verasper moseri PE=2 SV=1	N0DRB5_VERMO	scaffold_214:606340-607861	G_48h	G_BC	OK	1.61214	0	#NAME?	#NAME?	0.00095	0.00341023	yes
XLOC_008800	evm.TU.scaffold_213.6	PREDICTED: uncharacterized protein C1orf115 homolog [Neolamprologus brichardi]	Uncharacterized protein C1orf115 OS=Homo sapiens GN=C1orf115 PE=2 SV=1	sp|Q9H7X2|CA115_HUMAN	Uncharacterized protein OS=Danio rerio GN=zgc:194392 PE=2 SV=1	B3DI09_DANRE	scaffold_213:75202-77006	G_48h	G_BC	OK	1.11743	0	#NAME?	#NAME?	0.0078	0.0215189	yes
XLOC_008843	evm.TU.scaffold_213.47	PREDICTED: receptor activity-modifying protein 1-like isoform X3 [Haplochromis burtoni]	Receptor activity-modifying protein 1 OS=Mus musculus GN=Ramp1 PE=2 SV=1	sp|Q9WTJ5|RAMP1_MOUSE	Uncharacterized protein OS=Oreochromis niloticus GN=RAMP1 (2 of 2) PE=4 SV=1	I3K6S9_ORENI	scaffold_213:778944-781524	G_48h	G_BC	OK	1.905	0	#NAME?	#NAME?	0.00095	0.00341023	yes
XLOC_008563	evm.TU.scaffold_21.83						scaffold_21:1495401-1498243	G_48h	G_BC	OK	1.26163	0	#NAME?	#NAME?	0.0078	0.0215189	yes
XLOC_005840	evm.TU.scaffold_1664.1	PREDICTED: vegetative cell wall protein gp1-like [Oreochromis niloticus]			Chromosome 15 SCAF14992, whole genome shotgun sequence OS=Tetraodon nigroviridis GN=GSTENG00028377001 PE=4 SV=1	Q4RVE0_TETNG	scaffold_1664:73-785	G_48h	G_BC	OK	1.26759	0	#NAME?	#NAME?	0.00095	0.00341023	yes
XLOC_004489	evm.TU.scaffold_147.24	PREDICTED: acidic mammalian chitinase-like [Neolamprologus brichardi]	Acidic mammalian chitinase OS=Bos taurus GN=CHIA PE=1 SV=1	sp|Q95M17|CHIA_BOVIN	Uncharacterized protein (Fragment) OS=Oreochromis niloticus GN=OVGP1 (3 of 5) PE=3 SV=1	I3JC27_ORENI	scaffold_147:554218-559577	G_48h	G_BC	OK	1.6206	0	#NAME?	#NAME?	5e-05	0.000231506	yes
XLOC_002721	evm.TU.scaffold_1206.1	PREDICTED: uncharacterized protein K02A2.6-like [Poecilia formosa]	Gag-Pol polyprotein OS=Walleye dermal sarcoma virus GN=gag-pol PE=1 SV=2	sp|O92815|POL_WDSV	Polyprotein OS=Atlantic salmon swim bladder sarcoma virus PE=4 SV=1	Q2VF30_9RETR	scaffold_1206:42-3631	G_48h	G_BC	OK	5.21796	0	#NAME?	#NAME?	5e-05	0.000231506	yes
XLOC_001117	evm.TU.scaffold_102.68	PREDICTED: uncharacterized protein LOC102292645 [Haplochromis burtoni]			Uncharacterized protein OS=Oreochromis niloticus PE=4 SV=1	I3JHW6_ORENI	scaffold_102:1210510-1214491	G_48h	G_BC	OK	1.32034	0	#NAME?	#NAME?	5e-05	0.000231506	yes
XLOC_000785	evm.TU.scaffold_10.278	gonadotropin alpha subunit precursor [Paralichthys olivaceus]	Glycoprotein hormones alpha chain OS=Morone saxatilis GN=cga PE=3 SV=2	sp|Q91119|GLHA_MORSA	Gonadotropin alpha subunit OS=Paralichthys olivaceus PE=2 SV=1	Q90W29_PAROL	scaffold_10:4173988-4175731	G_48h	G_BC	OK	3.0007	0	#NAME?	#NAME?	0.00095	0.00341023	yes
