# Supplementary material for: Impact of Ringer’s Solution Challenge Stress to Immunostimulatory Experiment, Insights From Japanese Flounder
Source: Front Physiol. 2020 Dec 4;11:612036. doi: 10.3389/fphys.2020.612036 (PMC7746848; doi:10.3389/fphys.2020.612036)
Supplement: Supplementary Table 4 — DEGs between BC group and treatment groups at 8 h and 48 h post injection in kidney. [file Table_4.xlsx]

## Sheet: BCvs8h
gene_id	gene_id	NR	Swissprot_annotation	Swissprot_ID	TrEMBL annotation	TrEMBL_ID	locus	sample_1	sample_2	status	value_1	value_2	log2(fold_change)	test_stat	p_value	q_value	significant
XLOC_008547	evm.TU.scaffold_21.36	Nattectin precursor [Anoplopoma fimbria]	Type-2 ice-structuring protein OS=Hemitripterus americanus PE=1 SV=2	sp|P05140|ISP2_HEMAM	Nattectin OS=Anoplopoma fimbria GN=NATTE PE=2 SV=1	C3KK79_ANOFI	scaffold_21:666879-670156	K_8h	K_BC	OK	12.4399	0.275812	-5.49514	-2.83124	0.01975	0.0411629	yes
XLOC_010002	evm.TU.scaffold_239.37	PREDICTED: meprin A subunit alpha isoform X1 [Oreochromis niloticus]	Meprin A subunit alpha OS=Homo sapiens GN=MEP1A PE=1 SV=2	sp|Q16819|MEP1A_HUMAN	Uncharacterized protein (Fragment) OS=Oreochromis niloticus GN=MEP1A (2 of 2) PE=3 SV=1	I3IYK8_ORENI	scaffold_239:645190-649984	K_8h	K_BC	OK	18.8943	0.491575	-5.26439	-8.02098	5e-05	0.000183133	yes
XLOC_008973	evm.TU.scaffold_217.7	TPA: apolipoprotein A-I [Paralichthys olivaceus]	Apolipoprotein A-I OS=Sparus aurata GN=apoa1 PE=2 SV=1	sp|O42175|APOA1_SPAAU	Apolipoprotein A-I OS=Paralichthys olivaceus GN=apoA-I PE=2 SV=1	E1NZA4_PAROL	scaffold_217:51691-52757	K_8h	K_BC	OK	62.9674	2.37299	-4.72983	-10.1514	5e-05	0.000183133	yes
XLOC_017815	evm.TU.scaffold_46.154	PREDICTED: apolipoprotein Eb-like [Oreochromis niloticus]	Apolipoprotein Eb OS=Danio rerio GN=apoeb PE=2 SV=1	sp|O42364|APOEB_DANRE	Uncharacterized protein OS=Oreochromis niloticus GN=APOE (1 of 2) PE=4 SV=1	I3K835_ORENI	scaffold_46:2214710-2216274	K_8h	K_BC	OK	44.004	1.9319	-4.50954	-10.2334	5e-05	0.000183133	yes
XLOC_017749	evm.TU.scaffold_46.156	PREDICTED: apolipoprotein A-IV-like [Poecilia formosa]	Apolipoprotein A-IV OS=Macaca fascicularis GN=APOA4 PE=2 SV=1	sp|P33621|APOA4_MACFA	Uncharacterized protein (Fragment) OS=Takifugu rubripes GN=apoa-iv1 PE=4 SV=1	H2U2B2_TAKRU	scaffold_46:2221551-2222634	K_8h	K_BC	OK	8.92893	0.40443	-4.46453	-3.18858	0.02125	0.0438121	yes
XLOC_013174	evm.TU.scaffold_309.26	PREDICTED: uncharacterized protein LOC101945219 [Chrysemys picta bellii]	Transposon Ty3-I Gag-Pol polyprotein OS=Saccharomyces cerevisiae (strain ATCC 204508 / S288c) GN=TY3B-I PE=3 SV=2	sp|Q7LHG5|YI31B_YEAST	Uncharacterized protein OS=Danio rerio PE=4 SV=1	E7F988_DANRE	scaffold_309:230743-234190	K_8h	K_BC	OK	3.0166	0.154579	-4.28651	-4.43032	0.01975	0.0411629	yes
XLOC_003660	evm.TU.scaffold_133.44	metallothionein [Paralichthys olivaceus]	Metallothionein A OS=Salmo salar GN=mta PE=3 SV=1	sp|P68504|MTA_SALSA	Metallothionein OS=Paralichthys olivaceus PE=3 SV=1	A3FM99_PAROL	scaffold_133:688628-689216	K_8h	K_BC	OK	14938.8	782.226	-4.25534	-12.6463	5e-05	0.000183133	yes
XLOC_018132	evm.TU.scaffold_48.134	Long-chain-fatty-acid--CoA ligase 5 [Dicentrarchus labrax]	Long-chain-fatty-acid--CoA ligase 5 OS=Homo sapiens GN=ACSL5 PE=1 SV=1	sp|Q9ULC5|ACSL5_HUMAN	Long-chain-fatty-acid--CoA ligase 5 OS=Dicentrarchus labrax GN=ACSL5 PE=4 SV=1	E6ZHZ2_DICLA	scaffold_48:1720555-1727654	K_8h	K_BC	OK	7.30644	0.412371	-4.14715	-6.43616	0.0001	0.000351669	yes
XLOC_004489	evm.TU.scaffold_147.24	PREDICTED: acidic mammalian chitinase-like [Neolamprologus brichardi]	Acidic mammalian chitinase OS=Bos taurus GN=CHIA PE=1 SV=1	sp|Q95M17|CHIA_BOVIN	Uncharacterized protein (Fragment) OS=Oreochromis niloticus GN=OVGP1 (3 of 5) PE=3 SV=1	I3JC27_ORENI	scaffold_147:554218-559577	K_8h	K_BC	OK	19.2549	1.18236	-4.02548	-8.47899	5e-05	0.000183133	yes
XLOC_002838	evm.TU.scaffold_122.75	PREDICTED: inositol oxygenase-like [Oreochromis niloticus]	Inositol oxygenase OS=Danio rerio GN=miox PE=2 SV=1	sp|Q4V8T0|MIOX_DANRE	Uncharacterized protein OS=Oreochromis niloticus GN=LOC100704137 PE=4 SV=1	I3KCR7_ORENI	scaffold_122:1230365-1236035	K_8h	K_BC	OK	31.7188	1.96207	-4.01489	-10.1572	5e-05	0.000183133	yes
XLOC_008548	evm.TU.scaffold_21.37	PREDICTED: galactose-specific lectin nattectin-like [Oreochromis niloticus]	C-type lectin domain family 4 member C OS=Homo sapiens GN=CLEC4C PE=2 SV=1	sp|Q8WTT0|CLC4C_HUMAN	Nattectin OS=Anoplopoma fimbria GN=NATTE PE=2 SV=1	C3KK79_ANOFI	scaffold_21:672189-675077	K_8h	K_BC	OK	5.38727	0.358218	-3.91064	-2.93136	0.02125	0.0438121	yes
XLOC_002619	evm.TU.scaffold_12.127	PREDICTED: zinc finger protein 45-like [Danio rerio]	Probable RNA-directed DNA polymerase from transposon X-element OS=Drosophila melanogaster GN=X-element\ORF2 PE=3 SV=1	sp|Q9NBX4|RTXE_DROME	Uncharacterized protein OS=Xiphophorus maculatus PE=4 SV=1	M4B123_XIPMA	scaffold_12:1921069-1935601	K_8h	K_BC	OK	8.92908	0.694525	-3.68441	-9.35433	5e-05	0.000183133	yes
XLOC_006996	evm.TU.scaffold_183.37	hypothetical protein TPHA_0C00910 [Tetrapisispora phaffii CBS 4417] emb|CCE62247.1| hypothetical protein TPHA_0C00910 [Tetrapisispora phaffii CBS 4417]	Accumulation-associated protein OS=Staphylococcus epidermidis (strain ATCC 12228) GN=SE_0175 PE=4 SV=1	sp|Q8CQD9|PLS_STAES	Uncharacterized protein OS=Tetrapisispora phaffii (strain ATCC 24235 / CBS 4417 / NBRC 1672 / NRRL Y-8282 / UCD 70-5) GN=TPHA0C00910 PE=4 SV=1	G8BR71_TETPH	scaffold_183:713006-715466	K_8h	K_BC	OK	5.78356	0.490884	-3.5585	-2.57728	0.0214	0.0440746	yes
XLOC_010235	evm.TU.scaffold_240.40	PREDICTED: apolipoprotein B-100-like [Oreochromis niloticus]	Apolipoprotein B-100 OS=Homo sapiens GN=APOB PE=1 SV=2	sp|P04114|APOB_HUMAN	Uncharacterized protein OS=Oreochromis niloticus GN=APOB (3 of 4) PE=4 SV=1	I3JFT0_ORENI	scaffold_240:637910-652052	K_8h	K_BC	OK	5.13803	0.455545	-3.49555	-13.2619	5e-05	0.000183133	yes
XLOC_007177	evm.TU.scaffold_188.33	cytosolic phosphoenolpyruvate carboxykinase [Scophthalmus maximus]	Phosphoenolpyruvate carboxykinase, cytosolic [GTP] OS=Gallus gallus GN=PCK1 PE=2 SV=1	sp|P05153|PCKGC_CHICK	Cytosolic phosphoenolpyruvate carboxykinase OS=Rachycentron canadum PE=2 SV=1	D3GDE6_9PERC	scaffold_188:413756-417133	K_8h	K_BC	OK	3.94777	0.354036	-3.47907	-4.14401	0.0012	0.00344964	yes
XLOC_008794	evm.TU.scaffold_212.45	PREDICTED: carboxypeptidase O-like [Haplochromis burtoni]	Carboxypeptidase O OS=Bos taurus GN=CPO PE=2 SV=1	sp|Q0II73|CBPO_BOVIN	Uncharacterized protein OS=Gasterosteus aculeatus GN=CPO (2 of 2) PE=4 SV=1	G3PM40_GASAC	scaffold_212:766906-773718	K_8h	K_BC	OK	7.92442	0.7365	-3.42755	-5.03962	0.00035	0.00112613	yes
XLOC_018427	evm.TU.scaffold_49.206	PREDICTED: discoidin domain-containing receptor 2 [Oreochromis niloticus]	Discoidin domain-containing receptor 2 OS=Homo sapiens GN=DDR2 PE=1 SV=2	sp|Q16832|DDR2_HUMAN	Uncharacterized protein OS=Oreochromis niloticus GN=DDR2 (2 of 2) PE=4 SV=1	I3KQK6_ORENI	scaffold_49:2534759-2554278	K_8h	K_BC	OK	6.86394	0.66599	-3.36546	-9.64709	5e-05	0.000183133	yes
XLOC_007859	evm.TU.scaffold_2.280	PREDICTED: aminopeptidase N-like [Oreochromis niloticus]	Aminopeptidase N OS=Gallus gallus GN=ANPEP PE=1 SV=1	sp|O57579|AMPN_CHICK	Uncharacterized protein OS=Oreochromis niloticus GN=ANPEP (1 of 4) PE=4 SV=1	I3J4F2_ORENI	scaffold_2:5373222-5383012	K_8h	K_BC	OK	9.72106	0.956093	-3.34589	-9.56409	5e-05	0.000183133	yes
XLOC_007832	evm.TU.scaffold_2.134	PREDICTED: trans-1,2-dihydrobenzene-1,2-diol dehydrogenase-like [Poecilia formosa]	Trans-1,2-dihydrobenzene-1,2-diol dehydrogenase OS=Danio rerio GN=dhdh PE=2 SV=2	sp|Q642M9|DHDH_DANRE	Trans-1,2-dihydrobenzene-1,2-diol dehydrogenase OS=Salmo salar GN=DHDH PE=2 SV=1	B5XBZ4_SALSA	scaffold_2:2475249-2478734	K_8h	K_BC	OK	22.2729	2.25759	-3.30243	-7.59114	5e-05	0.000183133	yes
XLOC_004937	evm.TU.scaffold_152.45						scaffold_152:980290-984746	K_8h	K_BC	OK	1.47377	0.159271	-3.20996	-1.60829	0.0207	0.0428407	yes
XLOC_008687	evm.TU.scaffold_21.232	interleukin-8 like protein [Hippoglossus hippoglossus]			Interleukin-8 like protein OS=Hippoglossus hippoglossus GN=IL8L PE=4 SV=1	D0QTG0_HIPHI	scaffold_21:3745881-3746573	K_8h	K_BC	OK	22.8904	2.50977	-3.18912	-1.59705	0.02065	0.0427654	yes
XLOC_003714	evm.TU.scaffold_134.45	CXC chemokine [Paralichthys olivaceus]	C-X-C motif chemokine 10 OS=Bos taurus GN=CXCL10 PE=3 SV=1	sp|Q2KIQ8|CXL10_BOVIN	CXC chemokine OS=Paralichthys olivaceus GN=JFCXCL13-like PE=4 SV=1	A7VL19_PAROL	scaffold_134:630668-632501	K_8h	K_BC	OK	222.885	24.5502	-3.18249	-9.32721	5e-05	0.000183133	yes
XLOC_013821	evm.TU.scaffold_328.31	hypothetical protein GUITHDRAFT_109770 [Guillardia theta CCMP2712] gb|EKX44319.1| hypothetical protein GUITHDRAFT_109770 [Guillardia theta CCMP2712]			Uncharacterized protein OS=Guillardia theta CCMP2712 GN=GUITHDRAFT_109770 PE=4 SV=1	L1J8A0_GUITH	scaffold_328:382025-384346	K_8h	K_BC	OK	5.63218	0.669738	-3.07203	-4.99677	5e-05	0.000183133	yes
XLOC_023202	evm.TU.scaffold_9.101	PREDICTED: keratin, type I cytoskeletal 18-like [Xiphophorus maculatus]	Keratin, type I cytoskeletal 18 OS=Danio rerio GN=krt18 PE=1 SV=2	sp|Q7ZTS4|K1C18_DANRE	Uncharacterized protein OS=Tetraodon nigroviridis GN=KRT18 (2 of 2) PE=4 SV=1	H3CJL4_TETNG	scaffold_9:1602772-1605367	K_8h	K_BC	OK	3.4412	0.409384	-3.07138	-4.02316	0.00455	0.0113664	yes
XLOC_006036	evm.TU.scaffold_17.206	reverse transcriptase-like protein [Paralichthys olivaceus]			Reverse transcriptase-like protein OS=Paralichthys olivaceus PE=4 SV=1	Q7T271_PAROL	scaffold_17:3604672-3608258	K_8h	K_BC	OK	18.6993	2.39796	-2.96311	-5.62636	5e-05	0.000183133	yes
XLOC_021701	evm.TU.scaffold_73.68	PREDICTED: solute carrier family 13 member 2-like [Astyanax mexicanus]	Solute carrier family 13 member 2 OS=Mus musculus GN=Slc13a2 PE=2 SV=1	sp|Q9ES88|S13A2_MOUSE	Uncharacterized protein (Fragment) OS=Gasterosteus aculeatus GN=SLC13A2 (1 of 2) PE=4 SV=1	G3P198_GASAC	scaffold_73:1413986-1421823	K_8h	K_BC	OK	4.95435	0.640356	-2.95175	-4.59336	5e-05	0.000183133	yes
XLOC_018059	evm.TU.scaffold_476.4	unnamed protein product [Tetraodon nigroviridis]			Uncharacterized protein (Fragment) OS=Oryzias latipes PE=4 SV=1	H2L5Z3_ORYLA	scaffold_476:37422-40085	K_8h	K_BC	OK	4.3614	0.586219	-2.89528	-5.65357	5e-05	0.000183133	yes
XLOC_002395	evm.TU.scaffold_117.65	chymotrypsinogen 1 [Thunnus orientalis]	Chymotrypsin B OS=Gadus morhua PE=1 SV=1	sp|P80646|CTRB_GADMO	Chymotrypsinogen 1 OS=Thunnus orientalis PE=2 SV=1	G5EMQ5_THUOR	scaffold_117:1158309-1159950	K_8h	K_BC	OK	3.21642	0.433678	-2.89076	-2.33316	0.0063	0.0151352	yes
XLOC_020528	evm.TU.scaffold_64.112	PREDICTED: UPF0762 protein C6orf58 homolog [Haplochromis burtoni]	UPF0762 protein C6orf58 homolog OS=Oncorhynchus mykiss PE=2 SV=1	sp|Q5QT17|CF058_ONCMY	Uncharacterized protein OS=Gasterosteus aculeatus GN=C6orf58 PE=4 SV=1	G3PHZ7_GASAC	scaffold_64:1906952-1911560	K_8h	K_BC	OK	7.45443	1.10336	-2.75619	-4.06788	0.0008	0.00238712	yes
XLOC_005914	evm.TU.scaffold_168.7	PREDICTED: secretory phospholipase A2 receptor-like [Poecilia formosa]	C-type mannose receptor 2 OS=Rattus norvegicus GN=Mrc2 PE=1 SV=1	sp|Q4TU93|MRC2_RAT	Uncharacterized protein (Fragment) OS=Oryzias latipes PE=4 SV=1	H2LGB7_ORYLA	scaffold_168:73491-78019	K_8h	K_BC	OK	5.11051	0.795762	-2.68306	-4.13834	0.00095	0.00279179	yes
XLOC_011537	evm.TU.scaffold_272.8	PREDICTED: endothelin-1 receptor-like [Takifugu rubripes]	Endothelin-1 receptor OS=Ovis aries GN=EDNRA PE=2 SV=1	sp|Q95L55|EDNRA_SHEEP	Uncharacterized protein OS=Tetraodon nigroviridis GN=EDNRA (1 of 2) PE=3 SV=1	H3D104_TETNG	scaffold_272:47105-50736	K_8h	K_BC	OK	2.80416	0.462296	-2.60068	-2.68277	0.01445	0.0313842	yes
XLOC_014396	evm.TU.scaffold_341.26						scaffold_341:259052-262241	K_8h	K_BC	OK	142.555	25.2209	-2.49883	-7.72156	5e-05	0.000183133	yes
XLOC_007781	asmbl_23614|g.35830	PREDICTED: fatty acid synthase isoform 2 [Oreochromis niloticus]	Fatty acid synthase OS=Gallus gallus GN=FASN PE=1 SV=5	sp|P12276|FAS_CHICK	Uncharacterized protein OS=Oreochromis niloticus GN=fas PE=4 SV=1	I3JK02_ORENI	scaffold_199:576343-647521	K_8h	K_BC	OK	9.9552	1.7677	-2.49358	-14.5158	5e-05	0.000183133	yes
XLOC_016190	evm.TU.scaffold_4.187	PREDICTED: cadherin-related family member 2 [Poecilia formosa]	Cadherin-related family member 2 OS=Homo sapiens GN=CDHR2 PE=1 SV=2	sp|Q9BYE9|CDHR2_HUMAN	Uncharacterized protein (Fragment) OS=Gasterosteus aculeatus GN=CDHR2 PE=4 SV=1	G3Q384_GASAC	scaffold_4:2991246-3004804	K_8h	K_BC	OK	2.16956	0.396103	-2.45346	-5.3986	5e-05	0.000183133	yes
XLOC_019057	evm.TU.scaffold_53.95	3-beta-hydroxysteroid-Delta8,Delta7-isomerase [Anoplopoma fimbria]	3-beta-hydroxysteroid-Delta(8),Delta(7)-isomerase OS=Homo sapiens GN=EBP PE=1 SV=3	sp|Q15125|EBP_HUMAN	3-beta-hydroxysteroid-Delta8,Delta7-isomerase OS=Anoplopoma fimbria GN=EBP PE=2 SV=1	C3KH60_ANOFI	scaffold_53:1694236-1695295	K_8h	K_BC	OK	8.62085	1.60922	-2.42147	-3.09194	0.00755	0.0177851	yes
XLOC_020239	evm.TU.scaffold_61.104	PREDICTED: ribonuclease UK114-like isoformX3 [Oreochromis niloticus]	Ribonuclease UK114 OS=Homo sapiens GN=HRSP12 PE=1 SV=1	sp|P52758|UK114_HUMAN	Uncharacterized protein OS=Oreochromis niloticus GN=HRSP12 (2 of 2) PE=4 SV=1	I3J3B0_ORENI	scaffold_61:1855005-1859294	K_8h	K_BC	OK	26.985	5.33974	-2.33732	-7.21026	5e-05	0.000183133	yes
XLOC_019186	evm.TU.scaffold_54.91	PREDICTED: lymphocyte activation gene 3 protein-like [Pundamilia nyererei]	Lymphocyte activation gene 3 protein OS=Mus musculus GN=Lag3 PE=2 SV=1	sp|Q61790|LAG3_MOUSE	Uncharacterized protein OS=Xiphophorus maculatus GN=LAG3 PE=4 SV=1	M4AAD7_XIPMA	scaffold_54:1197343-1199997	K_8h	K_BC	OK	7.12204	1.42998	-2.31629	-5.12422	5e-05	0.000183133	yes
XLOC_006177	evm.TU.scaffold_170.36	PREDICTED: natterin-3-like isoform X1 [Pundamilia nyererei] ref|XP_005730650.1| PREDICTED: natterin-3-like isoform X2 [Pundamilia nyererei]	Natterin-3 OS=Thalassophryne nattereri PE=1 SV=1	sp|Q66S17|NATT3_THANI	Uncharacterized protein OS=Gasterosteus aculeatus PE=4 SV=1	G3PP60_GASAC	scaffold_170:563893-579084	K_8h	K_BC	OK	1.28849	0.260167	-2.30817	-3.87986	0.0002	0.000671537	yes
XLOC_002394	evm.TU.scaffold_117.64	chymotrypsinogen 2 [Paralichthys olivaceus]	Chymotrypsin A OS=Gadus morhua PE=1 SV=1	sp|P47796|CTRA_GADMO	Chymotrypsinogen 2 OS=Paralichthys olivaceus PE=2 SV=1	Q9W7Q3_PAROL	scaffold_117:1153869-1155829	K_8h	K_BC	OK	4.19016	0.861196	-2.28259	-2.78104	0.00375	0.00957199	yes
XLOC_022766	evm.TU.scaffold_84.6	PREDICTED: Krueppel-like factor 15-like [Haplochromis burtoni]	Krueppel-like factor 15 OS=Mus musculus GN=Klf15 PE=2 SV=1	sp|Q9EPW2|KLF15_MOUSE	Uncharacterized protein (Fragment) OS=Takifugu rubripes GN=LOC101071465 PE=4 SV=1	H2RJ59_TAKRU	scaffold_84:113315-116777	K_8h	K_BC	OK	27.5042	5.83503	-2.23684	-10.2806	5e-05	0.000183133	yes
XLOC_017537	evm.TU.scaffold_448.10	PREDICTED: enteropeptidase-like [Maylandia zebra]	Enteropeptidase OS=Sus scrofa GN=TMPRSS15 PE=1 SV=1	sp|P98074|ENTK_PIG	Enteropeptidase-1 OS=Oryzias latipes GN=EP-1 PE=2 SV=1	A4UWM5_ORYLA	scaffold_448:68273-78467	K_8h	K_BC	OK	2.94642	0.655564	-2.16815	-4.99988	5e-05	0.000183133	yes
XLOC_012465	evm.TU.scaffold_298.33	PREDICTED: H(+)/Cl(-) exchange transporter 3-like [Takifugu rubripes]			Uncharacterized protein OS=Takifugu rubripes GN=LOC101062139 PE=4 SV=1	H2S681_TAKRU	scaffold_298:4983-17735	K_8h	K_BC	OK	2.43425	0.544507	-2.16045	-2.41666	0.0089	0.0205531	yes
XLOC_018212	evm.TU.scaffold_48.125	Uncharacterized protein [Dicentrarchus labrax]	Redox-regulatory protein FAM213A OS=Danio rerio GN=fam213a PE=2 SV=2	sp|Q6PBP3|F213A_DANRE	Uncharacterized protein OS=Dicentrarchus labrax GN=DLA_Ib05040 PE=4 SV=1	E6ZHX8_DICLA	scaffold_48:1624557-1626423	K_8h	K_BC	OK	95.6852	21.8859	-2.12829	-11.5878	5e-05	0.000183133	yes
XLOC_002284	evm.TU.scaffold_116.100	PREDICTED: solute carrier family 22 member 4-like isoform X1 [Oreochromis niloticus]	Solute carrier family 22 member 5 OS=Homo sapiens GN=SLC22A5 PE=1 SV=1	sp|O76082|S22A5_HUMAN	Uncharacterized protein OS=Oreochromis niloticus GN=LOC100695051 PE=4 SV=1	I3JIK4_ORENI	scaffold_116:1411756-1416229	K_8h	K_BC	OK	286.995	65.7096	-2.12685	-34.2256	5e-05	0.000183133	yes
XLOC_013173	evm.TU.scaffold_309.25	unnamed protein product [Tetraodon nigroviridis]			Uncharacterized protein (Fragment) OS=Oryzias latipes PE=4 SV=1	H2L5Z3_ORYLA	scaffold_309:222250-224913	K_8h	K_BC	OK	2.24861	0.517402	-2.11967	-3.52229	0.0007	0.00211787	yes
XLOC_010514	evm.TU.scaffold_25.43	PREDICTED: protein lifeguard 1-like [Oreochromis niloticus]	Protein lifeguard 1 OS=Homo sapiens GN=GRINA PE=2 SV=1	sp|Q7Z429|LFG1_HUMAN	Uncharacterized protein OS=Oreochromis niloticus GN=LOC100709595 PE=4 SV=1	I3JJL4_ORENI	scaffold_25:817660-825311	K_8h	K_BC	OK	6.32904	1.5046	-2.07261	-3.6525	0.00075	0.00225028	yes
XLOC_021626	evm.TU.scaffold_72.72	PREDICTED: sodium- and chloride-dependent glycine transporter 2-like [Neolamprologus brichardi]	Sodium- and chloride-dependent glycine transporter 2 OS=Xenopus laevis GN=slc6a5 PE=2 SV=1	sp|A7Y2X0|SC6A5_XENLA	Transporter OS=Oreochromis niloticus GN=LOC100704911 PE=3 SV=1	I3JJH0_ORENI	scaffold_72:1337560-1359245	K_8h	K_BC	OK	8.58077	2.11537	-2.0202	-7.57577	5e-05	0.000183133	yes
XLOC_006556	evm.TU.scaffold_177.21						scaffold_177:517529-533804	K_8h	K_BC	OK	1.62889	0.413646	-1.97742	-2.53972	0.01885	0.0395642	yes
XLOC_012486	evm.TU.scaffold_299.13	PREDICTED: small nuclear ribonucleoprotein E-like [Oryzias latipes]	Small nuclear ribonucleoprotein E OS=Danio rerio GN=snrpe PE=3 SV=1	sp|Q7ZUG0|RUXE_DANRE	Uncharacterized protein OS=Gasterosteus aculeatus GN=SNRPE PE=4 SV=1	G3PA33_GASAC	scaffold_299:173857-175850	K_8h	K_BC	OK	7701.02	1983.45	-1.95704	-3.65146	5e-05	0.000183133	yes
XLOC_019885	evm.TU.scaffold_6.31	PREDICTED: class A basic helix-loop-helix protein 15-like isoform X1 [Haplochromis burtoni]			Chromosome 2 SCAF14705, whole genome shotgun sequence. (Fragment) OS=Tetraodon nigroviridis GN=GSTENG00022337001 PE=3 SV=1	Q4S8H3_TETNG	scaffold_6:365144-370052	K_8h	K_BC	OK	1.96432	0.511379	-1.94156	-2.15877	0.01255	0.0277814	yes
XLOC_022509	evm.TU.scaffold_81.6	PREDICTED: cortexin-1-like [Maylandia zebra] ref|XP_005746849.1| PREDICTED: cortexin-1-like [Pundamilia nyererei] ref|XP_006803353.1| PREDICTED: cortexin-1-like [Neolamprologus brichardi]	Cortexin-2 OS=Danio rerio GN=ctxn2 PE=3 SV=1	sp|Q592E4|CTXN2_DANRE	Chromosome 1 SCAF14995, whole genome shotgun sequence. (Fragment) OS=Tetraodon nigroviridis GN=GSTENG00028895001 PE=4 SV=1	Q4RU97_TETNG	scaffold_81:123046-123427	K_8h	K_BC	OK	13.4657	3.52967	-1.93168	-2.13926	0.01255	0.0277814	yes
XLOC_011824	evm.TU.scaffold_28.23	Homogentisate 1,2-dioxygenase [Dicentrarchus labrax]	Homogentisate 1,2-dioxygenase OS=Mus musculus GN=Hgd PE=1 SV=2	sp|O09173|HGD_MOUSE	'Homogentisate 1,2-dioxygenase' OS=Dicentrarchus labrax GN=HGD PE=4 SV=1	E6ZIJ5_DICLA	scaffold_28:368983-376612	K_8h	K_BC	OK	128.988	35.13	-1.87646	-19.6089	5e-05	0.000183133	yes
XLOC_019989	evm.TU.scaffold_6.336	PREDICTED: transmembrane protein 26-like [Danio rerio]	Transmembrane protein 26 OS=Homo sapiens GN=TMEM26 PE=1 SV=1	sp|Q6ZUK4|TMM26_HUMAN	Uncharacterized protein OS=Danio rerio GN=CU638868.1 PE=4 SV=1	E7F255_DANRE	scaffold_6:5783083-5788512	K_8h	K_BC	OK	6.25068	1.72969	-1.8535	-3.24618	0.0023	0.00618894	yes
XLOC_008387	evm.TU.scaffold_205.15	PREDICTED: natural resistance-associated macrophage protein 2-like [Oreochromis niloticus]	Natural resistance-associated macrophage protein 2 OS=Mus musculus GN=Slc11a2 PE=1 SV=2	sp|P49282|NRAM2_MOUSE	Uncharacterized protein (Fragment) OS=Oreochromis niloticus GN=SLC11A2 (1 of 2) PE=3 SV=1	I3KI83_ORENI	scaffold_205:266692-279172	K_8h	K_BC	OK	4.69124	1.29827	-1.85338	-5.69444	5e-05	0.000183133	yes
XLOC_008999	evm.TU.scaffold_218.11	PREDICTED: EF-hand domain-containing family member C2-like isoform X1 [Oreochromis niloticus]	EF-hand domain-containing family member C2 OS=Danio rerio GN=efhc2 PE=2 SV=2	sp|Q32TF8|EFHC2_DANRE	Uncharacterized protein OS=Oreochromis niloticus GN=LOC100712115 PE=4 SV=1	I3KHC0_ORENI	scaffold_218:269971-277969	K_8h	K_BC	OK	7.22879	2.00329	-1.85138	-6.47947	5e-05	0.000183133	yes
XLOC_020903	evm.TU.scaffold_67.8	peptidoglycan recognition protein L1 [Sebastes schlegelii]	N-acetylmuramoyl-L-alanine amidase OS=Mus musculus GN=Pglyrp2 PE=1 SV=1	sp|Q8VCS0|PGRP2_MOUSE	Peptidoglycan recognition protein L1 OS=Sebastes schlegelii GN=PGRP-L1 PE=2 SV=1	D3WHT0_SEBSC	scaffold_67:92926-95536	K_8h	K_BC	OK	39.2165	11.5272	-1.76641	-11.3806	5e-05	0.000183133	yes
XLOC_010385	evm.TU.scaffold_246.24	PREDICTED: sodium- and chloride-dependent GABA transporter 2-like [Oreochromis niloticus]	Sodium- and chloride-dependent GABA transporter 2 OS=Rattus norvegicus GN=Slc6a13 PE=1 SV=1	sp|P31646|S6A13_RAT	Transporter (Fragment) OS=Oreochromis niloticus GN=SLC6A13 (1 of 2) PE=3 SV=1	I3JTT5_ORENI	scaffold_246:365085-372779	K_8h	K_BC	OK	1112.21	347.998	-1.67628	-63.5576	5e-05	0.000183133	yes
XLOC_023541	evm.TU.scaffold_93.58	PREDICTED: endothelial lipase-like [Xiphophorus maculatus]	Endothelial lipase OS=Mus musculus GN=Lipg PE=2 SV=3	sp|Q9WVG5|LIPE_MOUSE	Uncharacterized protein OS=Gasterosteus aculeatus GN=LIPG PE=3 SV=1	G3NLF2_GASAC	scaffold_93:708588-717817	K_8h	K_BC	OK	18.6263	5.83659	-1.67414	-8.2765	5e-05	0.000183133	yes
XLOC_012735	evm.TU.scaffold_3.236	PREDICTED: AP-1 complex subunit sigma-2-like isoform X2 [Oreochromis niloticus]	AP-1 complex subunit sigma-2 OS=Mus musculus GN=Ap1s2 PE=2 SV=1	sp|Q9DB50|AP1S2_MOUSE	Uncharacterized protein (Fragment) OS=Oryzias latipes GN=AP1S2 (1 of 2) PE=4 SV=1	H2MP57_ORYLA	scaffold_3:3125257-3131500	K_8h	K_BC	OK	4.83073	1.53823	-1.65097	-2.20237	0.02025	0.0420524	yes
XLOC_003461	evm.TU.scaffold_13.282	PREDICTED: calreticulin-like [Pundamilia nyererei]	Calreticulin OS=Oryctolagus cuniculus GN=CALR PE=1 SV=1	sp|P15253|CALR_RABIT	Uncharacterized protein OS=Oreochromis niloticus GN=CALR PE=3 SV=1	I3J0U7_ORENI	scaffold_13:3808636-3813473	K_8h	K_BC	OK	67.3081	21.4937	-1.64687	-13.5127	5e-05	0.000183133	yes
XLOC_011723	evm.TU.scaffold_279.27	PREDICTED: uncharacterized protein LOC103140629 [Poecilia formosa]					scaffold_279:379335-386060	K_8h	K_BC	OK	3.52107	1.15711	-1.60549	-2.98026	0.001	0.0029244	yes
XLOC_011249	evm.TU.scaffold_266.35	PREDICTED: myelin-oligodendrocyte glycoprotein-like [Oreochromis niloticus]	Myelin-oligodendrocyte glycoprotein OS=Rattus norvegicus GN=Mog PE=1 SV=1	sp|Q63345|MOG_RAT	Uncharacterized protein (Fragment) OS=Gasterosteus aculeatus PE=4 SV=1	G3Q8C2_GASAC	scaffold_266:403883-408482	K_8h	K_BC	OK	3.01765	0.999354	-1.59436	-2.51269	0.00465	0.0115821	yes
XLOC_023559	evm.TU.scaffold_93.108	PREDICTED: acetoacetyl-CoA synthetase-like [Oreochromis niloticus]	Acetoacetyl-CoA synthetase OS=Danio rerio GN=aacs PE=2 SV=1	sp|A3QK15|AACS_DANRE	Uncharacterized protein OS=Oreochromis niloticus GN=LOC100692833 PE=4 SV=1	I3KJT9_ORENI	scaffold_93:1536709-1564328	K_8h	K_BC	OK	3.00603	0.996644	-1.59271	-3.46956	0.0001	0.000351669	yes
XLOC_014536	evm.TU.scaffold_348.5	PREDICTED: uncharacterized protein C18orf63-like isoform X5 [Oreochromis niloticus]	Uncharacterized protein C18orf63 OS=Homo sapiens GN=C18orf63 PE=2 SV=2	sp|Q68DL7|CR063_HUMAN	Uncharacterized protein OS=Xiphophorus maculatus GN=C18orf63 PE=4 SV=1	M3ZH81_XIPMA	scaffold_348:45967-54706	K_8h	K_BC	OK	5.39792	1.80376	-1.5814	-4.81459	5e-05	0.000183133	yes
XLOC_013004	evm.TU.scaffold_302.15	PREDICTED: H/ACA ribonucleoprotein complex subunit 3 [Astyanax mexicanus]	H/ACA ribonucleoprotein complex subunit 3 OS=Danio rerio GN=nop10 PE=3 SV=1	sp|Q6DRH5|NOP10_DANRE	Nucleolar protein family A, member 3 (H/ACA small nucleolar RNPs) OS=Xenopus tropicalis GN=nop10 PE=4 SV=1	A4IHX9_XENTR	scaffold_302:261829-264883	K_8h	K_BC	OK	27.136	9.14469	-1.5692	-6.26497	5e-05	0.000183133	yes
XLOC_006237	evm.TU.scaffold_171.6	PREDICTED: band 4.1-like protein 4-like [Neolamprologus brichardi]	Multidrug resistance-associated protein 1 OS=Macaca fascicularis GN=ABCC1 PE=2 SV=1	sp|Q864R9|MRP1_MACFA	Uncharacterized protein OS=Danio rerio GN=LOC100334180 PE=3 SV=1	E7FFF1_DANRE	scaffold_171:45092-61067	K_8h	K_BC	OK	2.24776	0.772628	-1.54065	-4.518	5e-05	0.000183133	yes
XLOC_019706	evm.TU.scaffold_58.9	beta-2-glycoprotein 1 [Perca flavescens]	Beta-2-glycoprotein 1 OS=Canis familiaris GN=APOH PE=2 SV=1	sp|P33703|APOH_CANFA	Beta-2-glycoprotein 1 (Fragment) OS=Perca flavescens GN=Apoh PE=2 SV=1	F1C782_PERFV	scaffold_58:152635-157260	K_8h	K_BC	OK	3.17345	1.09248	-1.53845	-2.38305	0.0092	0.021162	yes
XLOC_008896	evm.TU.scaffold_215.24	PREDICTED: methyltransferase-like protein 6-like [Oreochromis niloticus]	Methyltransferase-like protein 6 OS=Homo sapiens GN=METTL6 PE=2 SV=2	sp|Q8TCB7|METL6_HUMAN	Uncharacterized protein OS=Gasterosteus aculeatus GN=METTL6 PE=4 SV=1	G3NA74_GASAC	scaffold_215:428438-430816	K_8h	K_BC	OK	6.39404	2.21114	-1.53194	-2.93056	0.00065	0.00198115	yes
XLOC_020234	evm.TU.scaffold_61.93	RecName: Full=Type-4 ice-structuring protein; AltName: Full=Antifreeze protein type IV; Flags: Precursor gb|AAM46175.1|AF384676_1 antifreeze protein type IV [Paralichthys olivaceus]	Type-4 ice-structuring protein OS=Paralichthys olivaceus PE=3 SV=1	sp|Q8JI37|AFP4_PAROL	Putative antifreeze type 4 protein OS=Oreochromis niloticus GN=LOC100690101 PE=4 SV=1	I3J3H7_ORENI	scaffold_61:1727667-1730534	K_8h	K_BC	OK	167.104	57.8326	-1.53079	-13.6681	5e-05	0.000183133	yes
XLOC_000583	evm.TU.scaffold_1.145	PREDICTED: centromere protein V-like isoform X1 [Maylandia zebra] ref|XP_004557468.1| PREDICTED: centromere protein V-like isoform X2 [Maylandia zebra] ref|XP_005928541.1| PREDICTED: centromere protein V-like isoform X1 [Haplochromis burtoni] ref|XP_005928542.1| PREDICTED: centromere protein V-like isoform X2 [Haplochromis burtoni]	Centromere protein V OS=Mus musculus GN=Cenpv PE=2 SV=2	sp|Q9CXS4|CENPV_MOUSE	Uncharacterized protein OS=Oreochromis niloticus GN=LOC100702491 PE=4 SV=1	I3K9B0_ORENI	scaffold_1:2867945-2869034	K_8h	K_BC	OK	10.7149	3.75259	-1.51366	-1.9669	0.01875	0.0393868	yes
XLOC_018276	evm.TU.scaffold_487.5	PREDICTED: butyrophilin-like protein 10-like [Maylandia zebra]			Uncharacterized protein (Fragment) OS=Oreochromis niloticus PE=4 SV=1	I3JD16_ORENI	scaffold_487:52756-53738	K_8h	K_BC	OK	89.2206	31.2521	-1.51343	-3.33644	0.00025	0.000824883	yes
XLOC_006291	evm.TU.scaffold_172.13	PREDICTED: double-strand-break repair protein rad21 homolog isoform X1 [Oreochromis niloticus]	Double-strand-break repair protein rad21-like protein 1 OS=Homo sapiens GN=RAD21L1 PE=2 SV=3	sp|Q9H4I0|RD21L_HUMAN	Uncharacterized protein OS=Oreochromis niloticus GN=LOC100698191 PE=4 SV=1	I3KJ86_ORENI	scaffold_172:174997-189580	K_8h	K_BC	OK	5.14839	1.80485	-1.51225	-5.50881	5e-05	0.000183133	yes
XLOC_008836	evm.TU.scaffold_213.36	PREDICTED: gap junction gamma-1 protein-like, partial [Takifugu rubripes]	Gap junction gamma-1 protein OS=Danio rerio GN=gjc1 PE=2 SV=1	sp|Q92052|CXG1_DANRE	Gap junction protein OS=Takifugu rubripes GN=LOC101072154 PE=3 SV=1	H2S5G8_TAKRU	scaffold_213:527100-528893	K_8h	K_BC	OK	7.72156	2.72819	-1.50095	-4.12617	5e-05	0.000183133	yes
XLOC_000554	evm.TU.scaffold_1.57	PREDICTED: T-box transcription factor TBX2b-like [Oreochromis niloticus]	T-box transcription factor TBX2b OS=Danio rerio GN=tbx2b PE=2 SV=4	sp|Q7ZTU9|TBX2_DANRE	Uncharacterized protein OS=Gasterosteus aculeatus PE=4 SV=1	G3QAB6_GASAC	scaffold_1:978613-983027	K_8h	K_BC	OK	1.6138	0.572247	-1.49575	-2.18033	0.0116	0.0259419	yes
XLOC_018001	evm.TU.scaffold_47.76	PREDICTED: proteinase-activated receptor 2-like [Oreochromis niloticus]	Proteinase-activated receptor 2 OS=Mus musculus GN=F2rl1 PE=1 SV=1	sp|P55086|PAR2_MOUSE	Uncharacterized protein OS=Oreochromis niloticus GN=F2RL1 (1 of 2) PE=4 SV=1	I3KE90_ORENI	scaffold_47:1497211-1498695	K_8h	K_BC	OK	2.93335	1.0426	-1.49236	-2.26381	0.0161	0.0344847	yes
XLOC_010390	evm.TU.scaffold_246.41	PREDICTED: cysteine-rich with EGF-like domain protein 2-like isoform X1 [Oreochromis niloticus]	Cysteine-rich with EGF-like domain protein 2 OS=Danio rerio GN=creld2 PE=2 SV=2	sp|Q7SXF6|CREL2_DANRE	Uncharacterized protein (Fragment) OS=Oreochromis niloticus GN=CRELD2 PE=4 SV=1	I3JTV0_ORENI	scaffold_246:601059-605169	K_8h	K_BC	OK	42.0869	14.9957	-1.48882	-8.33759	5e-05	0.000183133	yes
XLOC_012099	evm.TU.scaffold_29.19	interleukin-1 receptor type II [Paralichthys olivaceus]	Interleukin-1 receptor type 2 OS=Homo sapiens GN=IL1R2 PE=1 SV=1	sp|P27930|IL1R2_HUMAN	Interleukin-1 receptor type II OS=Paralichthys olivaceus PE=2 SV=1	A5HIF9_PAROL	scaffold_29:491409-496434	K_8h	K_BC	OK	3.84851	1.37669	-1.4831	-2.80944	0.0011	0.00318666	yes
XLOC_021115	evm.TU.scaffold_69.37	PREDICTED: long-chain-fatty-acid--CoA ligase 3-like isoform X1 [Oreochromis niloticus] ref|XP_005461783.1| PREDICTED: long-chain-fatty-acid--CoA ligase 3-like isoform X2 [Oreochromis niloticus] ref|XP_005461784.1| PREDICTED: long-chain-fatty-acid--CoA ligase 3-like isoform X3 [Oreochromis niloticus]	Long-chain-fatty-acid--CoA ligase 3 OS=Homo sapiens GN=ACSL3 PE=1 SV=3	sp|O95573|ACSL3_HUMAN	Uncharacterized protein OS=Oreochromis niloticus GN=ACSL3 (2 of 2) PE=4 SV=1	I3KBE0_ORENI	scaffold_69:730701-754317	K_8h	K_BC	OK	4.17975	1.49707	-1.48127	-4.12875	5e-05	0.000183133	yes
XLOC_011033	evm.TU.scaffold_260.8	PREDICTED: troponin T, slow skeletal muscle-like [Xiphophorus maculatus]	Troponin T, slow skeletal muscle OS=Rattus norvegicus GN=Tnnt1 PE=2 SV=3	sp|Q7TNB2|TNNT1_RAT	Slow troponin T 1 OS=Sparus aurata GN=sTnT1 PE=2 SV=1	Q3L5C6_SPAAU	scaffold_260:96272-99918	K_8h	K_BC	OK	5.41684	1.95425	-1.47083	-2.76877	0.00525	0.012907	yes
XLOC_020560	evm.TU.scaffold_64.65	PREDICTED: phosphoacetylglucosamine mutase-like [Maylandia zebra] ref|XP_005745679.1| PREDICTED: phosphoacetylglucosamine mutase-like [Pundamilia nyererei]	Phosphoacetylglucosamine mutase OS=Homo sapiens GN=PGM3 PE=1 SV=1	sp|O95394|AGM1_HUMAN	Uncharacterized protein OS=Oreochromis niloticus GN=pgm3 PE=3 SV=1	I3IW27_ORENI	scaffold_64:1237083-1240814	K_8h	K_BC	OK	10.8627	3.9661	-1.45359	-5.65715	5e-05	0.000183133	yes
XLOC_023573	evm.TU.scaffold_94.16	PREDICTED: transcription factor 15-like [Oreochromis niloticus]	Transcription factor 15 OS=Gallus gallus GN=TCF15 PE=2 SV=2	sp|P79782|TCF15_CHICK	Uncharacterized protein OS=Oreochromis niloticus GN=TCF15 (2 of 2) PE=4 SV=1	I3KJ14_ORENI	scaffold_94:168265-169335	K_8h	K_BC	OK	7.1264	2.60468	-1.45207	-2.14566	0.01835	0.0386501	yes
XLOC_016443	evm.TU.scaffold_401.12	PREDICTED: TNFAIP3-interacting protein 1-like [Oreochromis niloticus]	TNFAIP3-interacting protein 1 OS=Mus musculus GN=Tnip1 PE=1 SV=1	sp|Q9WUU8|TNIP1_MOUSE	Uncharacterized protein OS=Dicentrarchus labrax GN=DLA_XVIII03890 PE=4 SV=1	E6ZJ97_DICLA	scaffold_401:121114-124281	K_8h	K_BC	OK	5.07274	1.86878	-1.44067	-2.72405	0.0008	0.00238712	yes
XLOC_002094	evm.TU.scaffold_113.4	PREDICTED: sterol regulatory element-binding protein 1-like [Haplochromis burtoni]	Sterol regulatory element-binding protein 1 OS=Homo sapiens GN=SREBF1 PE=1 SV=2	sp|P36956|SRBP1_HUMAN	Uncharacterized protein OS=Oreochromis niloticus GN=srebf1 PE=4 SV=1	I3J1Y7_ORENI	scaffold_113:127004-156961	K_8h	K_BC	OK	28.2179	10.4076	-1.43898	-18.3023	5e-05	0.000183133	yes
XLOC_004365	evm.TU.scaffold_144.4	PREDICTED: lipocalin-like isoform X1 [Maylandia zebra] ref|XP_005722551.1| PREDICTED: lipocalin-like isoform X1 [Pundamilia nyererei] ref|XP_005912129.1| PREDICTED: lipocalin-like isoform X1 [Haplochromis burtoni]	Lipocalin OS=Bufo marinus PE=1 SV=1	sp|Q01584|LIPO_BUFMA	Lipocalin OS=Dicentrarchus labrax GN=LIPO PE=4 SV=1	E6ZIH5_DICLA	scaffold_144:47167-48541	K_8h	K_BC	OK	4.16586	1.54659	-1.42952	-2.08089	0.0157	0.0337307	yes
XLOC_012310	evm.TU.scaffold_293.2	immunoglobulin light chain 2 [Paralichthys olivaceus]	Ig kappa chain V region 3547 OS=Oryctolagus cuniculus PE=1 SV=1	sp|P01694|KV13_RABIT	Uncharacterized protein (Fragment) OS=Gasterosteus aculeatus PE=4 SV=1	G3P9A5_GASAC	scaffold_293:5021-5483	K_8h	K_BC	OK	310.285	115.558	-1.42498	-9.10058	5e-05	0.000183133	yes
XLOC_001143	asmbl_3599|g.5294	PREDICTED: protocadherin Fat 4-like isoform X2 [Haplochromis burtoni]	Protocadherin Fat 4 OS=Homo sapiens GN=FAT4 PE=1 SV=2	sp|Q6V0I7|FAT4_HUMAN	Uncharacterized protein (Fragment) OS=Takifugu rubripes PE=4 SV=1	H2SFT3_TAKRU	scaffold_103:551965-560974	K_8h	K_BC	OK	3.49851	1.30648	-1.42106	-6.75944	5e-05	0.000183133	yes
XLOC_023721	evm.TU.scaffold_96.28	Homologous-pairing protein 2 homolog [Anoplopoma fimbria]	Homologous-pairing protein 2 homolog OS=Mus musculus GN=Psmc3ip PE=1 SV=1	sp|O35047|HOP2_MOUSE	Homologous-pairing protein 2 homolog OS=Anoplopoma fimbria GN=HOP2 PE=2 SV=1	C3KHP4_ANOFI	scaffold_96:321600-324606	K_8h	K_BC	OK	20.7871	7.83266	-1.40811	-4.04975	5e-05	0.000183133	yes
XLOC_004094	evm.TU.scaffold_14.207	PREDICTED: angiotensin-converting enzyme 2 [Poecilia formosa]	Angiotensin-converting enzyme 2 OS=Paguma larvata GN=ACE2 PE=1 SV=1	sp|Q56NL1|ACE2_PAGLA	Uncharacterized protein (Fragment) OS=Xiphophorus maculatus GN=ACE2 PE=4 SV=1	M3ZIE3_XIPMA	scaffold_14:3742397-3751233	K_8h	K_BC	OK	2.64052	1.01599	-1.37794	-3.31053	0.00015	0.000514241	yes
XLOC_023595	evm.TU.scaffold_94.73	PREDICTED: tubulin alpha chain-like [Takifugu rubripes]	Tubulin alpha chain OS=Torpedo marmorata PE=2 SV=1	sp|P36220|TBA_TORMA	Tubulin alpha-1B chain OS=Crotalus adamanteus PE=2 SV=1	J3S9T2_CROAD	scaffold_94:1114844-1117178	K_8h	K_BC	OK	25.4199	9.7821	-1.37774	-7.94633	5e-05	0.000183133	yes
XLOC_016976	evm.TU.scaffold_420.6	C-C motif chemokine 19 precursor [Anoplopoma fimbria]	C-C motif chemokine 19 OS=Mus musculus GN=Ccl19 PE=1 SV=1	sp|O70460|CCL19_MOUSE	C-C motif chemokine 19 OS=Anoplopoma fimbria GN=CCL19 PE=4 SV=1	C3KGZ7_ANOFI	scaffold_420:81678-85464	K_8h	K_BC	OK	75.1603	29.2028	-1.36386	-7.48032	5e-05	0.000183133	yes
XLOC_006621	evm.TU.scaffold_179.50	PREDICTED: methionine--tRNA ligase, cytoplasmic-like isoform X2 [Maylandia zebra]	Methionine--tRNA ligase, cytoplasmic OS=Xenopus laevis GN=mars PE=2 SV=1	sp|Q6PF21|SYMC_XENLA	Uncharacterized protein OS=Gasterosteus aculeatus GN=MARS PE=3 SV=1	G3NT96_GASAC	scaffold_179:929765-940896	K_8h	K_BC	OK	2.47837	0.974193	-1.34711	-2.90748	0.0004	0.00127204	yes
XLOC_013309	evm.TU.scaffold_31.134	PREDICTED: DNA replication complex GINS protein SLD5-like [Oreochromis niloticus]	DNA replication complex GINS protein SLD5 OS=Mus musculus GN=Gins4 PE=1 SV=1	sp|Q99LZ3|SLD5_MOUSE	Uncharacterized protein OS=Oreochromis niloticus GN=LOC100691630 PE=4 SV=1	I3JWY1_ORENI	scaffold_31:2589335-2591964	K_8h	K_BC	OK	27.7456	10.9163	-1.34578	-4.59701	5e-05	0.000183133	yes
XLOC_002194	evm.TU.scaffold_115.35	unnamed protein product [Tetraodon nigroviridis]			Chromosome 13 SCAF15035, whole genome shotgun sequence OS=Tetraodon nigroviridis GN=GSTENG00033329001 PE=4 SV=1	Q4RJQ4_TETNG	scaffold_115:509173-511090	K_8h	K_BC	OK	4.02442	1.58376	-1.34543	-2.08851	0.013	0.0286469	yes
XLOC_007347	evm.TU.scaffold_19.23	unnamed protein product [Tetraodon nigroviridis]	Protein phosphatase 1 regulatory subunit 12B OS=Mus musculus GN=Ppp1r12b PE=1 SV=2	sp|Q8BG95|MYPT2_MOUSE	Chromosome 9 SCAF14729, whole genome shotgun sequence OS=Tetraodon nigroviridis GN=GSTENG00023630001 PE=4 SV=1	Q4S5Q5_TETNG	scaffold_19:285416-298704	K_8h	K_BC	OK	5.81724	2.32176	-1.32512	-5.0811	5e-05	0.000183133	yes
XLOC_003706	evm.TU.scaffold_134.13	PREDICTED: PR domain zinc finger protein 8 [Poecilia formosa] ref|XP_007547448.1| PREDICTED: PR domain zinc finger protein 8 [Poecilia formosa]	PR domain zinc finger protein 8 OS=Homo sapiens GN=PRDM8 PE=2 SV=3	sp|Q9NQV8|PRDM8_HUMAN	Uncharacterized protein (Fragment) OS=Xiphophorus maculatus GN=PRDM8 PE=4 SV=1	M4A6A7_XIPMA	scaffold_134:181234-188565	K_8h	K_BC	OK	2.8842	1.15218	-1.32381	-3.49855	5e-05	0.000183133	yes
XLOC_018995	evm.TU.scaffold_52.120	PREDICTED: protein FAM83F-like [Maylandia zebra]	Protein FAM83F OS=Homo sapiens GN=FAM83F PE=1 SV=1	sp|Q8NEG4|FA83F_HUMAN	Uncharacterized protein OS=Takifugu rubripes GN=FAM83F (2 of 2) PE=4 SV=1	H2U436_TAKRU	scaffold_52:1962118-1986271	K_8h	K_BC	OK	1.96931	0.791829	-1.31443	-3.40982	5e-05	0.000183133	yes
XLOC_014988	evm.TU.scaffold_36.10	PREDICTED: alpha-2,8-sialyltransferase 8F-like [Xiphophorus maculatus]	Alpha-2,8-sialyltransferase 8F OS=Homo sapiens GN=ST8SIA6 PE=2 SV=1	sp|P61647|SIA8F_HUMAN	Uncharacterized protein OS=Xiphophorus maculatus PE=4 SV=1	M4A214_XIPMA	scaffold_36:160735-166115	K_8h	K_BC	OK	70.4725	28.5924	-1.30143	-10.4434	5e-05	0.000183133	yes
XLOC_019978	evm.TU.scaffold_6.280	PREDICTED: crossover junction endonuclease EME1-like isoform X2 [Maylandia zebra] ref|XP_004569767.1| PREDICTED: crossover junction endonuclease EME1-like isoform X3 [Maylandia zebra] ref|XP_004569768.1| PREDICTED: crossover junction endonuclease EME1-like isoform X4 [Maylandia zebra]	Crossover junction endonuclease EME1 OS=Pongo abelii GN=EME1 PE=3 SV=1	sp|Q5NVA9|EME1_PONAB	Uncharacterized protein OS=Oreochromis niloticus GN=LOC100707417 PE=4 SV=1	I3KTV8_ORENI	scaffold_6:4949866-4956594	K_8h	K_BC	OK	3.53729	1.44036	-1.29622	-3.27618	0.00015	0.000514241	yes
XLOC_000536	evm.TU.scaffold_1.4	PREDICTED: potassium channel subfamily K member 13-like [Oreochromis niloticus]	Potassium channel subfamily K member 13 OS=Homo sapiens GN=KCNK13 PE=2 SV=2	sp|Q9HB14|KCNKD_HUMAN	Uncharacterized protein OS=Takifugu rubripes PE=3 SV=1	H2UHK2_TAKRU	scaffold_1:50541-51995	K_8h	K_BC	OK	3.84496	1.57041	-1.29183	-2.63276	0.00205	0.00558853	yes
XLOC_019134	evm.TU.scaffold_531.1	PREDICTED: uncharacterized protein LOC102080835 [Oreochromis niloticus]					scaffold_531:65-1607	K_8h	K_BC	OK	31.883	13.0667	-1.28689	-8.79016	5e-05	0.000183133	yes
XLOC_001480	evm.TU.scaffold_107.95	Solute carrier family 2, facilitated glucose transporter member 11 [Anoplopoma fimbria]	Solute carrier family 2, facilitated glucose transporter member 11 OS=Homo sapiens GN=SLC2A11 PE=2 SV=1	sp|Q9BYW1|GTR11_HUMAN	Solute carrier family 2, facilitated glucose transporter member 11 OS=Anoplopoma fimbria GN=GTR11 PE=2 SV=1	C3KI70_ANOFI	scaffold_107:1477306-1482507	K_8h	K_BC	OK	71.1211	29.1565	-1.28646	-12.235	5e-05	0.000183133	yes
XLOC_013697	evm.TU.scaffold_322.17	PREDICTED: amphoterin-induced protein 2-like isoform X1 [Pundamilia nyererei] ref|XP_005743353.1| PREDICTED: amphoterin-induced protein 2-like isoform X2 [Pundamilia nyererei] ref|XP_005743354.1| PREDICTED: amphoterin-induced protein 2-like isoform X3 [Pundamilia nyererei]	Amphoterin-induced protein 2 OS=Mus musculus GN=Amigo2 PE=1 SV=1	sp|Q80ZD9|AMGO2_MOUSE	Uncharacterized protein (Fragment) OS=Gasterosteus aculeatus GN=AMIGO2 PE=4 SV=1	G3Q7D4_GASAC	scaffold_322:310388-315340	K_8h	K_BC	OK	1.89025	0.775835	-1.28475	-2.14194	0.00675	0.0160874	yes
XLOC_012050	evm.TU.scaffold_288.21	PREDICTED: fumarylacetoacetase-like [Maylandia zebra] ref|XP_005742916.1| PREDICTED: fumarylacetoacetase-like [Pundamilia nyererei]	Fumarylacetoacetase OS=Homo sapiens GN=FAH PE=1 SV=2	sp|P16930|FAAA_HUMAN	Fumarylacetoacetase OS=Osmerus mordax GN=FAAA PE=2 SV=1	C1BJG5_OSMMO	scaffold_288:476398-493316	K_8h	K_BC	OK	76.9527	31.7709	-1.27627	-13.5749	5e-05	0.000183133	yes
XLOC_021395	evm.TU.scaffold_7.375	PREDICTED: keratin, type I cytoskeletal 13-like isoform X1 [Oreochromis niloticus]	Keratin, type I cytoskeletal 13 OS=Oncorhynchus mykiss GN=krt13 PE=2 SV=1	sp|Q8JFQ6|K1C13_ONCMY	Uncharacterized protein OS=Oreochromis niloticus GN=LOC100691748 PE=4 SV=1	I3JR11_ORENI	scaffold_7:5495409-5502900	K_8h	K_BC	OK	2.16517	0.893946	-1.27622	-2.36723	0.00235	0.00630808	yes
XLOC_022357	evm.TU.scaffold_8.177	S-adenosylmethionine mitochondrial carrier protein [Salmo salar]	S-adenosylmethionine mitochondrial carrier protein OS=Danio rerio GN=slc25a26 PE=2 SV=1	sp|Q4V9P0|SAMC_DANRE	S-adenosylmethionine mitochondrial carrier protein OS=Salmo salar GN=SAMC PE=2 SV=1	B5X6A0_SALSA	scaffold_8:2793103-2846071	K_8h	K_BC	OK	3.36878	1.39663	-1.27028	-2.44302	0.005	0.012352	yes
XLOC_017993	evm.TU.scaffold_47.57	betaine homocysteine S-methyltansferase [Paralichthys olivaceus]	Betaine--homocysteine S-methyltransferase 1 OS=Danio rerio GN=bhmt PE=2 SV=1	sp|Q32LQ4|BHMT1_DANRE	Betaine homocysteine S-methyltansferase OS=Paralichthys olivaceus GN=BHMT PE=2 SV=1	A2TF10_PAROL	scaffold_47:1166181-1169850	K_8h	K_BC	OK	57.0761	24.0056	-1.24952	-9.65982	5e-05	0.000183133	yes
XLOC_017926	evm.TU.scaffold_47.58	PREDICTED: dimethylglycine dehydrogenase, mitochondrial [Poecilia formosa]	Dimethylglycine dehydrogenase, mitochondrial OS=Rattus norvegicus GN=Dmgdh PE=1 SV=1	sp|Q63342|M2GD_RAT	Uncharacterized protein OS=Oreochromis niloticus GN=dmgdh PE=3 SV=1	I3JKB5_ORENI	scaffold_47:1173072-1189437	K_8h	K_BC	OK	46.3431	19.5055	-1.24848	-13.8965	5e-05	0.000183133	yes
XLOC_020175	evm.TU.scaffold_60.108						scaffold_60:1526112-1526729	K_8h	K_BC	OK	54.4357	22.9378	-1.24682	-3.60582	5e-05	0.000183133	yes
XLOC_001331	evm.TU.scaffold_105.93	PREDICTED: mth938 domain-containing protein-like isoformX1 [Oreochromis niloticus] ref|XP_003449002.1| PREDICTED: mth938 domain-containing protein-like isoformX2 [Oreochromis niloticus] ref|XP_005474916.1| PREDICTED: mth938 domain-containing protein-like isoform X3 [Oreochromis niloticus] ref|XP_005474917.1| PREDICTED: mth938 domain-containing protein-like isoform X4 [Oreochromis niloticus] ref|X…	Mth938 domain-containing protein OS=Danio rerio GN=aamdc PE=2 SV=1	sp|Q502H1|AAMDC_DANRE	Uncharacterized protein OS=Oreochromis niloticus GN=LOC100697162 PE=4 SV=1	I3IYC6_ORENI	scaffold_105:1365750-1367863	K_8h	K_BC	OK	12.0208	5.0674	-1.24622	-2.83965	0.0013	0.00370757	yes
XLOC_006570	evm.TU.scaffold_177.45	PREDICTED: mitochondrial import inner membrane translocase subunit Tim9-like [Xiphophorus maculatus] ref|XP_007578206.1| PREDICTED: mitochondrial import inner membrane translocase subunit Tim9 [Poecilia formosa] ref|XP_007578207.1| PREDICTED: mitochondrial import inner membrane translocase subunit Tim9 [Poecilia formosa] ref|XP_007578208.1| PREDICTED: mitochondrial import inner membrane transloca…	Mitochondrial import inner membrane translocase subunit Tim9 OS=Homo sapiens GN=TIMM9 PE=1 SV=1	sp|Q9Y5J7|TIM9_HUMAN	Uncharacterized protein OS=Xiphophorus maculatus GN=TIMM9 PE=4 SV=1	M3ZRT5_XIPMA	scaffold_177:893515-894497	K_8h	K_BC	OK	147.6	62.3022	-1.24434	-3.28974	0.00015	0.000514241	yes
XLOC_021681	evm.TU.scaffold_73.8	PREDICTED: myb/SANT-like DNA-binding domain-containing protein 4-like [Oreochromis niloticus]	Myb/SANT-like DNA-binding domain-containing protein 4 OS=Rattus norvegicus GN=Msantd4 PE=2 SV=1	sp|Q501L3|MSD4_RAT	Uncharacterized protein (Fragment) OS=Gasterosteus aculeatus GN=MSANTD4 PE=4 SV=1	G3NZK4_GASAC	scaffold_73:125638-138566	K_8h	K_BC	OK	1.45795	0.620602	-1.2322	-2.33626	0.00645	0.0154464	yes
XLOC_005293	evm.TU.scaffold_16.28	PREDICTED: proline dehydrogenase 1, mitochondrial-like [Oreochromis niloticus]	Proline dehydrogenase 1, mitochondrial OS=Mus musculus GN=Prodh PE=2 SV=2	sp|Q9WU79|PROD_MOUSE	Uncharacterized protein OS=Oreochromis niloticus GN=PRODH (1 of 2) PE=4 SV=1	I3K8W0_ORENI	scaffold_16:467746-474163	K_8h	K_BC	OK	106.909	45.6735	-1.22696	-16.7067	5e-05	0.000183133	yes
XLOC_022079	evm.TU.scaffold_77.105						scaffold_77:1844041-1845070	K_8h	K_BC	OK	56.5691	24.1875	-1.22575	-8.8404	5e-05	0.000183133	yes
XLOC_005903	evm.TU.scaffold_168.49	PREDICTED: probable palmitoyltransferase ZDHHC21-like isoform X1 [Oreochromis niloticus]	Probable palmitoyltransferase ZDHHC21 OS=Bos taurus GN=ZDHHC21 PE=2 SV=1	sp|A2VDT6|ZDH21_BOVIN	Uncharacterized protein OS=Oreochromis niloticus GN=LOC100710792 PE=4 SV=1	I3K721_ORENI	scaffold_168:741569-744307	K_8h	K_BC	OK	6.39016	2.73467	-1.22448	-2.33325	0.0053	0.0130174	yes
XLOC_019141	evm.TU.scaffold_534.1	PREDICTED: aminopeptidase N-like [Oreochromis niloticus]	Aminopeptidase N OS=Oryctolagus cuniculus GN=ANPEP PE=1 SV=4	sp|P15541|AMPN_RABIT	Uncharacterized protein (Fragment) OS=Oreochromis niloticus GN=ANPEP (3 of 4) PE=4 SV=1	I3J8N5_ORENI	scaffold_534:342-6881	K_8h	K_BC	OK	1.31349	0.565155	-1.21669	-2.14542	0.0082	0.0191283	yes
XLOC_009978	evm.TU.scaffold_2371.1	PREDICTED: up-regulator of cell proliferation-like, partial [Neolamprologus brichardi]	Interferon-induced very large GTPase 1 OS=Mus musculus GN=Gvin1 PE=1 SV=1	sp|Q80SU7|GVIN1_MOUSE	Uncharacterized protein (Fragment) OS=Gasterosteus aculeatus GN=URGCP PE=4 SV=1	G3Q8W8_GASAC	scaffold_2371:9-986	K_8h	K_BC	OK	38.3369	16.5038	-1.21594	-6.57828	5e-05	0.000183133	yes
XLOC_012182	evm.TU.scaffold_29.44	PREDICTED: hydroxyacid oxidase 2-like isoform X1 [Pundamilia nyererei] ref|XP_005932567.1| PREDICTED: hydroxyacid oxidase 2-like [Haplochromis burtoni]	Hydroxyacid oxidase 2 OS=Bos taurus GN=HAO2 PE=2 SV=1	sp|Q3ZBW2|HAOX2_BOVIN	Uncharacterized protein OS=Oreochromis niloticus GN=LOC100712051 PE=4 SV=1	I3KF57_ORENI	scaffold_29:951835-955620	K_8h	K_BC	OK	136.511	58.8187	-1.21467	-14.321	5e-05	0.000183133	yes
XLOC_006674	evm.TU.scaffold_18.99	PREDICTED: neural cell adhesion molecule L1-like protein-like [Takifugu rubripes]	Neural cell adhesion molecule L1-like protein OS=Homo sapiens GN=CHL1 PE=1 SV=4	sp|O00533|CHL1_HUMAN	Uncharacterized protein (Fragment) OS=Gasterosteus aculeatus GN=CHL1 (2 of 2) PE=4 SV=1	G3NVB9_GASAC	scaffold_18:1251411-1298171	K_8h	K_BC	OK	5.13192	2.21588	-1.21162	-7.06727	5e-05	0.000183133	yes
XLOC_020823	asmbl_63264|g.95072	PREDICTED: interferon-induced very large GTPase 1-like [Oreochromis niloticus]	Up-regulator of cell proliferation OS=Mus musculus GN=Urgcp PE=2 SV=1	sp|Q5NCI0|URGCP_MOUSE	Uncharacterized protein (Fragment) OS=Oreochromis niloticus GN=URGCP (6 of 15) PE=4 SV=1	I3KXD1_ORENI	scaffold_661:1115-4472	K_8h	K_BC	OK	15.0728	6.51645	-1.20979	-4.11951	5e-05	0.000183133	yes
XLOC_011598	evm.TU.scaffold_275.12	PREDICTED: mitochondrial import inner membrane translocase subunit TIM50 isoform X1 [Poecilia formosa]	Mitochondrial import inner membrane translocase subunit TIM50 OS=Danio rerio GN=timm50 PE=2 SV=2	sp|Q6NWD4|TIM50_DANRE	Uncharacterized protein OS=Gasterosteus aculeatus GN=TIMM50 PE=4 SV=1	G3PJN6_GASAC	scaffold_275:397513-417184	K_8h	K_BC	OK	10.6133	4.59865	-1.20659	-4.68631	5e-05	0.000183133	yes
XLOC_011729	evm.TU.scaffold_28.10	Protein disulfide-isomerase A4 [Dicentrarchus labrax]	Protein disulfide-isomerase A4 OS=Homo sapiens GN=PDIA4 PE=1 SV=2	sp|P13667|PDIA4_HUMAN	Protein disulfide-isomerase A4 OS=Dicentrarchus labrax GN=PDIA4 PE=3 SV=1	E6ZII6_DICLA	scaffold_28:155721-159933	K_8h	K_BC	OK	151.651	65.8584	-1.20332	-20.1617	5e-05	0.000183133	yes
XLOC_018997	evm.TU.scaffold_52.131	Beta-galactoside-binding lectin [Anoplopoma fimbria] gb|ACQ58954.1| Beta-galactoside-binding lectin [Anoplopoma fimbria]	Beta-galactoside-binding lectin OS=Electrophorus electricus PE=1 SV=1	sp|P08520|LEG_ELEEL	Uncharacterized protein OS=Gasterosteus aculeatus GN=LGALS1 (1 of 3) PE=4 SV=1	G3N4D3_GASAC	scaffold_52:2165782-2168433	K_8h	K_BC	OK	675.301	293.272	-1.20329	-13.6922	5e-05	0.000183133	yes
XLOC_003161	evm.TU.scaffold_128.31	PREDICTED: calreticulin-like [Pundamilia nyererei]	Calreticulin OS=Oryctolagus cuniculus GN=CALR PE=1 SV=1	sp|P15253|CALR_RABIT	Uncharacterized protein OS=Gasterosteus aculeatus GN=CALR3 (1 of 2) PE=3 SV=1	G3NFC9_GASAC	scaffold_128:472499-483293	K_8h	K_BC	OK	193.346	84.2378	-1.19865	-27.3212	5e-05	0.000183133	yes
XLOC_013690	evm.TU.scaffold_321.27	PREDICTED: interferon-induced very large GTPase 1-like, partial [Maylandia zebra]			Uncharacterized protein (Fragment) OS=Oreochromis niloticus GN=URGCP (3 of 15) PE=4 SV=1	I3J692_ORENI	scaffold_321:398967-400882	K_8h	K_BC	OK	50.2863	21.9239	-1.19766	-9.70434	5e-05	0.000183133	yes
XLOC_014021	evm.TU.scaffold_331.3	PREDICTED: mesencephalic astrocyte-derived neurotrophic factor-like [Maylandia zebra] ref|XP_005740942.1| PREDICTED: mesencephalic astrocyte-derived neurotrophic factor-like [Pundamilia nyererei] ref|XP_005928997.1| PREDICTED: mesencephalic astrocyte-derived neurotrophic factor-like [Haplochromis burtoni]	Mesencephalic astrocyte-derived neurotrophic factor OS=Bos taurus GN=MANF PE=1 SV=2	sp|P80513|MANF_BOVIN	Uncharacterized protein (Fragment) OS=Oryzias latipes GN=LOC101162997 PE=4 SV=1	H2LCW5_ORYLA	scaffold_331:31041-33587	K_8h	K_BC	OK	130.384	56.8842	-1.19667	-8.25919	5e-05	0.000183133	yes
XLOC_022267	evm.TU.scaffold_8.265	PREDICTED: neuron-specific protein family member 1-like [Oreochromis niloticus] ref|XP_004545248.1| PREDICTED: neuron-specific protein family member 1-like [Maylandia zebra] ref|XP_005731367.1| PREDICTED: neuron-specific protein family member 1-like [Pundamilia nyererei]	Neuron-specific protein family member 1 OS=Gallus gallus GN=NSG1 PE=2 SV=1	sp|Q8QFP1|NSG1_CHICK	Uncharacterized protein OS=Oreochromis niloticus GN=LOC100699369 PE=4 SV=1	I3KTK9_ORENI	scaffold_8:4385484-4388907	K_8h	K_BC	OK	9.84582	4.30537	-1.19338	-2.18189	0.0076	0.0178925	yes
XLOC_000863	evm.TU.scaffold_10.129	PREDICTED: mutS protein homolog 4 isoform X2 [Poecilia formosa]	MutS protein homolog 4 OS=Homo sapiens GN=MSH4 PE=1 SV=2	sp|O15457|MSH4_HUMAN	Uncharacterized protein (Fragment) OS=Oryzias latipes GN=LOC101160275 PE=3 SV=1	H2MNA4_ORYLA	scaffold_10:1985336-1991938	K_8h	K_BC	OK	1.8216	0.796737	-1.19303	-2.68625	0.00115	0.00331831	yes
XLOC_019130	evm.TU.scaffold_530.1	PREDICTED: uncharacterized protein LOC103133341, partial [Poecilia formosa]			G2/M phase-specific E3 ubiquitin-protein ligase OS=Dicentrarchus labrax GN=G2E3 PE=4 SV=1	E6ZFG0_DICLA	scaffold_530:4661-7382	K_8h	K_BC	OK	2.63147	1.15127	-1.19265	-1.94589	0.01385	0.0302583	yes
XLOC_020062	evm.TU.scaffold_6.157	Cytochrome c oxidase assembly protein COX19 [Dicentrarchus labrax]	Cytochrome c oxidase assembly protein COX19 OS=Bos taurus GN=COX19 PE=3 SV=1	sp|A8E4L1|COX19_BOVIN	Cytochrome c oxidase assembly protein COX19 OS=Dicentrarchus labrax GN=COX19 PE=4 SV=1	E6ZGK2_DICLA	scaffold_6:2477829-2479573	K_8h	K_BC	OK	43.1259	18.8738	-1.19217	-1.90579	0.02155	0.0443454	yes
XLOC_015041	evm.TU.scaffold_36.182	PREDICTED: monocyte to macrophage differentiation factor-like isoform X1 [Pundamilia nyererei] ref|XP_005924231.1| PREDICTED: monocyte to macrophage differentiation factor-like isoform X1 [Haplochromis burtoni]	Monocyte to macrophage differentiation factor OS=Homo sapiens GN=MMD PE=2 SV=2	sp|Q15546|PAQRB_HUMAN	Uncharacterized protein OS=Oreochromis niloticus GN=LOC100706536 PE=4 SV=1	I3JT19_ORENI	scaffold_36:2982086-2991740	K_8h	K_BC	OK	16.8678	7.38607	-1.1914	-5.25221	5e-05	0.000183133	yes
XLOC_000025	evm.TU.scaffold_0.60	PREDICTED: trafficking protein particle complex subunit 9 isoform X4 [Oreochromis niloticus]	Trafficking protein particle complex subunit 9 OS=Xenopus laevis GN=trappc9 PE=2 SV=1	sp|Q6PA97|TPPC9_XENLA	Uncharacterized protein OS=Takifugu rubripes GN=LOC101071365 PE=4 SV=1	H2TGI4_TAKRU	scaffold_0:782295-798799	K_8h	K_BC	OK	3.2095	1.41278	-1.18381	-2.13416	0.0073	0.017261	yes
XLOC_009301	evm.TU.scaffold_223.30	PREDICTED: inositol-3-phosphate synthase 1 [Poecilia formosa]	Inositol-3-phosphate synthase 1-A OS=Xenopus laevis GN=isyna1-a PE=2 SV=1	sp|Q7ZXY0|INO1A_XENLA	Uncharacterized protein OS=Oreochromis niloticus GN=LOC100704062 PE=4 SV=1	I3IXX3_ORENI	scaffold_223:578605-584756	K_8h	K_BC	OK	43.3387	19.0816	-1.18347	-9.85527	5e-05	0.000183133	yes
XLOC_022224	evm.TU.scaffold_8.124	Netrin-4 [Dicentrarchus labrax]	Netrin-4 OS=Mus musculus GN=Ntn4 PE=2 SV=2	sp|Q9JI33|NET4_MOUSE	Netrin-4 OS=Dicentrarchus labrax GN=NTN4 PE=4 SV=1	E6ZFV1_DICLA	scaffold_8:1934048-1939208	K_8h	K_BC	OK	5.52453	2.46392	-1.1649	-3.85102	5e-05	0.000183133	yes
XLOC_016081	evm.TU.scaffold_4.282	PREDICTED: long-chain-fatty-acid--CoA ligase 4-like [Pundamilia nyererei]	Long-chain-fatty-acid--CoA ligase 4 OS=Homo sapiens GN=ACSL4 PE=1 SV=2	sp|O60488|ACSL4_HUMAN	Uncharacterized protein (Fragment) OS=Oreochromis niloticus GN=LOC100704074 PE=4 SV=1	I3KM06_ORENI	scaffold_4:4316148-4324350	K_8h	K_BC	OK	22.7014	10.1716	-1.15824	-8.07978	5e-05	0.000183133	yes
XLOC_023316	evm.TU.scaffold_91.6	PREDICTED: protein FAM173A-like [Oreochromis niloticus]	Protein FAM173A OS=Homo sapiens GN=FAM173A PE=2 SV=1	sp|Q9BQD7|F173A_HUMAN	Uncharacterized protein OS=Oreochromis niloticus GN=LOC100702481 PE=4 SV=1	I3KTC8_ORENI	scaffold_91:48679-50306	K_8h	K_BC	OK	7.49241	3.35737	-1.1581	-2.11051	0.01245	0.0275796	yes
XLOC_021171	evm.TU.scaffold_7.88	PREDICTED: trafficking kinesin-binding protein 1-like [Xiphophorus maculatus]	Trafficking kinesin-binding protein 1 OS=Homo sapiens GN=TRAK1 PE=1 SV=1	sp|Q9UPV9|TRAK1_HUMAN	Uncharacterized protein (Fragment) OS=Xiphophorus maculatus PE=4 SV=1	M3ZDB2_XIPMA	scaffold_7:1055613-1059687	K_8h	K_BC	OK	3.2433	1.45434	-1.1571	-1.98517	0.01065	0.0240602	yes
XLOC_017895	evm.TU.scaffold_468.4	PREDICTED: transcription factor 19-like isoform X1 [Oreochromis niloticus] ref|XP_005459142.1| PREDICTED: transcription factor 19-like isoform X2 [Oreochromis niloticus]	Transcription factor 19 OS=Sus scrofa GN=TCF19 PE=3 SV=1	sp|Q9TSV4|TCF19_PIG	Transcription factor 19 OS=Oryzias dancena GN=TCF19 PE=4 SV=1	C0JW51_9SMEG	scaffold_468:36114-41033	K_8h	K_BC	OK	3.39197	1.52863	-1.14989	-2.86947	0.0007	0.00211787	yes
XLOC_016502	evm.TU.scaffold_406.9	PREDICTED: gamma-aminobutyric acid receptor subunit rho-3-like [Oryzias latipes]	Gamma-aminobutyric acid receptor subunit rho-3 OS=Homo sapiens GN=GABRR3 PE=2 SV=2	sp|A8MPY1|GBRR3_HUMAN	Uncharacterized protein (Fragment) OS=Oreochromis niloticus GN=LOC100708037 PE=3 SV=1	I3JMU7_ORENI	scaffold_406:61557-73344	K_8h	K_BC	OK	9.3567	4.22154	-1.14823	-4.82456	5e-05	0.000183133	yes
XLOC_016031	evm.TU.scaffold_4.111	PREDICTED: sterol-4-alpha-carboxylate 3-dehydrogenase, decarboxylating-like [Takifugu rubripes]	Sterol-4-alpha-carboxylate 3-dehydrogenase, decarboxylating OS=Mus musculus GN=Nsdhl PE=2 SV=1	sp|Q9R1J0|NSDHL_MOUSE	Uncharacterized protein (Fragment) OS=Takifugu rubripes GN=LOC101061359 PE=3 SV=1	H2TFD0_TAKRU	scaffold_4:1437176-1439539	K_8h	K_BC	OK	3.90962	1.77488	-1.13931	-2.15948	0.0055	0.0134446	yes
XLOC_001457	evm.TU.scaffold_107.54	PREDICTED: tumor suppressor candidate 2-like [Poecilia formosa]	Tumor suppressor candidate 2 OS=Mus musculus GN=Tusc2 PE=1 SV=3	sp|Q9WVF8|TUSC2_MOUSE	Uncharacterized protein OS=Xiphophorus maculatus GN=TUSC2 (1 of 2) PE=4 SV=1	M4AS08_XIPMA	scaffold_107:740902-741970	K_8h	K_BC	OK	30.8679	14.028	-1.13779	-2.15914	0.00705	0.0167368	yes
XLOC_008227	evm.TU.scaffold_201.33	THAP domain-containing protein 4 [Salmo salar] gb|ACM08898.1| THAP domain-containing protein 4 [Salmo salar]	THAP domain-containing protein 1 OS=Rattus norvegicus GN=Thap1 PE=2 SV=1	sp|Q5U208|THAP1_RAT	THAP domain-containing protein 4 OS=Salmo salar GN=THAP4 PE=2 SV=1	B9EN01_SALSA	scaffold_201:384710-387321	K_8h	K_BC	OK	2.66167	1.21005	-1.13726	-1.85229	0.01245	0.0275796	yes
XLOC_011738	evm.TU.scaffold_28.32	Carboxymethylenebutenolidase homolog [Dicentrarchus labrax]	Carboxymethylenebutenolidase homolog OS=Xenopus laevis GN=cmbl PE=2 SV=1	sp|Q5XH09|CMBL_XENLA	Carboxymethylenebutenolidase homolog OS=Dicentrarchus labrax GN=CMBL PE=4 SV=1	E6ZIK3_DICLA	scaffold_28:507001-508526	K_8h	K_BC	OK	20.1509	9.1978	-1.13148	-3.87532	5e-05	0.000183133	yes
XLOC_010616	evm.TU.scaffold_250.3	unnamed protein product [Tetraodon nigroviridis]	Cytochrome P450 2K1 OS=Oncorhynchus mykiss GN=cyp2k1 PE=2 SV=1	sp|Q92090|CP2K1_ONCMY	Chromosome 3 SCAF14593, whole genome shotgun sequence. (Fragment) OS=Tetraodon nigroviridis GN=GSTENG00018528001 PE=3 SV=1	Q4SGQ3_TETNG	scaffold_250:10499-15886	K_8h	K_BC	OK	498.808	228.092	-1.12887	-32.6966	5e-05	0.000183133	yes
XLOC_010003	evm.TU.scaffold_239.38	PREDICTED: meprin A subunit alpha-like isoform X1 [Oreochromis niloticus]	Meprin A subunit alpha OS=Homo sapiens GN=MEP1A PE=1 SV=2	sp|Q16819|MEP1A_HUMAN	Uncharacterized protein (Fragment) OS=Gasterosteus aculeatus GN=MEP1A (1 of 2) PE=3 SV=1	G3NK25_GASAC	scaffold_239:652419-659204	K_8h	K_BC	OK	1.61655	0.739919	-1.12747	-2.12618	0.0066	0.0157704	yes
XLOC_020037	asmbl_60781|g.91956	Aconitate hydratase, mitochondrial [Dicentrarchus labrax]	Aconitate hydratase, mitochondrial OS=Bos taurus GN=ACO2 PE=1 SV=4	sp|P20004|ACON_BOVIN	'Aconitate hydratase, mitochondrial ' OS=Dicentrarchus labrax GN=ACO2 PE=4 SV=1	E6ZGM6_DICLA	scaffold_6:1503747-1513004	K_8h	K_BC	OK	66.6589	30.5677	-1.12479	-20.2604	5e-05	0.000183133	yes
XLOC_009251	evm.TU.scaffold_222.19	PREDICTED: dihydrofolate reductase-like [Oreochromis niloticus]	Viral dihydrofolate reductase OS=Saimiriine herpesvirus 2 (strain 11) GN=DHFR PE=3 SV=1	sp|P09503|DYR_SHV21	Uncharacterized protein OS=Xiphophorus maculatus PE=3 SV=1	M4AXY9_XIPMA	scaffold_222:375368-379108	K_8h	K_BC	OK	28.1349	12.9689	-1.1173	-3.80346	5e-05	0.000183133	yes
XLOC_007145	evm.TU.scaffold_187.9	PREDICTED: asparagine synthetase [glutamine-hydrolyzing]-like isoform X1 [Neolamprologus brichardi] ref|XP_006803443.1| PREDICTED: asparagine synthetase [glutamine-hydrolyzing]-like isoform X2 [Neolamprologus brichardi] ref|XP_006803444.1| PREDICTED: asparagine synthetase [glutamine-hydrolyzing]-like isoform X3 [Neolamprologus brichardi] ref|XP_006803445.1| PREDICTED: asparagine synthetase [gluta…	Asparagine synthetase [glutamine-hydrolyzing] OS=Mus musculus GN=Asns PE=2 SV=3	sp|Q61024|ASNS_MOUSE	Asparagine synthetase OS=Gasterosteus aculeatus GN=ASNS PE=4 SV=1	G3N497_GASAC	scaffold_187:171869-179470	K_8h	K_BC	OK	3.42902	1.58352	-1.11466	-2.59269	0.004	0.0101315	yes
XLOC_009569	evm.TU.scaffold_23.9	PREDICTED: mitochondrial carnitine/acylcarnitine carrier protein CACL-like [Takifugu rubripes]	Mitochondrial carnitine/acylcarnitine carrier protein CACL OS=Homo sapiens GN=SLC25A29 PE=2 SV=2	sp|Q8N8R3|MCATL_HUMAN	Uncharacterized protein (Fragment) OS=Takifugu rubripes GN=SLC25A29 (1 of 2) PE=3 SV=1	H2U6Q5_TAKRU	scaffold_23:123804-129316	K_8h	K_BC	OK	5.42464	2.50611	-1.11408	-2.72403	0.0005	0.00155928	yes
XLOC_007883	evm.TU.scaffold_2.5	PREDICTED: palmitoyltransferase ZDHHC7 [Poecilia formosa]	Palmitoyltransferase ZDHHC7 OS=Mus musculus GN=Zdhhc7 PE=1 SV=1	sp|Q91WU6|ZDHC7_MOUSE	Uncharacterized protein OS=Oreochromis niloticus GN=LOC100693376 PE=4 SV=1	I3KKM9_ORENI	scaffold_2:33339-40922	K_8h	K_BC	OK	5.47409	2.52924	-1.11391	-2.40815	0.00275	0.00724724	yes
XLOC_010199	evm.TU.scaffold_24.230	PREDICTED: delta-1-pyrroline-5-carboxylate synthase-like isoform X1 [Haplochromis burtoni]	Delta-1-pyrroline-5-carboxylate synthase OS=Pongo abelii GN=ALDH18A1 PE=2 SV=1	sp|Q5R4M8|P5CS_PONAB	Uncharacterized protein OS=Oreochromis niloticus GN=ALDH18A1 (1 of 2) PE=4 SV=1	I3KH63_ORENI	scaffold_24:3654245-3665075	K_8h	K_BC	OK	3.2991	1.53669	-1.10225	-3.38316	0.0002	0.000671537	yes
XLOC_016505	evm.TU.scaffold_406.12	PREDICTED: vasoactive intestinal polypeptide receptor 2-like [Takifugu rubripes]	Vasoactive intestinal polypeptide receptor 2 OS=Rattus norvegicus GN=Vipr2 PE=2 SV=1	sp|P35000|VIPR2_RAT	Uncharacterized protein (Fragment) OS=Takifugu rubripes GN=VIPR2 (2 of 2) PE=3 SV=1	H2V824_TAKRU	scaffold_406:120398-136522	K_8h	K_BC	OK	7.57391	3.52874	-1.10189	-3.92045	5e-05	0.000183133	yes
XLOC_021312	evm.TU.scaffold_7.103	protein DPCD [Salmo salar] gb|ACM09030.1| DPCD [Salmo salar]	Protein DPCD OS=Danio rerio GN=dpcd PE=2 SV=1	sp|Q0P448|DPCD_DANRE	DPCD OS=Salmo salar GN=DPCD PE=2 SV=1	B9END3_SALSA	scaffold_7:1226401-1228714	K_8h	K_BC	OK	8.50058	3.96229	-1.10123	-2.43396	0.00275	0.00724724	yes
XLOC_023411	evm.TU.scaffold_91.109	PREDICTED: acyl carrier protein, mitochondrial-like [Oreochromis niloticus]	Acyl carrier protein, mitochondrial OS=Mus musculus GN=Ndufab1 PE=1 SV=1	sp|Q9CR21|ACPM_MOUSE	Acyl carrier protein OS=Oreochromis niloticus GN=LOC100705793 PE=3 SV=1	I3KF61_ORENI	scaffold_91:1447740-1449512	K_8h	K_BC	OK	390.165	181.873	-1.10116	-11.6663	5e-05	0.000183133	yes
XLOC_014665	evm.TU.scaffold_35.46	PREDICTED: armadillo repeat-containing protein 6-like [Oreochromis niloticus]	Armadillo repeat-containing protein 6 OS=Mus musculus GN=Armc6 PE=2 SV=1	sp|Q8BNU0|ARMC6_MOUSE	Uncharacterized protein OS=Oreochromis niloticus GN=LOC100705286 PE=4 SV=1	I3JV82_ORENI	scaffold_35:665564-668517	K_8h	K_BC	OK	7.23951	3.37612	-1.10053	-3.24527	0.0001	0.000351669	yes
XLOC_016959	evm.TU.scaffold_42.156	prostate stem cell antigen precursor-like protein [Epinephelus coioides] gb|AER42658.1| urokinase plasminogen activator surface receptor-like protein [Epinephelus coioides]	Urokinase plasminogen activator surface receptor OS=Mus musculus GN=Plaur PE=1 SV=1	sp|P35456|UPAR_MOUSE	Prostate stem cell antigen-like protein OS=Epinephelus coioides PE=2 SV=1	F6KMI0_EPICO	scaffold_42:2170784-2188548	K_8h	K_BC	OK	74.1487	34.6956	-1.09567	-3.11287	5e-05	0.000183133	yes
XLOC_009742	evm.TU.scaffold_232.14	glucose-regulated protein 94 [Paralichthys olivaceus]	Endoplasmin OS=Rattus norvegicus GN=Hsp90b1 PE=1 SV=2	sp|Q66HD0|ENPL_RAT	Glucose-regulated protein 94 OS=Paralichthys olivaceus GN=Grp94 PE=2 SV=1	A5H1I2_PAROL	scaffold_232:267206-276763	K_8h	K_BC	OK	321.542	152.447	-1.0767	-36.5413	5e-05	0.000183133	yes
XLOC_012637	evm.TU.scaffold_3.427	protein mago nashi homolog [Danio rerio] ref|XP_003444346.1| PREDICTED: protein mago nashi homolog [Oreochromis niloticus] ref|XP_004068194.1| PREDICTED: protein mago nashi homolog [Oryzias latipes] ref|XP_004552979.1| PREDICTED: protein mago nashi homolog [Maylandia zebra] ref|XP_005727314.1| PREDICTED: protein mago nashi homolog [Pundamilia nyererei] ref|XP_005919911.1| PREDICTED: protein mago …	Protein mago nashi homolog OS=Salmo salar GN=magoh PE=2 SV=1	sp|B9ENE7|MGN_SALSA	Uncharacterized protein (Fragment) OS=Oryzias latipes GN=LOC101167611 PE=4 SV=1	H2MEV8_ORYLA	scaffold_3:5872190-5874114	K_8h	K_BC	OK	211.687	100.521	-1.07444	-8.11096	5e-05	0.000183133	yes
XLOC_019372	evm.TU.scaffold_55.84	PREDICTED: erythrocyte band 7 integral membrane protein-like [Oreochromis niloticus]	Erythrocyte band 7 integral membrane protein OS=Homo sapiens GN=STOM PE=1 SV=3	sp|P27105|STOM_HUMAN	Uncharacterized protein OS=Oreochromis niloticus GN=STOML3 (2 of 2) PE=4 SV=1	I3JAX1_ORENI	scaffold_55:1555843-1558926	K_8h	K_BC	OK	264.772	125.739	-1.07432	-15.2216	5e-05	0.000183133	yes
XLOC_015368	evm.TU.scaffold_372.27	PREDICTED: neutral ceramidase-like isoform X1 [Poecilia formosa] ref|XP_007544879.1| PREDICTED: neutral ceramidase-like isoform X1 [Poecilia formosa]	Neutral ceramidase OS=Danio rerio GN=asah2 PE=1 SV=1	sp|Q5W7F1|ASAH2_DANRE	Uncharacterized protein OS=Takifugu rubripes GN=LOC101072604 PE=4 SV=1	H2SC42_TAKRU	scaffold_372:243937-250034	K_8h	K_BC	OK	8.96433	4.26012	-1.0733	-4.99493	5e-05	0.000183133	yes
XLOC_020621	evm.TU.scaffold_65.100	PREDICTED: wiskott-Aldrich syndrome protein family member 3-like [Haplochromis burtoni]	Wiskott-Aldrich syndrome protein family member 3 OS=Homo sapiens GN=WASF3 PE=1 SV=2	sp|Q9UPY6|WASF3_HUMAN	Uncharacterized protein OS=Oreochromis niloticus GN=WASF3 (2 of 2) PE=4 SV=1	I3JC92_ORENI	scaffold_65:1416650-1420387	K_8h	K_BC	OK	33.5142	15.9641	-1.06994	-7.82159	5e-05	0.000183133	yes
XLOC_011311	evm.TU.scaffold_269.2	PREDICTED: L-rhamnose-binding lectin CSL2-like [Oreochromis niloticus]	L-rhamnose-binding lectin CSL2 OS=Oncorhynchus keta PE=1 SV=1	sp|P86178|CSL2_ONCKE	Uncharacterized protein OS=Oreochromis niloticus GN=LOC100699866 PE=4 SV=1	I3JHM9_ORENI	scaffold_269:6375-12551	K_8h	K_BC	OK	52.6785	25.1086	-1.06903	-8.10575	5e-05	0.000183133	yes
XLOC_001215	evm.TU.scaffold_104.51	PREDICTED: alcohol dehydrogenase [NADP(+)] A isoform X1 [Oreochromis niloticus] ref|XP_005473322.1| PREDICTED: alcohol dehydrogenase [NADP(+)] A isoform X2 [Oreochromis niloticus]	Alcohol dehydrogenase [NADP(+)] A OS=Danio rerio GN=akr1a1a PE=2 SV=2	sp|Q6AZW2|A1A1A_DANRE	Uncharacterized protein OS=Oreochromis niloticus GN=LOC100534433 PE=4 SV=1	I3K7V7_ORENI	scaffold_104:689609-691933	K_8h	K_BC	OK	55.7571	26.6235	-1.06645	-7.65023	5e-05	0.000183133	yes
XLOC_015942	evm.TU.scaffold_396.3	PREDICTED: kinetochore-associated protein NSL1 homolog [Neolamprologus brichardi]	Kinetochore-associated protein NSL1 homolog OS=Homo sapiens GN=NSL1 PE=1 SV=3	sp|Q96IY1|NSL1_HUMAN	Uncharacterized protein OS=Oreochromis niloticus GN=LOC100702454 PE=4 SV=1	I3KQX8_ORENI	scaffold_396:135242-138966	K_8h	K_BC	OK	19.6947	9.41909	-1.06415	-4.92136	5e-05	0.000183133	yes
XLOC_014355	evm.TU.scaffold_340.20	PREDICTED: DNA repair protein XRCC3-like isoform X3 [Oreochromis niloticus]	DNA repair protein XRCC3 OS=Mus musculus GN=Xrcc3 PE=2 SV=1	sp|Q9CXE6|XRCC3_MOUSE	Uncharacterized protein OS=Oreochromis niloticus GN=LOC100707315 PE=4 SV=1	I3IUM4_ORENI	scaffold_340:196625-199775	K_8h	K_BC	OK	9.15085	4.38997	-1.0597	-2.98679	0.00015	0.000514241	yes
XLOC_000419	evm.TU.scaffold_1.90	PREDICTED: Kv channel-interacting protein 1-like isoform X1 [Neolamprologus brichardi]	Kv channel-interacting protein 1 OS=Mus musculus GN=Kcnip1 PE=2 SV=2	sp|Q9JJ57|KCIP1_MOUSE	Uncharacterized protein OS=Xiphophorus maculatus GN=KCNIP1 (1 of 2) PE=4 SV=1	M3ZDW3_XIPMA	scaffold_1:1578294-1612017	K_8h	K_BC	OK	64.3655	30.8984	-1.05875	-17.2126	5e-05	0.000183133	yes
XLOC_002065	evm.TU.scaffold_113.22	PREDICTED: sodium/myo-inositol cotransporter 2-like [Neolamprologus brichardi]	Sodium/myo-inositol cotransporter 2 OS=Mus musculus GN=Slc5a11 PE=2 SV=1	sp|Q8K0E3|SC5AB_MOUSE	Uncharacterized protein (Fragment) OS=Oreochromis niloticus GN=LOC100693477 PE=3 SV=1	I3KKN2_ORENI	scaffold_113:295264-301010	K_8h	K_BC	OK	36.5899	17.5869	-1.05695	-8.99302	5e-05	0.000183133	yes
XLOC_009252	asmbl_28383|g.42988	PREDICTED: uncharacterized protein LOC102212246 isoform X1 [Pundamilia nyererei] ref|XP_005734908.1| PREDICTED: uncharacterized protein LOC102212246 isoform X2 [Pundamilia nyererei]					scaffold_222:388584-392055	K_8h	K_BC	OK	2.89926	1.39575	-1.05465	-3.39246	5e-05	0.000183133	yes
XLOC_012287	evm.TU.scaffold_292.15	PREDICTED: protein kinase C zeta type-like isoform X1 [Oreochromis niloticus]	Protein kinase C zeta type OS=Rattus norvegicus GN=Prkcz PE=1 SV=2	sp|P09217|KPCZ_RAT	Uncharacterized protein (Fragment) OS=Gasterosteus aculeatus GN=PRKCZ PE=4 SV=1	G3PI07_GASAC	scaffold_292:336649-430944	K_8h	K_BC	OK	3.34083	1.60888	-1.05415	-2.6764	0.0017	0.00472829	yes
XLOC_005623	evm.TU.scaffold_162.77	PREDICTED: dentin matrix acidic phosphoprotein 1-like [Oreochromis niloticus]			Chromosome 13 SCAF14566, whole genome shotgun sequence OS=Tetraodon nigroviridis GN=GSTENG00016804001 PE=3 SV=1	Q4SKB4_TETNG	scaffold_162:991846-996347	K_8h	K_BC	OK	14.0546	6.77054	-1.0537	-6.14841	5e-05	0.000183133	yes
XLOC_010076	evm.TU.scaffold_24.123	Ornithine aminotransferase, mitochondrial [Dicentrarchus labrax]	Ornithine aminotransferase, mitochondrial OS=Mus musculus GN=Oat PE=1 SV=1	sp|P29758|OAT_MOUSE	'Ornithine aminotransferase, mitochondrial ' OS=Dicentrarchus labrax GN=OAT PE=3 SV=1	E6ZHM0_DICLA	scaffold_24:2058854-2063779	K_8h	K_BC	OK	53.2359	25.6502	-1.05343	-9.75169	5e-05	0.000183133	yes
XLOC_019580	evm.TU.scaffold_564.1	PREDICTED: integumentary mucin C.1-like [Oreochromis niloticus]			Uncharacterized protein OS=Oreochromis niloticus PE=4 SV=1	I3KTS9_ORENI	scaffold_564:137-13130	K_8h	K_BC	OK	4.95654	2.39225	-1.05097	-2.70343	0.00015	0.000514241	yes
XLOC_017215	evm.TU.scaffold_43.115						scaffold_43:1543567-1545419	K_8h	K_BC	OK	23.7007	11.4469	-1.04997	-4.31069	5e-05	0.000183133	yes
XLOC_016275	asmbl_50316|g.74949	PREDICTED: elongation factor Ts, mitochondrial-like [Maylandia zebra] ref|XP_005739686.1| PREDICTED: elongation factor Ts, mitochondrial-like [Pundamilia nyererei]	Elongation factor Ts, mitochondrial OS=Salmo salar GN=tsfm PE=2 SV=1	sp|B5X5B4|EFTS_SALSA	Elongation factor Ts, mitochondrial OS=Gasterosteus aculeatus GN=TSFM PE=3 SV=1	G3N6H6_GASAC	scaffold_40:650223-653213	K_8h	K_BC	OK	16.1261	7.79759	-1.04829	-5.13794	5e-05	0.000183133	yes
XLOC_016005	evm.TU.scaffold_4.57	PREDICTED: sideroflexin-1-like isoform X1 [Oreochromis niloticus] ref|XP_005467875.1| PREDICTED: sideroflexin-1-like isoform X2 [Oreochromis niloticus]	Sideroflexin-1 OS=Homo sapiens GN=SFXN1 PE=1 SV=4	sp|Q9H9B4|SFXN1_HUMAN	Uncharacterized protein OS=Gasterosteus aculeatus GN=SFXN1 PE=4 SV=1	G3Q298_GASAC	scaffold_4:693901-698916	K_8h	K_BC	OK	29.6982	14.3633	-1.04798	-5.23068	5e-05	0.000183133	yes
XLOC_002312	evm.TU.scaffold_116.65	heat shock protein 60 kDa [Paralichthys olivaceus]	60 kDa heat shock protein, mitochondrial OS=Gallus gallus GN=HSPD1 PE=1 SV=1	sp|Q5ZL72|CH60_CHICK	Heat shock protein 60 kDa OS=Paralichthys olivaceus GN=hsp60 PE=2 SV=1	A0ELV5_PAROL	scaffold_116:795693-800291	K_8h	K_BC	OK	160.529	77.7444	-1.04603	-18.8209	5e-05	0.000183133	yes
XLOC_005185	evm.TU.scaffold_157.23	unnamed protein product [Tetraodon nigroviridis]	Ras GTPase-activating protein-binding protein 1 OS=Bos taurus GN=G3BP PE=2 SV=1	sp|Q32LC7|G3BP1_BOVIN	Chromosome 1 SCAF14742, whole genome shotgun sequence. (Fragment) OS=Tetraodon nigroviridis GN=GSTENG00024268001 PE=4 SV=1	Q4S4A4_TETNG	scaffold_157:448743-457295	K_8h	K_BC	OK	74.6296	36.1577	-1.04544	-13.0395	5e-05	0.000183133	yes
XLOC_019138	evm.TU.scaffold_532.3	Cathepsin L precursor [Anoplopoma fimbria]	Cathepsin L OS=Sarcophaga peregrina PE=1 SV=1	sp|Q26636|CATL_SARPE	Cathepsin L OS=Anoplopoma fimbria GN=CATL PE=2 SV=1	C3KIM9_ANOFI	scaffold_532:18231-20657	K_8h	K_BC	OK	207.889	101.117	-1.03979	-14.3211	5e-05	0.000183133	yes
XLOC_017440	evm.TU.scaffold_44.96	PREDICTED: serine--pyruvate aminotransferase, mitochondrial-like [Neolamprologus brichardi]	Serine--pyruvate aminotransferase, mitochondrial OS=Felis catus GN=AGXT PE=2 SV=1	sp|P41689|SPYA_FELCA	Uncharacterized protein OS=Oreochromis niloticus GN=AGXT (1 of 2) PE=3 SV=1	I3JU54_ORENI	scaffold_44:1561836-1566487	K_8h	K_BC	OK	445.843	217.264	-1.03709	-26.1321	5e-05	0.000183133	yes
XLOC_008668	evm.TU.scaffold_21.197	PREDICTED: transmembrane protein 121-like [Poecilia formosa]	Transmembrane protein 121 OS=Gallus gallus GN=TMEM121 PE=2 SV=1	sp|Q8QFN3|TM121_CHICK	Uncharacterized protein OS=Oreochromis niloticus PE=4 SV=1	I3JDF1_ORENI	scaffold_21:3297126-3298323	K_8h	K_BC	OK	4.06436	1.98391	-1.03468	-2.16381	0.009	0.0207558	yes
XLOC_004834	evm.TU.scaffold_150.57	PREDICTED: intracellular hyaluronan-binding protein 4-like [Pundamilia nyererei]	Intracellular hyaluronan-binding protein 4 OS=Mus musculus GN=Habp4 PE=2 SV=2	sp|Q9JKS5|HABP4_MOUSE	Uncharacterized protein OS=Oreochromis niloticus GN=LOC100703711 PE=4 SV=1	I3KDE1_ORENI	scaffold_150:885096-888219	K_8h	K_BC	OK	2.87915	1.40543	-1.03463	-2.0391	0.0109	0.024561	yes
XLOC_016299	evm.TU.scaffold_40.90	PREDICTED: cyclin-dependent kinase 2 [Poecilia formosa]	Cyclin-dependent kinase 2 OS=Carassius auratus GN=cdk2 PE=2 SV=1	sp|P43450|CDK2_CARAU	Uncharacterized protein OS=Oreochromis niloticus GN=LOC100706903 PE=4 SV=1	I3KST3_ORENI	scaffold_40:1573157-1576216	K_8h	K_BC	OK	25.153	12.3141	-1.03042	-4.46502	5e-05	0.000183133	yes
XLOC_011133	evm.TU.scaffold_263.36	PREDICTED: 2'-deoxynucleoside 5'-phosphate N-hydrolase 1-like [Oreochromis niloticus]	2'-deoxynucleoside 5'-phosphate N-hydrolase 1 OS=Tetraodon nigroviridis GN=dnph1 PE=3 SV=2	sp|Q4S2L4|DNPH1_TETNG	Uncharacterized protein OS=Oreochromis niloticus GN=LOC100710623 PE=4 SV=1	I3JJD8_ORENI	scaffold_263:444167-445464	K_8h	K_BC	OK	74.7095	36.655	-1.02728	-4.56334	5e-05	0.000183133	yes
XLOC_022677	evm.TU.scaffold_83.127	reverse transcriptase, partial [Clarias batrachus]	Retrovirus-related Pol polyprotein LINE-1 OS=Mus musculus GN=Pol PE=1 SV=2	sp|P11369|POL2_MOUSE	Reverse transcriptase OS=Oryzias latipes PE=4 SV=1	O93520_ORYLA	scaffold_83:1827546-1831074	K_8h	K_BC	OK	7.80792	3.84695	-1.02122	-4.90394	5e-05	0.000183133	yes
XLOC_002951	evm.TU.scaffold_124.98	glucose-regulated protein 78 [Paralichthys olivaceus]	78 kDa glucose-regulated protein OS=Gallus gallus GN=HSPA5 PE=1 SV=1	sp|Q90593|GRP78_CHICK	Glucose-regulated protein 78 OS=Paralichthys olivaceus GN=Grp78 PE=2 SV=1	A5H1H9_PAROL	scaffold_124:1341193-1343958	K_8h	K_BC	OK	232.846	114.808	-1.02015	-22.862	5e-05	0.000183133	yes
XLOC_003447	evm.TU.scaffold_13.241	PREDICTED: DNA polymerase epsilon subunit 4-like [Takifugu rubripes]	DNA polymerase epsilon subunit 4 OS=Homo sapiens GN=POLE4 PE=1 SV=2	sp|Q9NR33|DPOE4_HUMAN	Uncharacterized protein OS=Takifugu rubripes GN=LOC101067055 PE=4 SV=1	H2RP88_TAKRU	scaffold_13:3215691-3217928	K_8h	K_BC	OK	49.4178	24.3885	-1.01883	-3.72455	5e-05	0.000183133	yes
XLOC_017773	evm.TU.scaffold_46.42	PREDICTED: uncharacterized protein LOC101157626 [Oryzias latipes]			Uncharacterized protein OS=Gasterosteus aculeatus PE=4 SV=1	G3NEN3_GASAC	scaffold_46:626980-632475	K_8h	K_BC	OK	4.70167	2.33172	-1.01178	-2.0722	0.0126	0.0278846	yes
XLOC_020771	evm.TU.scaffold_66.19	PREDICTED: sodium/nucleoside cotransporter 1-like [Oryzias latipes]	Sodium/nucleoside cotransporter 2 OS=Rattus norvegicus GN=Slc28a2 PE=1 SV=1	sp|Q62773|S28A2_RAT	Uncharacterized protein (Fragment) OS=Oryzias latipes GN=LOC101157695 PE=4 SV=1	H2LVG4_ORYLA	scaffold_66:248714-255983	K_8h	K_BC	OK	113.171	56.1304	-1.01166	-14.1601	5e-05	0.000183133	yes
XLOC_005202	evm.TU.scaffold_158.6	PREDICTED: dual specificity tyrosine-phosphorylation-regulated kinase 4-like isoform X2 [Pundamilia nyererei]	Dual specificity tyrosine-phosphorylation-regulated kinase 4 OS=Mus musculus GN=Dyrk4 PE=1 SV=1	sp|Q8BI55|DYRK4_MOUSE	Uncharacterized protein OS=Oreochromis niloticus GN=LOC100712016 PE=4 SV=1	I3JVQ9_ORENI	scaffold_158:59925-71479	K_8h	K_BC	OK	2.59057	1.28614	-1.01022	-2.35506	0.0031	0.00807565	yes
XLOC_012173	evm.TU.scaffold_29.32	PREDICTED: lambda-crystallin homolog [Oryzias latipes]	Lambda-crystallin homolog OS=Homo sapiens GN=CRYL1 PE=1 SV=3	sp|Q9Y2S2|CRYL1_HUMAN	Uncharacterized protein OS=Oryzias latipes GN=LOC101157739 PE=4 SV=1	H2MCS8_ORYLA	scaffold_29:784279-802902	K_8h	K_BC	OK	72.8434	36.3008	-1.0048	-8.02587	5e-05	0.000183133	yes
XLOC_005452	evm.TU.scaffold_16.149	PREDICTED: sarcoplasmic/endoplasmic reticulum calcium ATPase 2-like isoform X1 [Maylandia zebra] ref|XP_006788808.1| PREDICTED: sarcoplasmic/endoplasmic reticulum calcium ATPase 2-like [Neolamprologus brichardi]	Sarcoplasmic/endoplasmic reticulum calcium ATPase 2 OS=Sus scrofa GN=ATP2A2 PE=2 SV=1	sp|P11607|AT2A2_PIG	Uncharacterized protein OS=Gasterosteus aculeatus GN=ATP2A2 (2 of 2) PE=3 SV=1	G3Q019_GASAC	scaffold_16:2366298-2390377	K_8h	K_BC	OK	24.735	12.3497	-1.00208	-9.67094	5e-05	0.000183133	yes
XLOC_012152	evm.TU.scaffold_29.177	PREDICTED: MIT domain-containing protein 1-like [Maylandia zebra] ref|XP_005733946.1| PREDICTED: MIT domain-containing protein 1-like [Pundamilia nyererei] ref|XP_005942266.1| PREDICTED: MIT domain-containing protein 1-like [Haplochromis burtoni]	MIT domain-containing protein 1 OS=Homo sapiens GN=MITD1 PE=1 SV=1	sp|Q8WV92|MITD1_HUMAN	Uncharacterized protein OS=Oreochromis niloticus GN=LOC100708730 PE=4 SV=1	I3K9L8_ORENI	scaffold_29:3220454-3222092	K_8h	K_BC	OK	11.3692	5.68135	-1.00082	-2.86745	0.0003	0.00097783	yes
XLOC_021419	evm.TU.scaffold_70.28	PREDICTED: cytochrome c-b-like isoform 1 [Oryzias latipes] ref|XP_004081821.1| PREDICTED: cytochrome c-b-like isoform 2 [Oryzias latipes]	Cytochrome c-b OS=Takifugu rubripes GN=cyc-B PE=3 SV=1	sp|Q1KKS2|CYCB_TAKRU	Uncharacterized protein OS=Oryzias latipes GN=LOC101165110 PE=3 SV=1	H2MT95_ORYLA	scaffold_70:570277-570694	K_8h	K_BC	OK	239.777	119.847	-1.0005	-5.1627	5e-05	0.000183133	yes
XLOC_017189	evm.TU.scaffold_43.40	PREDICTED: zinc finger protein SNAI2-like [Maylandia zebra] ref|XP_005721512.1| PREDICTED: zinc finger protein SNAI2-like [Pundamilia nyererei] ref|XP_005912675.1| PREDICTED: zinc finger protein SNAI2-like [Haplochromis burtoni] ref|XP_006786433.1| PREDICTED: zinc finger protein SNAI2-like [Neolamprologus brichardi]	Zinc finger protein SNAI2 OS=Mus musculus GN=Snai2 PE=1 SV=1	sp|P97469|SNAI2_MOUSE	Chromosome 15 SCAF14556, whole genome shotgun sequence OS=Tetraodon nigroviridis GN=SNAI2 PE=4 SV=1	Q4SLL9_TETNG	scaffold_43:553846-570517	K_8h	K_BC	OK	6.62796	13.2755	1.00213	5.69868	5e-05	0.000183133	yes
XLOC_009217	evm.TU.scaffold_221.2	PREDICTED: testosterone 17-beta-dehydrogenase 3-like [Neolamprologus brichardi]	Testosterone 17-beta-dehydrogenase 3 OS=Homo sapiens GN=HSD17B3 PE=1 SV=2	sp|P37058|DHB3_HUMAN	Uncharacterized protein OS=Oreochromis niloticus GN=LOC100700736 PE=3 SV=1	I3KD67_ORENI	scaffold_221:29678-36926	K_8h	K_BC	OK	3.82922	7.6807	1.00419	2.45228	0.0019	0.0052201	yes
XLOC_017111	evm.TU.scaffold_43.76	PREDICTED: protein Wnt-9a-like isoform X2 [Oreochromis niloticus]	Protein Wnt-9a OS=Gallus gallus GN=WNT9A PE=2 SV=1	sp|O42280|WNT9A_CHICK	Protein Wnt OS=Oreochromis niloticus GN=LOC100694832 PE=3 SV=1	I3JSR8_ORENI	scaffold_43:1051248-1055328	K_8h	K_BC	OK	1.8621	3.73933	1.00585	2.12457	0.00705	0.0167368	yes
XLOC_012427	evm.TU.scaffold_297.1	PREDICTED: gamma-butyrobetaine dioxygenase-like isoform X1 [Maylandia zebra] ref|XP_004558119.1| PREDICTED: gamma-butyrobetaine dioxygenase-like isoform X2 [Maylandia zebra]	Gamma-butyrobetaine dioxygenase OS=Rattus norvegicus GN=Bbox1 PE=1 SV=1	sp|Q9QZU7|BODG_RAT	Uncharacterized protein OS=Oreochromis niloticus GN=LOC100695497 PE=4 SV=1	I3JET2_ORENI	scaffold_297:30717-48327	K_8h	K_BC	OK	9.92801	19.9482	1.00668	5.81776	5e-05	0.000183133	yes
XLOC_011539	evm.TU.scaffold_272.11	PREDICTED: protein FAM160A1-like [Oreochromis niloticus]	Protein FAM160A1 OS=Homo sapiens GN=FAM160A1 PE=2 SV=2	sp|Q05DH4|F16A1_HUMAN	Uncharacterized protein OS=Oreochromis niloticus GN=FAM160A1 (2 of 2) PE=4 SV=1	I3JSD4_ORENI	scaffold_272:96821-104449	K_8h	K_BC	OK	0.842498	1.69464	1.00823	2.61111	0.00075	0.00225028	yes
XLOC_014633	evm.TU.scaffold_35.174	PREDICTED: zinc finger protein Gfi-1-like isoform X1 [Oreochromis niloticus] ref|XP_005476095.1| PREDICTED: zinc finger protein Gfi-1-like isoform X2 [Oreochromis niloticus] ref|XP_005476096.1| PREDICTED: zinc finger protein Gfi-1-like isoform X3 [Oreochromis niloticus] ref|XP_005476097.1| PREDICTED: zinc finger protein Gfi-1-like isoform X4 [Oreochromis niloticus] ref|XP_005476098.1| PREDICTED: …	Zinc finger protein Gfi-1 OS=Homo sapiens GN=GFI1 PE=1 SV=2	sp|Q99684|GFI1_HUMAN	Uncharacterized protein (Fragment) OS=Oreochromis niloticus GN=GFI1 (2 of 2) PE=4 SV=1	I3JWP8_ORENI	scaffold_35:2775042-2777320	K_8h	K_BC	OK	4.72436	9.50433	1.00847	3.53491	5e-05	0.000183133	yes
XLOC_011342	evm.TU.scaffold_269.29	PREDICTED: neural cell adhesion molecule L1-like isoform X2 [Oreochromis niloticus]	Neural cell adhesion molecule L1 OS=Takifugu rubripes GN=l1cam PE=3 SV=1	sp|Q98902|L1CAM_TAKRU	Uncharacterized protein OS=Oreochromis niloticus GN=L1CAM (2 of 2) PE=4 SV=1	I3KBW9_ORENI	scaffold_269:421734-436644	K_8h	K_BC	OK	0.758514	1.52697	1.00942	2.73756	0.0005	0.00155928	yes
XLOC_016262	evm.TU.scaffold_40.12	PREDICTED: 6-phosphofructo-2-kinase/fructose-2,6-bisphosphatase 4-like [Takifugu rubripes]	6-phosphofructo-2-kinase/fructose-2,6-bisphosphatase 4 OS=Rattus norvegicus GN=Pfkfb4 PE=1 SV=3	sp|P25114|F264_RAT	Uncharacterized protein (Fragment) OS=Takifugu rubripes GN=PFKFB4 (1 of 2) PE=4 SV=1	H2THJ6_TAKRU	scaffold_40:186999-200125	K_8h	K_BC	OK	17.7091	35.6663	1.01007	9.1531	5e-05	0.000183133	yes
XLOC_014085	evm.TU.scaffold_334.17	PREDICTED: PCTP-like protein-like isoform X1 [Pundamilia nyererei] ref|XP_005719444.1| PREDICTED: PCTP-like protein-like isoform X2 [Pundamilia nyererei] ref|XP_005948700.1| PREDICTED: PCTP-like protein-like [Haplochromis burtoni]	PCTP-like protein OS=Homo sapiens GN=STARD10 PE=1 SV=2	sp|Q9Y365|PCTL_HUMAN	Uncharacterized protein (Fragment) OS=Oreochromis niloticus GN=LOC100711791 PE=4 SV=1	I3IU56_ORENI	scaffold_334:199219-204570	K_8h	K_BC	OK	3.36007	6.79694	1.0164	2.29714	0.0054	0.0132232	yes
XLOC_002143	evm.TU.scaffold_114.30	PREDICTED: spectrin beta chain, non-erythrocytic 1-like [Maylandia zebra]	Spectrin beta chain, non-erythrocytic 1 OS=Mus musculus GN=Sptbn1 PE=1 SV=2	sp|Q62261|SPTB2_MOUSE	Uncharacterized protein (Fragment) OS=Oreochromis niloticus PE=4 SV=1	I3IX16_ORENI	scaffold_114:628957-658251	K_8h	K_BC	OK	13.7306	27.8134	1.01838	15.5702	5e-05	0.000183133	yes
XLOC_015824	evm.TU.scaffold_39.73	CD81 antigen [Dicentrarchus labrax]	CD9 antigen OS=Rattus norvegicus GN=Cd9 PE=1 SV=2	sp|P40241|CD9_RAT	CD81 antigen OS=Dicentrarchus labrax GN=CD81 PE=4 SV=1	E6ZF02_DICLA	scaffold_39:1177381-1185171	K_8h	K_BC	OK	14.2584	28.8961	1.01907	3.71601	5e-05	0.000183133	yes
XLOC_021396	evm.TU.scaffold_7.377	PREDICTED: tensin-4-like [Oreochromis niloticus]	Tensin-4 OS=Homo sapiens GN=TNS4 PE=1 SV=3	sp|Q8IZW8|TENS4_HUMAN	Uncharacterized protein OS=Oreochromis niloticus GN=LOC100712492 PE=4 SV=1	I3JR25_ORENI	scaffold_7:5528810-5536713	K_8h	K_BC	OK	4.33612	8.79897	1.02093	4.31762	5e-05	0.000183133	yes
XLOC_013680	evm.TU.scaffold_321.2	PREDICTED: probable G-protein coupled receptor 132-like isoform X1 [Haplochromis burtoni]	G-protein coupled receptor 4 OS=Bos taurus GN=GPR4 PE=2 SV=1	sp|Q1JQB3|GPR4_BOVIN	Uncharacterized protein OS=Oreochromis niloticus PE=3 SV=1	I3KQ04_ORENI	scaffold_321:10523-11809	K_8h	K_BC	OK	1.96634	3.99091	1.02121	1.8786	0.0184	0.0387414	yes
XLOC_002550	evm.TU.scaffold_12.182	PREDICTED: transmembrane protease serine 2-like [Oreochromis niloticus]	Transmembrane protease serine 2 OS=Homo sapiens GN=TMPRSS2 PE=1 SV=3	sp|O15393|TMPS2_HUMAN	Uncharacterized protein (Fragment) OS=Oreochromis niloticus GN=TMPRSS2 (2 of 2) PE=3 SV=1	I3JDG1_ORENI	scaffold_12:2948218-2957491	K_8h	K_BC	OK	13.7706	27.9644	1.022	7.65934	5e-05	0.000183133	yes
XLOC_010441	evm.TU.scaffold_248.2	PREDICTED: regulator of G-protein signaling 5-like isoform X1 [Oreochromis niloticus]	Regulator of G-protein signaling 5 OS=Sus scrofa GN=RGS5 PE=2 SV=1	sp|Q864Z2|RGS5_PIG	Uncharacterized protein OS=Oreochromis niloticus GN=LOC100708109 PE=4 SV=1	I3JY63_ORENI	scaffold_248:16613-24382	K_8h	K_BC	OK	9.1984	18.7102	1.02437	2.78716	0.00065	0.00198115	yes
XLOC_005822	evm.TU.scaffold_166.56	PREDICTED: cytosolic purine 5'-nucleotidase-like isoform X1 [Oreochromis niloticus]	Cytosolic purine 5'-nucleotidase OS=Bos taurus GN=NT5C2 PE=2 SV=1	sp|O46411|5NTC_BOVIN	Uncharacterized protein OS=Oreochromis niloticus GN=NT5C2 (1 of 2) PE=3 SV=1	I3JRP1_ORENI	scaffold_166:656031-669454	K_8h	K_BC	OK	3.27516	6.6679	1.02567	4.18645	5e-05	0.000183133	yes
XLOC_004154	evm.TU.scaffold_140.3	PREDICTED: protein tweety homolog 2-like isoform X1 [Oreochromis niloticus] ref|XP_005455027.1| PREDICTED: protein tweety homolog 2-like isoform X2 [Oreochromis niloticus]	Protein tweety homolog 2-like OS=Danio rerio GN=ttyh2l PE=2 SV=1	sp|Q6NUZ2|TTY2L_DANRE	Uncharacterized protein OS=Oreochromis niloticus GN=TTYH2 (2 of 2) PE=4 SV=1	I3JD69_ORENI	scaffold_140:92494-123411	K_8h	K_BC	OK	1.95336	3.97753	1.02591	3.1207	0.0001	0.000351669	yes
XLOC_023589	evm.TU.scaffold_94.46	PREDICTED: heme transporter hrg1-B-like [Takifugu rubripes]	Heme transporter hrg1-B OS=Danio rerio GN=slc48a1a PE=2 SV=2	sp|Q6ZM28|HRG1B_DANRE	Uncharacterized protein OS=Takifugu rubripes GN=SLC48A1 (1 of 2) PE=4 SV=1	H2UIW4_TAKRU	scaffold_94:548373-549500	K_8h	K_BC	OK	31.0766	63.3097	1.0266	4.07905	5e-05	0.000183133	yes
XLOC_007550	evm.TU.scaffold_193.21	Retinoic acid receptor responder protein 3 [Myotis davidii]	Retinoic acid receptor responder protein 3 OS=Homo sapiens GN=RARRES3 PE=1 SV=1	sp|Q9UL19|HRSL4_HUMAN	Retinoic acid receptor responder protein 3 OS=Myotis davidii GN=MDA_GLEAN10009115 PE=4 SV=1	L5LBC9_MYODS	scaffold_193:377672-387677	K_8h	K_BC	OK	2.5974	5.29314	1.02705	2.64849	0.00055	0.00170038	yes
XLOC_018563	evm.TU.scaffold_5.247	PREDICTED: semaphorin-4C-like isoform X1 [Maylandia zebra] ref|XP_004567328.1| PREDICTED: semaphorin-4C-like isoform X2 [Maylandia zebra]	Semaphorin-4C OS=Mus musculus GN=Sema4c PE=1 SV=1	sp|Q64151|SEM4C_MOUSE	Uncharacterized protein OS=Oreochromis niloticus GN=LOC100693357 PE=4 SV=1	I3KFN3_ORENI	scaffold_5:3842566-3891506	K_8h	K_BC	OK	1.82932	3.73552	1.03	3.69417	5e-05	0.000183133	yes
XLOC_002933	evm.TU.scaffold_124.17	PREDICTED: uncharacterized protein LOC100692291 [Oreochromis niloticus]			Chromosome 4 SCAF15093, whole genome shotgun sequence OS=Tetraodon nigroviridis GN=GSTENG00034667001 PE=4 SV=1	Q4RGT1_TETNG	scaffold_124:241387-242499	K_8h	K_BC	OK	17.2545	35.266	1.03131	2.90669	0.00055	0.00170038	yes
XLOC_012496	evm.TU.scaffold_3.17	PREDICTED: transmembrane protein 221 isoform X2 [Poecilia formosa]	Transmembrane protein 221 OS=Homo sapiens GN=TMEM221 PE=2 SV=3	sp|A6NGB7|TM221_HUMAN	Uncharacterized protein OS=Xiphophorus maculatus GN=TMEM221 PE=4 SV=1	M4ACS3_XIPMA	scaffold_3:232339-235597	K_8h	K_BC	OK	1.74651	3.57021	1.03153	1.98128	0.00785	0.0184045	yes
XLOC_018589	evm.TU.scaffold_5.291	PREDICTED: cell cycle checkpoint control protein RAD9B-like isoform X1 [Oreochromis niloticus]	Cell cycle checkpoint control protein RAD9B OS=Homo sapiens GN=RAD9B PE=1 SV=2	sp|Q6WBX8|RAD9B_HUMAN	Uncharacterized protein OS=Oreochromis niloticus GN=LOC100702103 PE=4 SV=1	I3KG55_ORENI	scaffold_5:4574101-4586099	K_8h	K_BC	OK	0.632915	1.29537	1.03328	1.81202	0.01425	0.0310142	yes
XLOC_008913	evm.TU.scaffold_215.7	PREDICTED: platelet endothelial aggregation receptor 1-like [Maylandia zebra]	Platelet endothelial aggregation receptor 1 OS=Homo sapiens GN=PEAR1 PE=1 SV=1	sp|Q5VY43|PEAR1_HUMAN	Uncharacterized protein OS=Oreochromis niloticus GN=LOC100696550 PE=4 SV=1	I3J1T5_ORENI	scaffold_215:70964-91289	K_8h	K_BC	OK	3.17217	6.4943	1.0337	4.93386	5e-05	0.000183133	yes
XLOC_014444	evm.TU.scaffold_343.14	PREDICTED: polyhomeotic-like protein 1-like [Haplochromis burtoni]	Polyhomeotic-like protein 1 OS=Homo sapiens GN=PHC1 PE=1 SV=3	sp|P78364|PHC1_HUMAN	Uncharacterized protein OS=Oreochromis niloticus GN=LOC100707304 PE=4 SV=1	I3JJ09_ORENI	scaffold_343:185546-192373	K_8h	K_BC	OK	3.55331	7.29232	1.03721	5.28596	5e-05	0.000183133	yes
XLOC_012195	evm.TU.scaffold_29.75	PREDICTED: uncharacterized protein C17orf105 homolog isoform X1 [Oreochromis niloticus]	Uncharacterized protein C17orf105 homolog OS=Mus musculus PE=2 SV=1	sp|Q9DAN9|CQ105_MOUSE	Uncharacterized protein OS=Oreochromis niloticus GN=LOC100691554 PE=4 SV=1	I3JIA4_ORENI	scaffold_29:1437278-1441649	K_8h	K_BC	OK	6.12964	12.6032	1.03992	3.94087	5e-05	0.000183133	yes
XLOC_012769	evm.TU.scaffold_3.320	PREDICTED: solute carrier organic anion transporter family member 2A1-like [Pundamilia nyererei]	Solute carrier organic anion transporter family member 2A1 OS=Rattus norvegicus GN=Slco2a1 PE=1 SV=3	sp|Q00910|SO2A1_RAT	Uncharacterized protein (Fragment) OS=Gasterosteus aculeatus GN=SLCO2A1 PE=4 SV=1	G3NHS2_GASAC	scaffold_3:4388030-4400940	K_8h	K_BC	OK	5.59587	11.53	1.04296	4.68639	5e-05	0.000183133	yes
XLOC_017167	evm.TU.scaffold_43.214						scaffold_43:2632160-2633085	K_8h	K_BC	OK	337.549	698.2	1.04855	8.69014	5e-05	0.000183133	yes
XLOC_013117	evm.TU.scaffold_307.32	thioredoxin-interacting protein [Oplegnathus fasciatus]	Thioredoxin-interacting protein OS=Homo sapiens GN=TXNIP PE=1 SV=1	sp|Q9H3M7|TXNIP_HUMAN	Thioredoxin-interacting protein OS=Oplegnathus fasciatus GN=RbTXNIP PE=2 SV=1	I7HH00_9PERO	scaffold_307:338304-341921	K_8h	K_BC	OK	288.653	597.92	1.05062	30.6642	5e-05	0.000183133	yes
XLOC_021935	evm.TU.scaffold_76.85	PREDICTED: adipocyte enhancer-binding protein 1-like isoform X1 [Haplochromis burtoni]	Adipocyte enhancer-binding protein 1 OS=Homo sapiens GN=AEBP1 PE=1 SV=1	sp|Q8IUX7|AEBP1_HUMAN	Uncharacterized protein OS=Oreochromis niloticus GN=AEBP1 (1 of 2) PE=4 SV=1	I3K047_ORENI	scaffold_76:1664456-1679065	K_8h	K_BC	OK	9.02012	18.6934	1.05131	8.67705	5e-05	0.000183133	yes
XLOC_005126	evm.TU.scaffold_155.49	granulocyte colony stimulating factor 1 [Sebastes schlegelii] dbj|BAH90797.1| granulocyte colony-stimulating factor 2 [Sebastes schlegelii]			Granulocyte colony stimulating factor 1 OS=Sebastes schlegelii GN=G-CSF 2 PE=2 SV=1	C0STS2_SEBSC	scaffold_155:629212-631529	K_8h	K_BC	OK	4.41154	9.14651	1.05194	2.15704	0.0059	0.0142922	yes
XLOC_003026	evm.TU.scaffold_126.80	unnamed protein product [Tetraodon nigroviridis]	Protein FAM110B OS=Danio rerio GN=fam110b PE=2 SV=1	sp|Q4QRD7|F110B_DANRE	Chromosome undetermined SCAF7763, whole genome shotgun sequence. (Fragment) OS=Tetraodon nigroviridis GN=GSTENG00005156001 PE=4 SV=1	Q4T8M7_TETNG	scaffold_126:1093230-1098316	K_8h	K_BC	OK	1.20715	2.52433	1.0643	1.96864	0.00965	0.0220639	yes
XLOC_005114	evm.TU.scaffold_155.29	Interleukin-21 receptor, partial [Dicentrarchus labrax]	Interleukin-21 receptor OS=Mus musculus GN=Il21r PE=2 SV=1	sp|Q9JHX3|IL21R_MOUSE	Interleukin-21 receptor (Fragment) OS=Dicentrarchus labrax GN=IL21R PE=4 SV=1	E6ZGV7_DICLA	scaffold_155:377624-381176	K_8h	K_BC	OK	4.34422	9.08689	1.06469	3.75509	5e-05	0.000183133	yes
XLOC_012027	evm.TU.scaffold_287.32	ZPC5 [Cynoglossus semilaevis]	Zona pellucida sperm-binding protein 3 OS=Gallus gallus GN=ZP3 PE=1 SV=4	sp|P79762|ZP3_CHICK	ZPC5 OS=Cynoglossus semilaevis PE=2 SV=1	B0LXU7_9PERC	scaffold_287:494758-498097	K_8h	K_BC	OK	1.9388	4.07392	1.07125	2.52681	0.0014	0.00396228	yes
XLOC_013713	evm.TU.scaffold_323.14	Ependymin precursor [Anoplopoma fimbria]	Ependymin OS=Cyprinus carpio GN=epd PE=2 SV=1	sp|P38528|EPD_CYPCA	Ependymin OS=Anoplopoma fimbria GN=EPD PE=2 SV=1	C3KK11_ANOFI	scaffold_323:193895-198885	K_8h	K_BC	OK	11.6216	24.4783	1.0747	2.38838	0.0011	0.00318666	yes
XLOC_018623	evm.TU.scaffold_5.17	alpha-1-antitrypsin [Oplegnathus fasciatus]	Serine protease inhibitor A3L OS=Rattus norvegicus GN=Serpina3l PE=1 SV=3	sp|P05544|SPA3L_RAT	Alpha-1-antitrypsin OS=Oplegnathus fasciatus PE=2 SV=1	J7FHW7_9PERO	scaffold_5:246089-247828	K_8h	K_BC	OK	10.5078	22.2061	1.07949	5.62445	5e-05	0.000183133	yes
XLOC_003522	evm.TU.scaffold_131.2	PREDICTED: aquaporin-11-like [Poecilia formosa]	Aquaporin-11 OS=Homo sapiens GN=AQP11 PE=2 SV=1	sp|Q8NBQ7|AQP11_HUMAN	Uncharacterized protein OS=Xiphophorus maculatus GN=AQP11 PE=3 SV=1	M3ZEK3_XIPMA	scaffold_131:10729-12816	K_8h	K_BC	OK	2.77871	5.87234	1.07952	2.36662	0.0023	0.00618894	yes
XLOC_014702	evm.TU.scaffold_35.126	PREDICTED: solute carrier family 25 member 36-A-like [Oreochromis niloticus]	Solute carrier family 25 member 36-A OS=Danio rerio GN=slc25a36a PE=2 SV=1	sp|Q6DG32|S2536_DANRE	Uncharacterized protein OS=Oreochromis niloticus GN=SLC25A36 (1 of 2) PE=3 SV=1	I3JW69_ORENI	scaffold_35:1985536-2000484	K_8h	K_BC	OK	4.40112	9.3431	1.08603	3.02872	5e-05	0.000183133	yes
XLOC_013757	evm.TU.scaffold_325.4	PREDICTED: coiled-coil domain-containing protein 102A-like [Xiphophorus maculatus]	Coiled-coil domain-containing protein 102A OS=Danio rerio GN=ccdc102a PE=2 SV=1	sp|Q6NZW0|C102A_DANRE	Uncharacterized protein OS=Xiphophorus maculatus GN=CCDC102A PE=4 SV=1	M4AHE2_XIPMA	scaffold_325:120347-146742	K_8h	K_BC	OK	1.4433	3.06549	1.08675	2.64685	0.001	0.0029244	yes
XLOC_011221	evm.TU.scaffold_266.42	PREDICTED: suppressor of cytokine signaling 7-like isoform X3 [Pundamilia nyererei]	Suppressor of cytokine signaling 7 OS=Homo sapiens GN=SOCS7 PE=1 SV=2	sp|O14512|SOCS7_HUMAN	Uncharacterized protein (Fragment) OS=Oreochromis niloticus GN=SOCS7 (2 of 2) PE=4 SV=1	I3IU51_ORENI	scaffold_266:469405-481412	K_8h	K_BC	OK	1.97936	4.20907	1.08847	3.32896	5e-05	0.000183133	yes
XLOC_009339	evm.TU.scaffold_224.38	PREDICTED: microsomal glutathione S-transferase 1-like isoform X1 [Maylandia zebra] ref|XP_004576109.1| PREDICTED: microsomal glutathione S-transferase 1-like isoform X2 [Maylandia zebra]	Microsomal glutathione S-transferase 1 OS=Sus scrofa GN=MGST1 PE=2 SV=3	sp|P79382|MGST1_PIG	Uncharacterized protein OS=Oreochromis niloticus GN=LOC100694673 PE=4 SV=1	I3JNZ6_ORENI	scaffold_224:480862-481936	K_8h	K_BC	OK	165.799	352.776	1.08932	10.6684	5e-05	0.000183133	yes
XLOC_004284	evm.TU.scaffold_142.39	PREDICTED: enolase-like protein ENO4-like isoform X1 [Pundamilia nyererei]	Enolase-like protein ENO4 OS=Danio rerio GN=eno4 PE=2 SV=1	sp|Q08BC6|ENO4_DANRE	Uncharacterized protein (Fragment) OS=Gasterosteus aculeatus GN=ENO4 PE=4 SV=1	G3PNY6_GASAC	scaffold_142:605928-622860	K_8h	K_BC	OK	1.96518	4.18415	1.09027	3.96072	5e-05	0.000183133	yes
XLOC_020561	evm.TU.scaffold_64.68	PREDICTED: serine protease 23-like [Haplochromis burtoni]	Inactive serine protease 35 OS=Mus musculus GN=Prss35 PE=2 SV=1	sp|Q8C0F9|PRS35_MOUSE	Uncharacterized protein (Fragment) OS=Takifugu rubripes GN=LOC101070077 PE=3 SV=1	H2ULB0_TAKRU	scaffold_64:1266723-1268115	K_8h	K_BC	OK	2.14586	4.57128	1.09104	2.78792	0.00045	0.00141636	yes
XLOC_014304	evm.TU.scaffold_34.80	PREDICTED: Krueppel-like factor 10-like isoform X1 [Maylandia zebra] ref|XP_004560062.1| PREDICTED: Krueppel-like factor 10-like isoform X2 [Maylandia zebra] ref|XP_004560063.1| PREDICTED: Krueppel-like factor 10-like isoform X3 [Maylandia zebra]	Krueppel-like factor 10 OS=Rattus norvegicus GN=Klf10 PE=2 SV=1	sp|O08876|KLF10_RAT	Uncharacterized protein OS=Oreochromis niloticus PE=4 SV=1	I3KHU3_ORENI	scaffold_34:1687845-1695674	K_8h	K_BC	OK	1.88032	4.00908	1.09229	3.6738	5e-05	0.000183133	yes
XLOC_012639	evm.TU.scaffold_3.431	PREDICTED: podocan [Poecilia formosa]	Podocan OS=Homo sapiens GN=PODN PE=1 SV=2	sp|Q7Z5L7|PODN_HUMAN	Uncharacterized protein (Fragment) OS=Tetraodon nigroviridis GN=PODN PE=4 SV=1	H3DMV2_TETNG	scaffold_3:5912971-5921100	K_8h	K_BC	OK	3.60669	7.70151	1.09447	3.98799	5e-05	0.000183133	yes
XLOC_008344	evm.TU.scaffold_203.48	PREDICTED: collagen alpha-3(VI) chain-like, partial [Pundamilia nyererei]	Collagen alpha-3(VI) chain OS=Gallus gallus GN=COL6A3 PE=2 SV=2	sp|P15989|CO6A3_CHICK	Uncharacterized protein OS=Gasterosteus aculeatus GN=COL6A3 PE=4 SV=1	G3N9W9_GASAC	scaffold_203:794033-838925	K_8h	K_BC	OK	3.54588	7.5733	1.09478	3.45365	5e-05	0.000183133	yes
XLOC_009013	evm.TU.scaffold_219.13	PREDICTED: collagen alpha-2(IV) chain-like isoform X2 [Pundamilia nyererei]	Collagen alpha-2(IV) chain OS=Homo sapiens GN=COL4A2 PE=1 SV=4	sp|P08572|CO4A2_HUMAN	Uncharacterized protein (Fragment) OS=Gasterosteus aculeatus GN=COL4A2 PE=4 SV=1	G3NH30_GASAC	scaffold_219:210480-242120	K_8h	K_BC	OK	8.99991	19.2303	1.0954	11.7061	5e-05	0.000183133	yes
XLOC_011062	evm.TU.scaffold_260.35	PREDICTED: calponin-1-like [Oryzias latipes]	Calponin-1 OS=Mus musculus GN=Cnn1 PE=2 SV=1	sp|Q08091|CNN1_MOUSE	Uncharacterized protein OS=Oryzias latipes GN=LOC101163085 PE=4 SV=1	H2MPP8_ORYLA	scaffold_260:513900-521460	K_8h	K_BC	OK	8.68633	18.6088	1.09917	4.5789	5e-05	0.000183133	yes
XLOC_005442	evm.TU.scaffold_16.127	PREDICTED: dopamine beta-hydroxylase-like [Oryzias latipes]	Dopamine beta-hydroxylase OS=Bos taurus GN=DBH PE=1 SV=2	sp|P15101|DOPO_BOVIN	Uncharacterized protein OS=Oryzias latipes GN=LOC101157870 PE=4 SV=1	H2M353_ORYLA	scaffold_16:1957175-1970287	K_8h	K_BC	OK	2.03119	4.35316	1.09974	3.22833	5e-05	0.000183133	yes
XLOC_000613	evm.TU.scaffold_1.217	PREDICTED: tripartite motif-containing protein 16-like [Xiphophorus maculatus]	Tripartite motif-containing protein 16 OS=Mus musculus GN=Trim16 PE=2 SV=2	sp|Q99PP9|TRI16_MOUSE	Uncharacterized protein (Fragment) OS=Takifugu rubripes GN=LOC101074873 PE=4 SV=1	H2SED3_TAKRU	scaffold_1:3808545-3812778	K_8h	K_BC	OK	3.56722	7.6486	1.1004	4.16011	5e-05	0.000183133	yes
XLOC_017432	evm.TU.scaffold_44.84	zona pellucida sperm-binding protein [Dicentrarchus labrax]	Zona pellucida sperm-binding protein 4 OS=Sus scrofa GN=ZP4 PE=1 SV=1	sp|Q07287|ZP4_PIG	Zona pellucida sperm-binding protein OS=Dicentrarchus labrax GN=zp PE=2 SV=1	K4RH98_DICLA	scaffold_44:1446394-1448734	K_8h	K_BC	OK	2.81653	6.03974	1.10057	2.78032	0.0005	0.00155928	yes
XLOC_021025	evm.TU.scaffold_68.28	PREDICTED: uncharacterized protein C11orf96 homolog [Oreochromis niloticus] ref|XP_005931701.1| PREDICTED: uncharacterized protein C11orf96 homolog [Haplochromis burtoni]	Uncharacterized protein C11orf96 homolog OS=Rattus norvegicus GN=Ag2 PE=2 SV=1	sp|A8IHN8|CK096_RAT	Chromosome undetermined SCAF14625, whole genome shotgun sequence OS=Tetraodon nigroviridis GN=GSTENG00019673001 PE=4 SV=1	Q4SE88_TETNG	scaffold_68:585227-585608	K_8h	K_BC	OK	33.3373	71.6221	1.10327	3.94887	5e-05	0.000183133	yes
XLOC_011609	evm.TU.scaffold_275.17	PREDICTED: interleukin-15-like isoform X4 [Oreochromis niloticus]			Interleukin OS=Takifugu rubripes GN=LOC613235 PE=2 SV=1	Q3SCC7_TAKRU	scaffold_275:487015-490683	K_8h	K_BC	OK	21.9009	47.1067	1.10494	3.56062	5e-05	0.000183133	yes
XLOC_016316	evm.TU.scaffold_40.121	PREDICTED: engulfment and cell motility protein 2-like isoform X4 [Pundamilia nyererei] ref|XP_005924782.1| PREDICTED: engulfment and cell motility protein 2-like isoform X4 [Haplochromis burtoni]	Engulfment and cell motility protein 2 OS=Homo sapiens GN=ELMO2 PE=1 SV=2	sp|Q96JJ3|ELMO2_HUMAN	Uncharacterized protein OS=Gasterosteus aculeatus GN=ELMO2 PE=4 SV=1	G3N5G4_GASAC	scaffold_40:1893385-1905848	K_8h	K_BC	OK	0.880775	1.89485	1.10524	2.14761	0.0057	0.0138662	yes
XLOC_003216	evm.TU.scaffold_129.52	PREDICTED: voltage-dependent calcium channel subunit alpha-2/delta-2-like isoform X3 [Oreochromis niloticus]	Voltage-dependent calcium channel subunit alpha-2/delta-2 OS=Rattus norvegicus GN=Cacna2d2 PE=2 SV=1	sp|Q8CFG6|CA2D2_RAT	Uncharacterized protein OS=Oreochromis niloticus GN=CACNA2D2 (1 of 2) PE=4 SV=1	I3J821_ORENI	scaffold_129:638914-772313	K_8h	K_BC	OK	0.792766	1.70668	1.10623	2.68519	0.0006	0.00184281	yes
XLOC_012692	evm.TU.scaffold_3.133	PREDICTED: proprotein convertase subtilisin/kexin type 9-like [Oreochromis niloticus]	Proprotein convertase subtilisin/kexin type 9 OS=Macaca nemestrina GN=PCSK9 PE=2 SV=1	sp|A8T662|PCSK9_MACNE	Uncharacterized protein OS=Oreochromis niloticus GN=LOC100710647 PE=4 SV=1	I3J3V1_ORENI	scaffold_3:1791685-1798669	K_8h	K_BC	OK	1.12927	2.43398	1.10792	2.35971	0.00335	0.00864789	yes
XLOC_012897	evm.TU.scaffold_30.106	PREDICTED: prominin-1-A-like isoform X1 [Oreochromis niloticus]	Prominin-1-A OS=Danio rerio GN=prom1a PE=2 SV=2	sp|Q9W735|PRM1A_DANRE	Uncharacterized protein OS=Oreochromis niloticus GN=PROM1 (1 of 2) PE=4 SV=1	I3IYG1_ORENI	scaffold_30:1393574-1433856	K_8h	K_BC	OK	2.23405	4.82123	1.10974	4.68619	5e-05	0.000183133	yes
XLOC_011042	evm.TU.scaffold_260.23	PREDICTED: guanine nucleotide-binding protein G(I)/G(S)/G(O) subunit gamma-13-like [Oreochromis niloticus] ref|XP_004570398.1| PREDICTED: guanine nucleotide-binding protein G(I)/G(S)/G(O) subunit gamma-13-like [Maylandia zebra] ref|XP_005750045.1| PREDICTED: guanine nucleotide-binding protein G(I)/G(S)/G(O) subunit gamma-13-like [Pundamilia nyererei] ref|XP_005802840.1| PREDICTED: guanine nucleot…	Guanine nucleotide-binding protein G(I)/G(S)/G(O) subunit gamma-13 OS=Mus musculus GN=Gng13 PE=3 SV=1	sp|Q9JMF3|GBG13_MOUSE	Guanine nucleotide-binding protein subunit gamma OS=Xiphophorus maculatus GN=GNG13 (1 of 2) PE=3 SV=1	M4A2R2_XIPMA	scaffold_260:303200-303931	K_8h	K_BC	OK	282.597	612.823	1.11672	1.79903	0.01135	0.0254428	yes
XLOC_000633	evm.TU.scaffold_1.302	PREDICTED: collagenase 3-like [Oreochromis niloticus]	Collagenase 3 OS=Oryctolagus cuniculus GN=MMP13 PE=2 SV=1	sp|O62806|MMP13_RABIT	Uncharacterized protein (Fragment) OS=Oreochromis niloticus GN=LOC100711450 PE=4 SV=1	I3KFV7_ORENI	scaffold_1:5228557-5231008	K_8h	K_BC	OK	575.487	1248.17	1.11696	46.1459	5e-05	0.000183133	yes
XLOC_019881	evm.TU.scaffold_6.21	PREDICTED: cytohesin-3-like isoform 2 [Takifugu rubripes]	Cytohesin-3 OS=Rattus norvegicus GN=Cyth3 PE=2 SV=1	sp|P97696|CYH3_RAT	Uncharacterized protein (Fragment) OS=Takifugu rubripes GN=CYTH3 (2 of 2) PE=4 SV=1	H2V158_TAKRU	scaffold_6:264495-283233	K_8h	K_BC	OK	1.99924	4.33838	1.1177	3.17428	5e-05	0.000183133	yes
XLOC_010336	evm.TU.scaffold_244.28	PREDICTED: polymerase I and transcript release factor-like [Maylandia zebra]	Polymerase I and transcript release factor OS=Rattus norvegicus GN=Ptrf PE=1 SV=1	sp|P85125|PTRF_RAT	Uncharacterized protein OS=Xiphophorus maculatus GN=PTRF (1 of 2) PE=4 SV=1	M4AJB1_XIPMA	scaffold_244:314109-334771	K_8h	K_BC	OK	9.17366	19.916	1.11836	6.82805	5e-05	0.000183133	yes
XLOC_002188	evm.TU.scaffold_115.25	PREDICTED: V(D)J recombination-activating protein 2-like [Oreochromis niloticus]	V(D)J recombination-activating protein 2 OS=Oncorhynchus mykiss GN=rag2 PE=2 SV=1	sp|Q91193|RAG2_ONCMY	Uncharacterized protein OS=Oreochromis niloticus GN=LOC100703785 PE=4 SV=1	I3KXA1_ORENI	scaffold_115:341579-343181	K_8h	K_BC	OK	5.92846	12.886	1.12007	5.11329	5e-05	0.000183133	yes
XLOC_015778	evm.TU.scaffold_39.87	PREDICTED: plakophilin-1-like [Oreochromis niloticus]	Plakophilin-1 OS=Bos taurus GN=PKP1 PE=2 SV=1	sp|Q28161|PKP1_BOVIN	Uncharacterized protein OS=Oreochromis niloticus GN=PKP1 (2 of 2) PE=4 SV=1	I3KBL3_ORENI	scaffold_39:1365764-1376278	K_8h	K_BC	OK	4.7477	10.3219	1.12041	5.96158	5e-05	0.000183133	yes
XLOC_018957	evm.TU.scaffold_52.16	PREDICTED: storkhead-box protein 2-like isoform X1 [Xiphophorus maculatus]	Storkhead-box protein 2 OS=Homo sapiens GN=STOX2 PE=2 SV=2	sp|Q9P2F5|STOX2_HUMAN	Uncharacterized protein OS=Takifugu rubripes GN=STOX2 (1 of 2) PE=4 SV=1	H2UUM0_TAKRU	scaffold_52:239426-248152	K_8h	K_BC	OK	0.638964	1.39315	1.12455	2.58534	0.001	0.0029244	yes
XLOC_007892	evm.TU.scaffold_2.50	unnamed protein product [Tetraodon nigroviridis]	Tetraspanin-3 OS=Pongo abelii GN=TSPAN3 PE=2 SV=1	sp|Q5RE11|TSN3_PONAB	Uncharacterized protein OS=Gasterosteus aculeatus GN=TSPAN3 (1 of 2) PE=4 SV=1	G3PVP7_GASAC	scaffold_2:906784-910442	K_8h	K_BC	OK	4.26813	9.30657	1.12465	2.62267	0.00055	0.00170038	yes
XLOC_013914	evm.TU.scaffold_33.159	unnamed protein product [Tetraodon nigroviridis]	Out at first protein homolog OS=Gallus gallus GN=oaf PE=2 SV=1	sp|Q71SY6|OAF_CHICK	Chromosome 16 SCAF14537, whole genome shotgun sequence. (Fragment) OS=Tetraodon nigroviridis GN=GSTENG00014887001 PE=4 SV=1	Q4SPD5_TETNG	scaffold_33:2800694-2813900	K_8h	K_BC	OK	6.88296	15.0121	1.12503	3.54474	5e-05	0.000183133	yes
XLOC_022097	evm.TU.scaffold_78.57	PREDICTED: intestinal-type alkaline phosphatase-like, partial [Xiphophorus maculatus]	Intestinal-type alkaline phosphatase OS=Homo sapiens GN=ALPI PE=1 SV=2	sp|P09923|PPBI_HUMAN	Uncharacterized protein OS=Gasterosteus aculeatus PE=3 SV=1	G3P2E2_GASAC	scaffold_78:733934-740022	K_8h	K_BC	OK	5.05419	11.0261	1.12537	4.55001	5e-05	0.000183133	yes
XLOC_018122	evm.TU.scaffold_48.116	Pyruvate dehydrogenase (lipoamide) kinase isozyme 2, mitochondrial [Dicentrarchus labrax]	[Pyruvate dehydrogenase [lipoamide]] kinase isozyme 2, mitochondrial OS=Mus musculus GN=Pdk2 PE=1 SV=2	sp|Q9JK42|PDK2_MOUSE	'Pyruvate dehydrogenase (Lipoamide) kinase isozyme 2, mitochondrial ' OS=Dicentrarchus labrax GN=PDK2 PE=4 SV=1	E6ZI14_DICLA	scaffold_48:1465079-1477192	K_8h	K_BC	OK	16.011	34.9662	1.1269	10.9275	5e-05	0.000183133	yes
XLOC_004442	evm.TU.scaffold_146.9	PREDICTED: solute carrier family 28 member 3-like [Neolamprologus brichardi]	Solute carrier family 28 member 3 OS=Eptatretus stoutii GN=SLC28A3 PE=2 SV=1	sp|Q9UA35|S28A3_EPTST	Uncharacterized protein OS=Oreochromis niloticus GN=LOC100692982 PE=4 SV=1	I3KCP0_ORENI	scaffold_146:181423-202638	K_8h	K_BC	OK	1.32486	2.89621	1.12832	2.62613	0.0018	0.0049752	yes
XLOC_016573	evm.TU.scaffold_41.43	PREDICTED: slit homolog 1 protein-like, partial [Xiphophorus maculatus]	Slit homolog 1 protein OS=Homo sapiens GN=SLIT1 PE=2 SV=4	sp|O75093|SLIT1_HUMAN	Uncharacterized protein (Fragment) OS=Xiphophorus maculatus GN=SLIT1 (1 of 2) PE=4 SV=1	M3ZJT6_XIPMA	scaffold_41:697400-739735	K_8h	K_BC	OK	0.751633	1.6466	1.13139	3.41896	5e-05	0.000183133	yes
XLOC_010943	evm.TU.scaffold_26.180	PREDICTED: lecithin retinol acyltransferase-like [Takifugu rubripes]	Lecithin retinol acyltransferase OS=Bos taurus GN=LRAT PE=1 SV=1	sp|Q9BGL2|LRAT_BOVIN	Uncharacterized protein (Fragment) OS=Takifugu rubripes GN=LOC101076751 PE=4 SV=1	H2SQL8_TAKRU	scaffold_26:3503339-3504717	K_8h	K_BC	OK	6.0877	13.3677	1.13478	3.07232	0.00015	0.000514241	yes
XLOC_009957	evm.TU.scaffold_237.2	cytochrome c oxidase subunit 8B [Epinephelus coioides]	Cytochrome c oxidase subunit 8B, mitochondrial OS=Ateles belzebuth GN=COX8B PE=3 SV=1	sp|Q863G0|COX8B_ATEBE	Cytochrome c oxidase subunit 8B OS=Epinephelus coioides PE=4 SV=1	G8G916_EPICO	scaffold_237:8942-21477	K_8h	K_BC	OK	5.62405	12.3608	1.13609	3.62526	5e-05	0.000183133	yes
XLOC_002386	evm.TU.scaffold_117.51	PREDICTED: interferon-induced very large GTPase 1-like [Maylandia zebra]	Interferon-induced very large GTPase 1 OS=Homo sapiens GN=GVINP1 PE=2 SV=2	sp|Q7Z2Y8|GVIN1_HUMAN	Uncharacterized protein OS=Oreochromis niloticus GN=URGCP (15 of 15) PE=4 SV=1	I3JDK9_ORENI	scaffold_117:965372-995076	K_8h	K_BC	OK	2.99983	6.59529	1.13655	8.99634	5e-05	0.000183133	yes
XLOC_000452	evm.TU.scaffold_1.163						scaffold_1:3065425-3075084	K_8h	K_BC	OK	0.692715	1.52592	1.13935	1.6557	0.02015	0.0418639	yes
XLOC_019278	evm.TU.scaffold_54.99	PREDICTED: kell blood group glycoprotein-like [Neolamprologus brichardi]	Kell blood group glycoprotein OS=Homo sapiens GN=KEL PE=1 SV=2	sp|P23276|KELL_HUMAN	Uncharacterized protein OS=Oreochromis niloticus PE=4 SV=1	I3K527_ORENI	scaffold_54:1283643-1290070	K_8h	K_BC	OK	8.92591	19.7083	1.14273	8.20506	5e-05	0.000183133	yes
XLOC_004307	evm.TU.scaffold_143.44	PREDICTED: alkaline ceramidase 2-like [Oryzias latipes]	Alkaline ceramidase 2 OS=Homo sapiens GN=ACER2 PE=1 SV=2	sp|Q5QJU3|ACER2_HUMAN	Uncharacterized protein (Fragment) OS=Tetraodon nigroviridis GN=ACER2 PE=4 SV=1	H3CZ01_TETNG	scaffold_143:814638-827680	K_8h	K_BC	OK	8.49833	18.7764	1.14367	5.63698	5e-05	0.000183133	yes
XLOC_018914	evm.TU.scaffold_52.48	PREDICTED: zinc finger protein GLIS2-like [Oreochromis niloticus]	Zinc finger protein GLIS2 OS=Xenopus laevis GN=glis2 PE=2 SV=1	sp|Q98T94|GLIS2_XENLA	Uncharacterized protein (Fragment) OS=Xiphophorus maculatus GN=GLIS2 (2 of 2) PE=4 SV=1	M4AHD2_XIPMA	scaffold_52:676922-682134	K_8h	K_BC	OK	1.70763	3.79537	1.15224	2.46573	0.0019	0.0052201	yes
XLOC_021023	evm.TU.scaffold_68.26	PREDICTED: creatine kinase U-type, mitochondrial-like [Oreochromis niloticus]	Creatine kinase U-type, mitochondrial OS=Gallus gallus GN=CKMT1 PE=1 SV=1	sp|P70079|KCRU_CHICK	Uncharacterized protein OS=Oreochromis niloticus GN=LOC100706419 PE=3 SV=1	I3KEV0_ORENI	scaffold_68:546884-560615	K_8h	K_BC	OK	45.13	100.807	1.15944	13.5197	5e-05	0.000183133	yes
XLOC_018710	asmbl_56521|g.84745	PREDICTED: uncharacterized protein LOC101073317 [Takifugu rubripes]	Secreted frizzled-related protein 1 OS=Mus musculus GN=Sfrp1 PE=1 SV=3	sp|Q8C4U3|SFRP1_MOUSE	Uncharacterized protein (Fragment) OS=Takifugu rubripes GN=LOC101073317 PE=4 SV=1	H2SI86_TAKRU	scaffold_5:5392197-5407324	K_8h	K_BC	OK	7.07309	15.8474	1.16383	7.78121	5e-05	0.000183133	yes
XLOC_005409	evm.TU.scaffold_16.36	PREDICTED: serine/threonine-protein kinase TAO3-like [Oryzias latipes]	Serine/threonine-protein kinase TAO3 OS=Pongo abelii GN=TAOK3 PE=2 SV=1	sp|Q5R4F3|TAOK3_PONAB	Uncharacterized protein OS=Oryzias latipes GN=TAOK3 (2 of 2) PE=4 SV=1	H2LVU7_ORYLA	scaffold_16:548042-551763	K_8h	K_BC	OK	1.35809	3.04342	1.16412	2.44026	0.0048	0.0119106	yes
XLOC_006101	evm.TU.scaffold_17.110	PREDICTED: periostin-like [Pundamilia nyererei]	Periostin OS=Mus musculus GN=Postn PE=1 SV=2	sp|Q62009|POSTN_MOUSE	Uncharacterized protein (Fragment) OS=Gasterosteus aculeatus GN=POSTN (1 of 2) PE=4 SV=1	G3PCS7_GASAC	scaffold_17:1714342-1729493	K_8h	K_BC	OK	1.47913	3.31602	1.16471	3.48483	5e-05	0.000183133	yes
XLOC_004054	evm.TU.scaffold_14.94	PREDICTED: ephrin-B2a-like isoform X1 [Pundamilia nyererei]	Ephrin-B2a OS=Danio rerio GN=efnb2a PE=2 SV=1	sp|O73874|EFNB2_DANRE	Uncharacterized protein OS=Oreochromis niloticus GN=EFNB2 (2 of 2) PE=3 SV=1	I3J4W4_ORENI	scaffold_14:1743648-1751198	K_8h	K_BC	OK	1.5752	3.53659	1.16683	2.06424	0.01155	0.0258499	yes
XLOC_013501	evm.TU.scaffold_317.1	PREDICTED: collagen alpha-2(V) chain-like [Takifugu rubripes]	Collagen alpha-1(II) chain OS=Xenopus laevis GN=col2a1 PE=2 SV=2	sp|Q91717|CO2A1_XENLA	Uncharacterized protein (Fragment) OS=Gasterosteus aculeatus GN=COL5A2 (1 of 2) PE=4 SV=1	G3ND57_GASAC	scaffold_317:66-19620	K_8h	K_BC	OK	4.99789	11.2283	1.16775	9.14468	5e-05	0.000183133	yes
XLOC_021245	evm.TU.scaffold_7.338	PREDICTED: E3 SUMO-protein ligase CBX4-like [Maylandia zebra]	E3 SUMO-protein ligase CBX4 OS=Mus musculus GN=Cbx4 PE=1 SV=2	sp|O55187|CBX4_MOUSE	Uncharacterized protein OS=Gasterosteus aculeatus GN=CBX4 (1 of 2) PE=4 SV=1	G3Q2I7_GASAC	scaffold_7:4862587-4871261	K_8h	K_BC	OK	3.98309	8.94975	1.16796	5.89632	5e-05	0.000183133	yes
XLOC_015462	evm.TU.scaffold_378.8	PREDICTED: serine/threonine-protein kinase SBK1-like [Poecilia formosa] ref|XP_007564396.1| PREDICTED: serine/threonine-protein kinase SBK1-like [Poecilia formosa]	Serine/threonine-protein kinase SBK2 OS=Rattus norvegicus GN=Sbk2 PE=2 SV=1	sp|B1WBU5|SBK2_RAT	Uncharacterized protein OS=Xiphophorus maculatus PE=4 SV=1	M4AIH0_XIPMA	scaffold_378:53541-66338	K_8h	K_BC	OK	2.7869	6.26659	1.16902	4.21444	5e-05	0.000183133	yes
XLOC_006077	evm.TU.scaffold_17.72	PREDICTED: spectrin beta chain, non-erythrocytic 4-like isoform X1 [Haplochromis burtoni]	Spectrin beta chain, non-erythrocytic 4 OS=Homo sapiens GN=SPTBN4 PE=1 SV=2	sp|Q9H254|SPTN4_HUMAN	Uncharacterized protein OS=Takifugu rubripes GN=SPTBN4 (1 of 2) PE=4 SV=1	H2SCG6_TAKRU	scaffold_17:1071522-1119455	K_8h	K_BC	OK	0.743622	1.67428	1.1709	4.773	5e-05	0.000183133	yes
XLOC_005516	evm.TU.scaffold_160.19	PREDICTED: olfactomedin-like protein 1-like [Oreochromis niloticus]	Olfactomedin-like protein 1 OS=Rattus norvegicus GN=Olfml1 PE=2 SV=1	sp|Q66H86|OLFL1_RAT	Uncharacterized protein OS=Oreochromis niloticus GN=LOC100709849 PE=4 SV=1	I3JYC1_ORENI	scaffold_160:295312-300316	K_8h	K_BC	OK	8.8973	20.0662	1.17333	6.21878	5e-05	0.000183133	yes
XLOC_009035	evm.TU.scaffold_219.12	PREDICTED: LOW QUALITY PROTEIN: collagen alpha-1(IV) chain-like [Takifugu rubripes]	Collagen alpha-1(IV) chain OS=Mus musculus GN=Col4a1 PE=2 SV=4	sp|P02463|CO4A1_MOUSE	Uncharacterized protein (Fragment) OS=Gasterosteus aculeatus GN=COL4A1 PE=4 SV=1	G3NH53_GASAC	scaffold_219:156010-192359	K_8h	K_BC	OK	3.78276	8.54834	1.1762	10.2078	5e-05	0.000183133	yes
XLOC_022383	evm.TU.scaffold_8.262	PREDICTED: lysyl oxidase homolog 2A-like [Oreochromis niloticus]	Lysyl oxidase homolog 2A OS=Danio rerio GN=loxl2a PE=2 SV=1	sp|F1QQC3|LOL2A_DANRE	Uncharacterized protein (Fragment) OS=Oreochromis niloticus GN=LOXL2 (2 of 2) PE=4 SV=1	I3KTL6_ORENI	scaffold_8:4323577-4352436	K_8h	K_BC	OK	0.682477	1.54256	1.17648	2.26923	0.00535	0.0131189	yes
XLOC_000301	evm.TU.scaffold_0.401	PREDICTED: protein argonaute-2-like isoform X1 [Neolamprologus brichardi] ref|XP_006787702.1| PREDICTED: protein argonaute-2-like isoform X2 [Neolamprologus brichardi]	Protein argonaute-2 OS=Mus musculus GN=Ago2 PE=1 SV=3	sp|Q8CJG0|AGO2_MOUSE	Uncharacterized protein OS=Gasterosteus aculeatus GN=EIF2C2 PE=4 SV=1	G3NUP7_GASAC	scaffold_0:5663270-5674401	K_8h	K_BC	OK	1.08505	2.45512	1.17803	3.21905	5e-05	0.000183133	yes
XLOC_021352	evm.TU.scaffold_7.209	PREDICTED: carboxypeptidase Z-like isoform X1 [Maylandia zebra]	Carboxypeptidase Z OS=Gallus gallus GN=CPZ PE=1 SV=1	sp|Q8QGP3|CBPZ_CHICK	Uncharacterized protein (Fragment) OS=Oreochromis niloticus GN=CPZ (2 of 2) PE=4 SV=1	I3J6E1_ORENI	scaffold_7:2734442-2752660	K_8h	K_BC	OK	4.30587	9.74806	1.17881	6.91603	5e-05	0.000183133	yes
XLOC_005889	evm.TU.scaffold_168.22	PREDICTED: heat shock 70 kDa protein 12B-like [Neolamprologus brichardi]	Heat shock 70 kDa protein 12B OS=Homo sapiens GN=HSPA12B PE=2 SV=2	sp|Q96MM6|HS12B_HUMAN	Uncharacterized protein OS=Oreochromis niloticus GN=hspa12b PE=4 SV=1	I3K7G9_ORENI	scaffold_168:306572-315399	K_8h	K_BC	OK	1.51772	3.44462	1.18243	3.10574	0.0004	0.00127204	yes
XLOC_010269	evm.TU.scaffold_242.9	PREDICTED: piezo-type mechanosensitive ion channel component 2-like isoform X5 [Haplochromis burtoni]	Piezo-type mechanosensitive ion channel component 2 OS=Homo sapiens GN=PIEZO2 PE=2 SV=2	sp|Q9H5I5|PIEZ2_HUMAN	Uncharacterized protein (Fragment) OS=Oreochromis niloticus PE=4 SV=1	I3KQ50_ORENI	scaffold_242:80230-137469	K_8h	K_BC	OK	0.606645	1.37973	1.18546	4.72464	5e-05	0.000183133	yes
XLOC_022645	evm.TU.scaffold_83.42	PREDICTED: solute carrier family 22 member 6-like [Neolamprologus brichardi]	Solute carrier family 22 member 13 OS=Homo sapiens GN=SLC22A13 PE=2 SV=2	sp|Q9Y226|S22AD_HUMAN	Uncharacterized protein OS=Oreochromis niloticus GN=LOC100698612 PE=4 SV=1	I3JZL0_ORENI	scaffold_83:557428-568197	K_8h	K_BC	OK	4.81947	10.9919	1.1895	4.61919	5e-05	0.000183133	yes
XLOC_022594	evm.TU.scaffold_82.29	Muscle, skeletal receptor tyrosine protein kinase [Pteropus alecto]	Muscle, skeletal receptor tyrosine-protein kinase OS=Mus musculus GN=Musk PE=1 SV=1	sp|Q61006|MUSK_MOUSE	Muscle, skeletal receptor tyrosine protein kinase OS=Pteropus alecto GN=PAL_GLEAN10009421 PE=4 SV=1	L5L1Q5_PTEAL	scaffold_82:410382-435208	K_8h	K_BC	OK	0.876508	1.99982	1.19003	3.20611	0.00035	0.00112613	yes
XLOC_022106	evm.TU.scaffold_78.108	Trimeric intracellular cation channel type A [Anoplopoma fimbria]	Trimeric intracellular cation channel type A OS=Danio rerio GN=tmem38a PE=2 SV=1	sp|Q6P2T0|TM38A_DANRE	Trimeric intracellular cation channel type A OS=Anoplopoma fimbria GN=TM38A PE=2 SV=1	C3KIA7_ANOFI	scaffold_78:1766379-1772720	K_8h	K_BC	OK	3.67617	8.3949	1.19131	3.50528	5e-05	0.000183133	yes
XLOC_000172	evm.TU.scaffold_0.543	PREDICTED: ras-related protein Rab-25-like [Xiphophorus maculatus]	Ras-related protein Rab-25 OS=Homo sapiens GN=RAB25 PE=1 SV=2	sp|P57735|RAB25_HUMAN	Uncharacterized protein OS=Xiphophorus maculatus GN=RAB25 (1 of 2) PE=3 SV=1	M3ZM01_XIPMA	scaffold_0:7659376-7661416	K_8h	K_BC	OK	3.75113	8.58017	1.19368	2.34593	0.00275	0.00724724	yes
XLOC_014603	asmbl_44563|g.67997	PREDICTED: ephrin type-A receptor 3-like isoform X1 [Haplochromis burtoni]	Ephrin type-A receptor 3 OS=Danio rerio GN=epha3 PE=2 SV=1	sp|O13146|EPHA3_DANRE	Uncharacterized protein OS=Oreochromis niloticus GN=LOC100711975 PE=4 SV=1	I3JVS6_ORENI	scaffold_35:1412807-1496765	K_8h	K_BC	OK	0.792365	1.8177	1.19787	2.97969	5e-05	0.000183133	yes
XLOC_004039	evm.TU.scaffold_14.42	PREDICTED: putative solute carrier family 22 member 31-like [Haplochromis burtoni]	Putative solute carrier family 22 member 31 OS=Homo sapiens GN=SLC22A31 PE=3 SV=3	sp|A6NKX4|S22AV_HUMAN	Uncharacterized protein OS=Oreochromis niloticus GN=LOC100706744 PE=4 SV=1	I3J4I8_ORENI	scaffold_14:828649-840425	K_8h	K_BC	OK	6.43994	14.7968	1.20017	5.77037	5e-05	0.000183133	yes
XLOC_004509	evm.TU.scaffold_147.65	PREDICTED: putative nuclease HARBI1-like [Amphimedon queenslandica]	Putative nuclease HARBI1 OS=Danio rerio GN=harbi1 PE=2 SV=1	sp|Q6AZB8|HARB1_DANRE	Uncharacterized protein (Fragment) OS=Danio rerio PE=4 SV=1	F1QS40_DANRE	scaffold_147:968711-970525	K_8h	K_BC	OK	0.838246	1.93227	1.20485	1.72895	0.0233	0.0474271	yes
XLOC_003266	evm.TU.scaffold_129.90	sodium- and chloride-dependent GABA transporter 2 [Cricetulus griseus]	Sodium- and chloride-dependent GABA transporter 2 OS=Rattus norvegicus GN=Slc6a13 PE=1 SV=1	sp|P31646|S6A13_RAT	Transporter OS=Cricetulus griseus GN=I79_012972 PE=3 SV=1	G3HQ77_CRIGR	scaffold_129:1263030-1297913	K_8h	K_BC	OK	11.4026	26.3058	1.20602	11.8257	5e-05	0.000183133	yes
XLOC_022909	asmbl_69605|g.104609	unnamed protein product [Tetraodon nigroviridis]	Neuronal-specific septin-3 OS=Danio rerio GN=sept3 PE=2 SV=1	sp|A2BGU8|SEPT3_DANRE	Chromosome undetermined SCAF9480, whole genome shotgun sequence. (Fragment) OS=Tetraodon nigroviridis GN=GSTENG00007068001 PE=3 SV=1	Q4T4Z7_TETNG	scaffold_86:242115-263599	K_8h	K_BC	OK	21.0285	48.5376	1.20675	16.0417	5e-05	0.000183133	yes
XLOC_016232	evm.TU.scaffold_4.335	PREDICTED: palmitoyltransferase ZDHHC2-like isoform X1 [Oreochromis niloticus]	Palmitoyltransferase ZDHHC2 OS=Homo sapiens GN=ZDHHC2 PE=2 SV=1	sp|Q9UIJ5|ZDHC2_HUMAN	Uncharacterized protein OS=Oreochromis niloticus GN=LOC100712148 PE=4 SV=1	I3KM57_ORENI	scaffold_4:5227488-5237977	K_8h	K_BC	OK	6.27411	14.4873	1.2073	4.3345	5e-05	0.000183133	yes
XLOC_009534	evm.TU.scaffold_23.119	PREDICTED: major facilitator superfamily domain-containing protein 2B-like [Oreochromis niloticus]	Major facilitator superfamily domain-containing protein 2B OS=Xenopus tropicalis GN=mfsd2b PE=2 SV=1	sp|A4IH46|MFS2B_XENTR	Uncharacterized protein OS=Oreochromis niloticus GN=LOC100700263 PE=4 SV=1	I3IXE2_ORENI	scaffold_23:1685427-1703471	K_8h	K_BC	OK	0.896082	2.06938	1.20749	2.69672	0.00045	0.00141636	yes
XLOC_022203	evm.TU.scaffold_8.49	PREDICTED: semaphorin-3F-like isoform X5 [Pundamilia nyererei]	Semaphorin-3F OS=Mus musculus GN=Sema3f PE=2 SV=2	sp|O88632|SEM3F_MOUSE	Uncharacterized protein OS=Oreochromis niloticus GN=SEMA3F (2 of 2) PE=4 SV=1	I3KWQ8_ORENI	scaffold_8:772166-793500	K_8h	K_BC	OK	1.10789	2.56105	1.20892	2.99014	0.0001	0.000351669	yes
XLOC_003527	evm.TU.scaffold_131.10	PREDICTED: leucine-rich repeat-containing protein 32 isoform X1 [Poecilia formosa] ref|XP_007563953.1| PREDICTED: leucine-rich repeat-containing protein 32 isoform X1 [Poecilia formosa]	Leucine-rich repeat-containing protein 32 OS=Pongo abelii GN=LRRC32 PE=2 SV=1	sp|Q5RF01|LRC32_PONAB	Uncharacterized protein (Fragment) OS=Xiphophorus maculatus GN=LRRC32 PE=4 SV=1	M4AZ04_XIPMA	scaffold_131:149770-158879	K_8h	K_BC	OK	6.18723	14.3247	1.21114	7.14693	5e-05	0.000183133	yes
XLOC_004979	evm.TU.scaffold_153.68	PREDICTED: low-density lipoprotein receptor-related protein 11-like [Oreochromis niloticus]	Low-density lipoprotein receptor-related protein 11 OS=Homo sapiens GN=LRP11 PE=2 SV=2	sp|Q86VZ4|LRP11_HUMAN	Chromosome 14 SCAF15120, whole genome shotgun sequence. (Fragment) OS=Tetraodon nigroviridis GN=GSTENG00035417001 PE=4 SV=1	Q4RFA1_TETNG	scaffold_153:944499-949211	K_8h	K_BC	OK	2.5574	5.93091	1.21358	3.99	5e-05	0.000183133	yes
XLOC_019860	evm.TU.scaffold_59.154	PREDICTED: uncharacterized protein LOC101853916 [Aplysia californica]	Glycerol-3-phosphate transporter OS=Homo sapiens GN=SLC37A1 PE=1 SV=2	sp|P57057|GLPT_HUMAN	Uncharacterized protein (Fragment) OS=Latimeria chalumnae PE=4 SV=1	H3BG27_LATCH	scaffold_59:2118744-2131188	K_8h	K_BC	OK	0.920576	2.13544	1.21393	3.60629	5e-05	0.000183133	yes
XLOC_012987	evm.TU.scaffold_302.2	PREDICTED: rho guanine nucleotide exchange factor 40-like [Haplochromis burtoni]	Rho guanine nucleotide exchange factor 40 OS=Homo sapiens GN=ARHGEF40 PE=1 SV=3	sp|Q8TER5|ARH40_HUMAN	Uncharacterized protein OS=Xiphophorus maculatus GN=ARHGEF40 PE=4 SV=1	M4AQC6_XIPMA	scaffold_302:26421-68838	K_8h	K_BC	OK	0.773775	1.79981	1.21785	4.96794	5e-05	0.000183133	yes
XLOC_019617	evm.TU.scaffold_57.2	PREDICTED: uncharacterized protein LOC102792128 isoform X1 [Neolamprologus brichardi]	Junctional protein associated with coronary artery disease OS=Homo sapiens GN=KIAA1462 PE=1 SV=3	sp|Q9P266|JCAD_HUMAN	Uncharacterized protein OS=Xiphophorus maculatus GN=KIAA1462 PE=4 SV=1	M4ADH0_XIPMA	scaffold_57:10902-19532	K_8h	K_BC	OK	1.60777	3.73974	1.21788	5.73441	5e-05	0.000183133	yes
XLOC_003616	evm.TU.scaffold_132.30	PREDICTED: semaphorin-3D-like isoform X1 [Haplochromis burtoni] ref|XP_005939344.1| PREDICTED: semaphorin-3D-like isoform X2 [Haplochromis burtoni] ref|XP_005939345.1| PREDICTED: semaphorin-3D-like isoform X3 [Haplochromis burtoni] ref|XP_005939346.1| PREDICTED: semaphorin-3D-like isoform X4 [Haplochromis burtoni]	Semaphorin-3D OS=Danio rerio GN=sema3d PE=2 SV=1	sp|Q9W6G6|SEM3D_DANRE	Uncharacterized protein OS=Oreochromis niloticus GN=LOC100705830 PE=4 SV=1	I3KCL1_ORENI	scaffold_132:550646-588339	K_8h	K_BC	OK	0.768824	1.78959	1.2189	3.18905	0.0001	0.000351669	yes
XLOC_017278	evm.TU.scaffold_432.2	PREDICTED: mannan-binding lectin serine protease 1-like isoform X2 [Oreochromis niloticus]	Mannan-binding lectin serine protease 1 OS=Homo sapiens GN=MASP1 PE=1 SV=3	sp|P48740|MASP1_HUMAN	Uncharacterized protein (Fragment) OS=Oreochromis niloticus GN=MASP1 PE=3 SV=1	I3KKW9_ORENI	scaffold_432:20585-28213	K_8h	K_BC	OK	1.64175	3.82155	1.21892	3.42482	5e-05	0.000183133	yes
XLOC_007471	evm.TU.scaffold_190.32	PREDICTED: cell death activator CIDE-B [Poecilia formosa]	Cell death activator CIDE-B OS=Bos taurus GN=CIDEB PE=2 SV=1	sp|Q3T191|CIDEB_BOVIN	Uncharacterized protein OS=Xiphophorus maculatus GN=CIDEB PE=4 SV=1	M3ZHG3_XIPMA	scaffold_190:472234-477540	K_8h	K_BC	OK	5.02082	11.6933	1.21969	2.57156	0.0007	0.00211787	yes
XLOC_007611	evm.TU.scaffold_194.60	PREDICTED: gap junction alpha-5 protein-like [Xiphophorus maculatus]	Gap junction alpha-5 protein OS=Gallus gallus GN=GJA5 PE=2 SV=2	sp|P18860|CXA5_CHICK	Gap junction protein OS=Oreochromis niloticus GN=GJA5 (1 of 2) PE=3 SV=1	I3KXX9_ORENI	scaffold_194:819347-820505	K_8h	K_BC	OK	4.32602	10.0764	1.21987	4.05366	5e-05	0.000183133	yes
XLOC_019639	evm.TU.scaffold_573.1	PREDICTED: cytosolic phospholipase A2 gamma isoform X1 [Poecilia formosa]			Uncharacterized protein OS=Oreochromis niloticus GN=PLA2G4C (1 of 2) PE=4 SV=1	I3JGB5_ORENI	scaffold_573:4612-15107	K_8h	K_BC	OK	2.722	6.36626	1.22578	4.05175	5e-05	0.000183133	yes
XLOC_020460	evm.TU.scaffold_63.117	PREDICTED: FCH and double SH3 domains protein 1-like isoform X1 [Oreochromis niloticus]	FCH and double SH3 domains protein 2 OS=Mus musculus GN=Fchsd2 PE=1 SV=2	sp|Q3USJ8|FCSD2_MOUSE	Uncharacterized protein OS=Oreochromis niloticus PE=4 SV=1	I3K0D6_ORENI	scaffold_63:1656622-1681189	K_8h	K_BC	OK	0.673	1.57517	1.22683	2.9348	0.0004	0.00127204	yes
XLOC_015485	evm.TU.scaffold_379.16	PREDICTED: uncharacterized protein LOC100000534 [Danio rerio]			Uncharacterized protein OS=Danio rerio GN=si:dkey-13n23.3 PE=4 SV=1	F1QP08_DANRE	scaffold_379:162464-167333	K_8h	K_BC	OK	1.94482	4.55612	1.22817	2.93685	0.00045	0.00141636	yes
XLOC_014526	evm.TU.scaffold_348.4	PREDICTED: protein FAM69C-like [Oreochromis niloticus]	Protein FAM69C OS=Homo sapiens GN=FAM69C PE=2 SV=3	sp|Q0P6D2|FA69C_HUMAN	Uncharacterized protein OS=Oreochromis niloticus PE=4 SV=1	I3K6T8_ORENI	scaffold_348:23622-36491	K_8h	K_BC	OK	2.52753	5.92382	1.2288	4.0508	5e-05	0.000183133	yes
XLOC_000463	evm.TU.scaffold_1.214	PREDICTED: protein spinster homolog 2-like [Takifugu rubripes]	Protein spinster homolog 2 OS=Danio rerio GN=spns2 PE=1 SV=2	sp|A2SWM2|SPNS2_DANRE	Uncharacterized protein (Fragment) OS=Takifugu rubripes GN=LOC101075093 PE=4 SV=1	H2SMH0_TAKRU	scaffold_1:3734548-3774948	K_8h	K_BC	OK	0.700294	1.64398	1.23116	2.99062	0.00055	0.00170038	yes
XLOC_018312	asmbl_55750|g.84505	PREDICTED: collagen alpha-1(VI) chain-like [Pundamilia nyererei]	Collagen alpha-1(VI) chain OS=Xenopus laevis GN=col6a1 PE=1 SV=1	sp|Q801S8|CO6A1_XENLA	Uncharacterized protein OS=Oreochromis niloticus GN=COL6A1 (1 of 2) PE=4 SV=1	I3KEZ4_ORENI	scaffold_49:980092-1020256	K_8h	K_BC	OK	15.1618	35.7957	1.23935	10.5997	5e-05	0.000183133	yes
XLOC_006536	evm.TU.scaffold_177.17	PREDICTED: zinc-binding protein A33-like [Oreochromis niloticus]	Nuclear factor 7, ovary OS=Xenopus laevis PE=2 SV=1	sp|Q91431|NF7O_XENLA	Uncharacterized protein (Fragment) OS=Oreochromis niloticus GN=TRIM35 (22 of 54) PE=4 SV=1	I3K1D2_ORENI	scaffold_177:430428-432849	K_8h	K_BC	OK	1.6914	3.9953	1.24008	2.86634	0.0013	0.00370757	yes
XLOC_007928	evm.TU.scaffold_2.153	gelatinase [Paralichthys olivaceus]	72 kDa type IV collagenase OS=Homo sapiens GN=MMP2 PE=1 SV=2	sp|P08253|MMP2_HUMAN	Gelatinase OS=Paralichthys olivaceus GN=MMP2 PE=2 SV=1	Q90YB4_PAROL	scaffold_2:2851493-2864432	K_8h	K_BC	OK	15.7655	37.2858	1.24186	10.1112	5e-05	0.000183133	yes
XLOC_000999	evm.TU.scaffold_100.80	PREDICTED: GAS2-like protein 1-like [Pundamilia nyererei]	GAS2-like protein 1 OS=Mus musculus GN=Gas2l1 PE=2 SV=1	sp|Q8JZP9|GA2L1_MOUSE	Uncharacterized protein OS=Takifugu rubripes PE=4 SV=1	H2U990_TAKRU	scaffold_100:1499450-1519861	K_8h	K_BC	OK	0.568623	1.34691	1.24411	2.79569	0.00075	0.00225028	yes
XLOC_012312	evm.TU.scaffold_293.7	PREDICTED: microtubule-associated protein 1B-like [Oreochromis niloticus]	Microtubule-associated protein 1B OS=Rattus norvegicus GN=Map1b PE=1 SV=2	sp|P15205|MAP1B_RAT	Uncharacterized protein (Fragment) OS=Oreochromis niloticus GN=MAP1S (2 of 2) PE=4 SV=1	I3IXT4_ORENI	scaffold_293:56504-63853	K_8h	K_BC	OK	0.585237	1.38928	1.24724	3.0728	5e-05	0.000183133	yes
XLOC_016660	evm.TU.scaffold_41.97	PREDICTED: leucine zipper putative tumor suppressor 2 homolog [Poecilia formosa] ref|XP_007566282.1| PREDICTED: leucine zipper putative tumor suppressor 2 homolog [Poecilia formosa]	Leucine zipper putative tumor suppressor 2 homolog OS=Xenopus tropicalis GN=lzts2 PE=2 SV=1	sp|Q6DIS8|LZTS2_XENTR	Uncharacterized protein OS=Gasterosteus aculeatus GN=LZTS2 (1 of 2) PE=4 SV=1	G3NZ56_GASAC	scaffold_41:1523865-1547285	K_8h	K_BC	OK	0.861727	2.04885	1.24951	3.73061	5e-05	0.000183133	yes
XLOC_000363	evm.TU.scaffold_0.551	PREDICTED: protein CBFA2T1-like isoform X1 [Maylandia zebra]	Protein CBFA2T1 OS=Homo sapiens GN=RUNX1T1 PE=1 SV=2	sp|Q06455|MTG8_HUMAN	Uncharacterized protein (Fragment) OS=Gasterosteus aculeatus GN=RUNX1T1 PE=4 SV=1	G3NMZ0_GASAC	scaffold_0:7732419-7742030	K_8h	K_BC	OK	0.903009	2.14996	1.2515	2.44157	0.00395	0.0100166	yes
XLOC_022829	evm.TU.scaffold_85.99	PREDICTED: neurofilament heavy polypeptide-like isoform X12 [Haplochromis burtoni]	Repetitive proline-rich cell wall protein 2 OS=Medicago truncatula GN=PRP2 PE=2 SV=1	sp|Q40375|PRP2_MEDTR	Uncharacterized protein OS=Xiphophorus maculatus PE=4 SV=1	M4A5L6_XIPMA	scaffold_85:1679800-1710238	K_8h	K_BC	OK	1.90465	4.53585	1.25184	8.96554	5e-05	0.000183133	yes
XLOC_007616	evm.TU.scaffold_195.10	C-C motif chemokine 20 precursor [Anoplopoma fimbria]	C-C motif chemokine 20 OS=Bos taurus GN=CCL20 PE=3 SV=1	sp|Q8SQB1|CCL20_BOVIN	C-C motif chemokine 20 OS=Anoplopoma fimbria GN=CCL20 PE=4 SV=1	C3KIY3_ANOFI	scaffold_195:138522-139652	K_8h	K_BC	OK	20.8467	49.7887	1.256	2.3779	0.00265	0.00701864	yes
XLOC_000734	evm.TU.scaffold_10.111	PREDICTED: protein FAM161B-like isoform X1 [Oreochromis niloticus] ref|XP_005477015.1| PREDICTED: protein FAM161B-like isoform X2 [Oreochromis niloticus]	Protein FAM161B OS=Homo sapiens GN=FAM161B PE=1 SV=2	sp|Q96MY7|F161B_HUMAN	Uncharacterized protein OS=Xiphophorus maculatus GN=FAM161B PE=4 SV=1	M4AL44_XIPMA	scaffold_10:1693896-1698928	K_8h	K_BC	OK	1.96177	4.6974	1.25971	3.48252	0.0001	0.000351669	yes
XLOC_015629	evm.TU.scaffold_381.17	PREDICTED: laminin subunit gamma-2-like [Oreochromis niloticus]	Laminin subunit gamma-2 OS=Equus caballus GN=LAMC2 PE=2 SV=1	sp|Q8HZI9|LAMC2_HORSE	Uncharacterized protein OS=Gasterosteus aculeatus GN=LAMC2 PE=4 SV=1	G3NA51_GASAC	scaffold_381:178537-188348	K_8h	K_BC	OK	0.889128	2.13732	1.26534	3.39081	0.0001	0.000351669	yes
XLOC_003831	evm.TU.scaffold_137.26	unnamed protein product [Tetraodon nigroviridis]	Collagen alpha-1(V) chain OS=Homo sapiens GN=COL5A1 PE=1 SV=3	sp|P20908|CO5A1_HUMAN	Chromosome undetermined SCAF14764, whole genome shotgun sequence. (Fragment) OS=Tetraodon nigroviridis GN=GSTENG00025154001 PE=4 SV=1	Q4S2C2_TETNG	scaffold_137:425616-470698	K_8h	K_BC	OK	1.2605	3.03025	1.26544	6.29091	5e-05	0.000183133	yes
XLOC_015673	evm.TU.scaffold_383.21	PREDICTED: myeloid-associated differentiation marker homolog [Astyanax mexicanus]	Myeloid-associated differentiation marker homolog OS=Xenopus laevis GN=myadm PE=2 SV=1	sp|Q63ZU3|MYADM_XENLA	Uncharacterized protein OS=Gasterosteus aculeatus PE=4 SV=1	G3PG57_GASAC	scaffold_383:232587-234131	K_8h	K_BC	OK	2.9156	7.0522	1.27428	3.42993	0.00695	0.0165215	yes
XLOC_001517	evm.TU.scaffold_107.89	PREDICTED: peptidyl-prolyl cis-trans isomerase FKBP5-like [Oreochromis niloticus]	Peptidyl-prolyl cis-trans isomerase FKBP5 OS=Homo sapiens GN=FKBP5 PE=1 SV=2	sp|Q13451|FKBP5_HUMAN	Uncharacterized protein OS=Oreochromis niloticus GN=LOC100711482 PE=4 SV=1	I3J8X2_ORENI	scaffold_107:1414753-1420955	K_8h	K_BC	OK	21.6629	52.4243	1.27501	9.80808	5e-05	0.000183133	yes
XLOC_011576	evm.TU.scaffold_273.23	PREDICTED: collagen alpha-1(XVIII) chain-like isoform X2 [Haplochromis burtoni]	Collagen alpha-1(XVIII) chain OS=Mus musculus GN=Col18a1 PE=1 SV=4	sp|P39061|COIA1_MOUSE	Uncharacterized protein (Fragment) OS=Takifugu rubripes GN=COL18A1 (1 of 2) PE=4 SV=1	H2SGP2_TAKRU	scaffold_273:461979-500864	K_8h	K_BC	OK	0.839011	2.03291	1.27678	4.80881	5e-05	0.000183133	yes
XLOC_014713	evm.TU.scaffold_35.149	PREDICTED: angiopoietin-related protein 4-like [Maylandia zebra]	Angiopoietin-related protein 4 OS=Sus scrofa GN=ANGPTL4 PE=2 SV=2	sp|Q2TNK5|ANGL4_PIG	Uncharacterized protein OS=Oreochromis niloticus GN=LOC100696234 PE=4 SV=1	I3JWF5_ORENI	scaffold_35:2286244-2300111	K_8h	K_BC	OK	34.8092	84.9648	1.2874	16.9818	5e-05	0.000183133	yes
XLOC_017441	evm.TU.scaffold_44.112	PREDICTED: tenascin-N-like isoform X1 [Pundamilia nyererei]	Tenascin-N OS=Mus musculus GN=Tnn PE=1 SV=2	sp|Q80Z71|TENN_MOUSE	Uncharacterized protein OS=Gasterosteus aculeatus GN=TNN PE=4 SV=1	G3PKN8_GASAC	scaffold_44:1867085-1900507	K_8h	K_BC	OK	1.99345	4.87676	1.29065	5.3061	5e-05	0.000183133	yes
XLOC_000567	evm.TU.scaffold_1.101	PREDICTED: endonuclease domain-containing 1 protein-like [Xiphophorus maculatus]	Endonuclease domain-containing 1 protein OS=Homo sapiens GN=ENDOD1 PE=1 SV=2	sp|O94919|ENDD1_HUMAN	Uncharacterized protein OS=Xiphophorus maculatus PE=4 SV=1	M3ZDR7_XIPMA	scaffold_1:1767774-1772463	K_8h	K_BC	OK	1.88378	4.61126	1.29153	2.86236	0.0012	0.00344964	yes
XLOC_000416	evm.TU.scaffold_1.86	PREDICTED: protocadherin alpha-C2-like [Takifugu rubripes]	Protocadherin alpha-C2 OS=Homo sapiens GN=PCDHAC2 PE=2 SV=1	sp|Q9Y5I4|PCDC2_HUMAN	Uncharacterized protein OS=Gasterosteus aculeatus GN=PCDHAC2 (1 of 2) PE=4 SV=1	G3QAC5_GASAC	scaffold_1:1507349-1539315	K_8h	K_BC	OK	0.62801	1.53851	1.29267	4.16159	5e-05	0.000183133	yes
XLOC_011619	evm.TU.scaffold_276.24	PREDICTED: myelin and lymphocyte protein-like [Pundamilia nyererei]	Myelin and lymphocyte protein OS=Homo sapiens GN=MAL PE=1 SV=1	sp|P21145|MAL_HUMAN	Uncharacterized protein OS=Oreochromis niloticus GN=MAL (1 of 3) PE=4 SV=1	I3IXV9_ORENI	scaffold_276:333925-338748	K_8h	K_BC	OK	4.88221	11.9684	1.29362	2.08321	0.0158	0.0339223	yes
XLOC_019892	evm.TU.scaffold_6.45	PREDICTED: NADPH oxidase organizer 1-like [Takifugu rubripes]	NADPH oxidase organizer 1 OS=Homo sapiens GN=NOXO1 PE=1 SV=1	sp|Q8NFA2|NOXO1_HUMAN	Uncharacterized protein OS=Tetraodon nigroviridis GN=NOXO1 (2 of 2) PE=4 SV=1	H3C3J6_TETNG	scaffold_6:663881-666639	K_8h	K_BC	OK	1.79431	4.40202	1.29474	3.15155	0.00055	0.00170038	yes
XLOC_019551	evm.TU.scaffold_56.67	PREDICTED: integrin alpha-1-like [Takifugu rubripes]	Integrin alpha-1 OS=Rattus norvegicus GN=Itga1 PE=1 SV=1	sp|P18614|ITA1_RAT	Uncharacterized protein (Fragment) OS=Gasterosteus aculeatus GN=ITGA1 PE=3 SV=1	G3PUX7_GASAC	scaffold_56:1214648-1243493	K_8h	K_BC	OK	2.06077	5.06896	1.29851	5.97732	5e-05	0.000183133	yes
XLOC_004104	evm.TU.scaffold_14.226	PREDICTED: histidine decarboxylase-like [Haplochromis burtoni]	Histidine decarboxylase OS=Mus musculus GN=Hdc PE=1 SV=2	sp|P23738|DCHS_MOUSE	Uncharacterized protein OS=Gasterosteus aculeatus GN=HDC PE=3 SV=1	G3PQC8_GASAC	scaffold_14:4063244-4067640	K_8h	K_BC	OK	1.38247	3.40797	1.30166	3.30187	5e-05	0.000183133	yes
XLOC_011017	evm.TU.scaffold_26.166	PREDICTED: protein disulfide-isomerase A2-like [Oryzias latipes]	Protein disulfide-isomerase A2 OS=Pongo abelii GN=PDIA2 PE=2 SV=1	sp|Q5RCH2|PDIA2_PONAB	Uncharacterized protein OS=Oryzias latipes GN=LOC101164281 PE=3 SV=1	H2LX92_ORYLA	scaffold_26:3283850-3288456	K_8h	K_BC	OK	2.25732	5.57488	1.30433	3.89063	5e-05	0.000183133	yes
XLOC_021114	evm.TU.scaffold_69.36	PREDICTED: potassium voltage-gated channel subfamily E member 4-like [Oreochromis niloticus]	Potassium voltage-gated channel subfamily E member 4 OS=Homo sapiens GN=KCNE4 PE=2 SV=3	sp|Q8WWG9|KCNE4_HUMAN	Uncharacterized protein OS=Oreochromis niloticus GN=LOC100701684 PE=4 SV=1	I3KBE5_ORENI	scaffold_69:728573-729125	K_8h	K_BC	OK	3.40778	8.42138	1.30522	2.01143	0.0154	0.0331911	yes
XLOC_016172	evm.TU.scaffold_4.130	PREDICTED: dual specificity protein phosphatase 1-like [Maylandia zebra] ref|XP_005719745.1| PREDICTED: dual specificity protein phosphatase 1-like [Pundamilia nyererei] ref|XP_005927985.1| PREDICTED: dual specificity protein phosphatase 1-like [Haplochromis burtoni]	Dual specificity protein phosphatase 1 OS=Homo sapiens GN=DUSP1 PE=1 SV=3	sp|P28562|DUS1_HUMAN	Dual specificity protein phosphatase OS=Takifugu rubripes GN=LOC101074284 PE=3 SV=1	H2SYV4_TAKRU	scaffold_4:1931630-1933771	K_8h	K_BC	OK	37.7414	93.2806	1.30543	11.6414	5e-05	0.000183133	yes
XLOC_003757	evm.TU.scaffold_135.14	PREDICTED: uncharacterized protein LOC100712283 [Oreochromis niloticus]	Stanniocalcin-2 OS=Mus musculus GN=Stc2 PE=1 SV=1	sp|O88452|STC2_MOUSE	Uncharacterized protein OS=Oreochromis niloticus GN=STC2 (2 of 2) PE=4 SV=1	I3JPS6_ORENI	scaffold_135:244574-249908	K_8h	K_BC	OK	2.65166	6.56048	1.3069	2.46319	0.00285	0.00748754	yes
XLOC_022008	asmbl_67027|g.100829	PREDICTED: olfactomedin-like protein 2A-like [Oryzias latipes]	Olfactomedin-like protein 2A OS=Xenopus tropicalis GN=olfml2a PE=2 SV=1	sp|A4IIT5|OLM2A_XENTR	Uncharacterized protein OS=Oreochromis niloticus GN=LOC100691942 PE=4 SV=1	I3KWH3_ORENI	scaffold_77:931389-968479	K_8h	K_BC	OK	0.631861	1.5708	1.31382	2.37494	0.00025	0.000824883	yes
XLOC_007127	evm.TU.scaffold_186.9	PREDICTED: mucin-5AC-like [Astyanax mexicanus]	Adventurous-gliding motility protein Z OS=Myxococcus xanthus (strain DK 1622) GN=aglZ PE=1 SV=1	sp|Q1D823|AGLZ_MYXXD	Uncharacterized protein OS=Oreochromis niloticus PE=4 SV=1	I3K0J8_ORENI	scaffold_186:125023-129043	K_8h	K_BC	OK	0.915149	2.27902	1.31634	4.05722	5e-05	0.000183133	yes
XLOC_004817	evm.TU.scaffold_150.11	PREDICTED: secretory carrier-associated membrane protein 1-like isoform X1 [Oreochromis niloticus]	Secretory carrier-associated membrane protein 1 OS=Mus musculus GN=Scamp1 PE=1 SV=1	sp|Q8K021|SCAM1_MOUSE	Uncharacterized protein OS=Oreochromis niloticus GN=LOC100696201 PE=4 SV=1	I3KAN5_ORENI	scaffold_150:173399-178479	K_8h	K_BC	OK	1.30319	3.2538	1.32008	1.95945	0.0106	0.0239685	yes
XLOC_021030	evm.TU.scaffold_68.35	PREDICTED: patatin-like phospholipase domain-containing protein 2-like isoform X1 [Maylandia zebra]	Patatin-like phospholipase domain-containing protein 2 OS=Mus musculus GN=Pnpla2 PE=1 SV=1	sp|Q8BJ56|PLPL2_MOUSE	Uncharacterized protein OS=Oreochromis niloticus GN=LOC100697369 PE=4 SV=1	I3KEQ3_ORENI	scaffold_68:715849-726001	K_8h	K_BC	OK	2.51847	6.29818	1.32239	3.56009	5e-05	0.000183133	yes
XLOC_019327	evm.TU.scaffold_542.1	PREDICTED: CDK5 and ABL1 enzyme substrate 2-like [Oreochromis niloticus]	CDK5 and ABL1 enzyme substrate 2 OS=Homo sapiens GN=CABLES2 PE=1 SV=3	sp|Q9BTV7|CABL2_HUMAN	Uncharacterized protein OS=Oreochromis niloticus GN=CABLES2 (1 of 2) PE=3 SV=1	I3IWD1_ORENI	scaffold_542:359-13263	K_8h	K_BC	OK	3.58141	9.01099	1.33116	3.86958	5e-05	0.000183133	yes
XLOC_001951	evm.TU.scaffold_111.88	PREDICTED: dedicator of cytokinesis protein 9-like isoform X4 [Poecilia formosa]	Dedicator of cytokinesis protein 9 OS=Homo sapiens GN=DOCK9 PE=1 SV=2	sp|Q9BZ29|DOCK9_HUMAN	Uncharacterized protein (Fragment) OS=Gasterosteus aculeatus GN=DOCK9 (2 of 2) PE=4 SV=1	G3PKX9_GASAC	scaffold_111:1082712-1119928	K_8h	K_BC	OK	1.07218	2.70618	1.33571	6.18997	5e-05	0.000183133	yes
XLOC_011297	evm.TU.scaffold_268.10	PREDICTED: signal peptide, CUB domain, EGF-like 1 isoform X1 [Oreochromis niloticus]	Signal peptide, CUB and EGF-like domain-containing protein 1 OS=Mus musculus GN=Scube1 PE=2 SV=2	sp|Q6NZL8|SCUB1_MOUSE	Uncharacterized protein OS=Gasterosteus aculeatus GN=SCUBE1 PE=4 SV=1	G3Q6N6_GASAC	scaffold_268:189045-280624	K_8h	K_BC	OK	2.56784	6.48336	1.33619	5.95817	5e-05	0.000183133	yes
XLOC_003064	asmbl_9182|g.14268	PREDICTED: tissue factor-like [Oryzias latipes]	Tissue factor OS=Mus musculus GN=F3 PE=1 SV=2	sp|P20352|TF_MOUSE	Uncharacterized protein OS=Gasterosteus aculeatus GN=F3 (2 of 2) PE=4 SV=1	G3PPF4_GASAC	scaffold_126:1056912-1078876	K_8h	K_BC	OK	1.17025	2.96115	1.33934	2.16685	0.0021	0.00570918	yes
XLOC_011862	evm.TU.scaffold_28.138	PREDICTED: protein shisa-2-like [Maylandia zebra] ref|XP_005722708.1| PREDICTED: protein shisa-2-like [Pundamilia nyererei]	Protein shisa-2 OS=Xenopus laevis GN=shisa2 PE=1 SV=1	sp|Q2WFL8|SHSA2_XENLA	Uncharacterized protein OS=Oreochromis niloticus GN=LOC100698308 PE=4 SV=1	I3K9D5_ORENI	scaffold_28:2514104-2519153	K_8h	K_BC	OK	10.0634	25.5123	1.34207	5.46619	5e-05	0.000183133	yes
XLOC_002791	evm.TU.scaffold_122.2	PREDICTED: ras and EF-hand domain-containing protein-like isoform X2 [Oreochromis niloticus]	Ras and EF-hand domain-containing protein OS=Danio rerio GN=rasef PE=2 SV=1	sp|A5WW21|RASEF_DANRE	Uncharacterized protein (Fragment) OS=Gasterosteus aculeatus PE=3 SV=1	G3P9M4_GASAC	scaffold_122:29009-39552	K_8h	K_BC	OK	0.813593	2.06333	1.3426	2.66636	0.0027	0.00713207	yes
XLOC_000500	evm.TU.scaffold_1.338						scaffold_1:5742808-5744988	K_8h	K_BC	OK	12.3105	31.3925	1.35053	4.63827	5e-05	0.000183133	yes
XLOC_022375	evm.TU.scaffold_8.248	Uncharacterized family 31 glucosidase [Dicentrarchus labrax]	Uncharacterized family 31 glucosidase KIAA1161 OS=Mus musculus GN=Kiaa1161 PE=1 SV=2	sp|Q69ZQ1|K1161_MOUSE	Uncharacterized family 31 glucosidase OS=Dicentrarchus labrax GN=DLA_It05560 PE=4 SV=1	E6ZG31_DICLA	scaffold_8:4103835-4106040	K_8h	K_BC	OK	0.806995	2.06031	1.35223	2.56345	0.00265	0.00701864	yes
XLOC_017547	evm.TU.scaffold_45.1	PREDICTED: DNA nucleotidylexotransferase-like [Pundamilia nyererei]	DNA nucleotidylexotransferase OS=Oncorhynchus mykiss GN=dntt PE=2 SV=1	sp|Q92089|TDT_ONCMY	Uncharacterized protein OS=Oreochromis niloticus GN=LOC100692116 PE=4 SV=1	I3KC46_ORENI	scaffold_45:394-50259	K_8h	K_BC	OK	0.620309	1.58856	1.35666	2.1094	0.0122	0.0271215	yes
XLOC_004862	evm.TU.scaffold_151.5	PREDICTED: limb region 1 homolog-like protein-like [Oreochromis niloticus]	Limb region 1 homolog-like protein OS=Danio rerio GN=lmbr1l PE=2 SV=1	sp|Q803C7|LMBRL_DANRE	Uncharacterized protein OS=Oryzias latipes GN=LOC101172494 PE=4 SV=1	H2LTX9_ORYLA	scaffold_151:53356-65688	K_8h	K_BC	OK	2.14621	5.51904	1.36263	3.39753	0.00025	0.000824883	yes
XLOC_017476	evm.TU.scaffold_442.1	PREDICTED: HERV-H LTR-associating protein 2-like [Neolamprologus brichardi]	Phosphatidylinositol 3,4,5-trisphosphate 5-phosphatase 1 OS=Homo sapiens GN=INPP5D PE=1 SV=2	sp|Q92835|SHIP1_HUMAN	Uncharacterized protein OS=Oreochromis niloticus GN=HHLA2 (2 of 9) PE=4 SV=1	I3JN70_ORENI	scaffold_442:2365-11850	K_8h	K_BC	OK	22.2679	57.3764	1.36549	15.157	5e-05	0.000183133	yes
XLOC_001117	evm.TU.scaffold_102.68	PREDICTED: uncharacterized protein LOC102292645 [Haplochromis burtoni]			Uncharacterized protein OS=Oreochromis niloticus PE=4 SV=1	I3JHW6_ORENI	scaffold_102:1210510-1214491	K_8h	K_BC	OK	0.795807	2.05521	1.3688	2.75062	0.00255	0.00678641	yes
XLOC_000512	asmbl_1895|g.1995	PREDICTED: opioid-binding protein/cell adhesion molecule homolog isoform X2 [Oreochromis niloticus]	Opioid-binding protein/cell adhesion molecule homolog OS=Gallus gallus GN=OPCML PE=1 SV=2	sp|Q98892|OBCAM_CHICK	Uncharacterized protein OS=Oreochromis niloticus GN=OPCML PE=4 SV=1	I3KFG1_ORENI	scaffold_1:6829417-6992063	K_8h	K_BC	OK	1.33218	3.44353	1.3701	1.68578	0.0018	0.0049752	yes
XLOC_014872	evm.TU.scaffold_357.10	PREDICTED: monocarboxylate transporter 5-like [Pundamilia nyererei]	Monocarboxylate transporter 5 OS=Mus musculus GN=Slc16a4 PE=2 SV=1	sp|Q8R0M8|MOT5_MOUSE	Uncharacterized protein OS=Oreochromis niloticus GN=LOC100711920 PE=4 SV=1	I3J2T1_ORENI	scaffold_357:181334-212131	K_8h	K_BC	OK	2.26081	5.85423	1.37264	5.46722	5e-05	0.000183133	yes
XLOC_003867	evm.TU.scaffold_138.9	PREDICTED: collagen alpha-1(XXVII) chain B-like isoform X3 [Haplochromis burtoni]	Collagen alpha-1(XXVII) chain B OS=Danio rerio GN=col27a1b PE=2 SV=1	sp|A0MSJ1|CRA1B_DANRE	Uncharacterized protein OS=Oreochromis niloticus GN=COL27A1 (2 of 2) PE=4 SV=1	I3JX02_ORENI	scaffold_138:74777-133862	K_8h	K_BC	OK	1.17107	3.04496	1.3786	6.05621	5e-05	0.000183133	yes
XLOC_012129	evm.TU.scaffold_29.120	PREDICTED: mucin-5AC-like isoform X1 [Maylandia zebra]	Sciellin OS=Homo sapiens GN=SCEL PE=1 SV=2	sp|O95171|SCEL_HUMAN	Uncharacterized protein OS=Oreochromis niloticus PE=4 SV=1	I3JHZ3_ORENI	scaffold_29:2266006-2274804	K_8h	K_BC	OK	0.882973	2.30127	1.38199	3.06564	0.0021	0.00570918	yes
XLOC_018167	evm.TU.scaffold_48.23	PREDICTED: serine/threonine-protein kinase LMTK1-like isoform X1 [Pundamilia nyererei]	Serine/threonine-protein kinase LMTK1 OS=Homo sapiens GN=AATK PE=1 SV=2	sp|Q6ZMQ8|LMTK1_HUMAN	Uncharacterized protein (Fragment) OS=Takifugu rubripes GN=AATK (1 of 2) PE=3 SV=1	H2SLX6_TAKRU	scaffold_48:401843-425093	K_8h	K_BC	OK	1.26428	3.30047	1.38435	6.44239	5e-05	0.000183133	yes
XLOC_017362	evm.TU.scaffold_44.70	PREDICTED: dipeptidyl aminopeptidase-like protein 6-like isoform X1 [Oreochromis niloticus]	Dipeptidyl aminopeptidase-like protein 6 OS=Pan troglodytes GN=DPP6 PE=2 SV=1	sp|Q5IS50|DPP6_PANTR	Uncharacterized protein OS=Oreochromis niloticus GN=DPP6 (2 of 2) PE=4 SV=1	I3JTT2_ORENI	scaffold_44:1157710-1188023	K_8h	K_BC	OK	0.978922	2.57733	1.39661	4.22571	5e-05	0.000183133	yes
XLOC_000307	evm.TU.scaffold_0.418	type 1 collagen alpha 2 [Paralichthys olivaceus]	Collagen alpha-2(I) chain OS=Oncorhynchus mykiss GN=col1a2 PE=2 SV=2	sp|O93484|CO1A2_ONCMY	Type 1 collagen alpha 2 OS=Paralichthys olivaceus GN=COL1A2 PE=2 SV=1	Q5NT95_PAROL	scaffold_0:5924227-5941201	K_8h	K_BC	OK	31.044	81.758	1.39705	24.9188	5e-05	0.000183133	yes
XLOC_010809	evm.TU.scaffold_257.42	PREDICTED: PHD finger protein 1-like [Oreochromis niloticus]	PHD finger protein 1 OS=Mus musculus GN=Phf1 PE=1 SV=2	sp|Q9Z1B8|PHF1_MOUSE	Uncharacterized protein OS=Oreochromis niloticus PE=4 SV=1	I3JPS0_ORENI	scaffold_257:553658-577803	K_8h	K_BC	OK	0.740721	1.95471	1.39995	3.27329	5e-05	0.000183133	yes
XLOC_009659	evm.TU.scaffold_230.41	PREDICTED: perforin-1-like [Takifugu rubripes]	Perforin-1 OS=Rattus norvegicus GN=Prf1 PE=2 SV=1	sp|P35763|PERF_RAT	Uncharacterized protein (Fragment) OS=Takifugu rubripes GN=PRF1 (3 of 5) PE=4 SV=1	H2RXG4_TAKRU	scaffold_230:459972-464018	K_8h	K_BC	OK	1.68419	4.49394	1.41592	3.64598	5e-05	0.000183133	yes
XLOC_016498	evm.TU.scaffold_405.15	reverse transcriptase-like protein [Paralichthys olivaceus]	RNA-directed DNA polymerase from mobile element jockey OS=Drosophila funebris GN=jockey\pol PE=1 SV=1	sp|P21329|RTJK_DROFU	Reverse transcriptase-like protein OS=Paralichthys olivaceus PE=4 SV=1	Q7T271_PAROL	scaffold_405:149075-152509	K_8h	K_BC	OK	0.993725	2.65187	1.41609	3.06309	0.0003	0.00097783	yes
XLOC_018105	evm.TU.scaffold_48.79	PREDICTED: acyl-CoA synthetase family member 2, mitochondrial-like [Pundamilia nyererei]	Acyl-CoA synthetase family member 2, mitochondrial OS=Danio rerio GN=acsf2 PE=2 SV=1	sp|Q0P4F7|ACSF2_DANRE	Uncharacterized protein OS=Xiphophorus maculatus GN=ACSF2 (1 of 2) PE=4 SV=1	M4AK22_XIPMA	scaffold_48:1117962-1120583	K_8h	K_BC	OK	41.1412	109.866	1.41709	10.7319	5e-05	0.000183133	yes
XLOC_001495	evm.TU.scaffold_107.31	PREDICTED: twinfilin-2-like isoform X2 [Poecilia formosa]	Twinfilin-2 OS=Danio rerio GN=twf2 PE=2 SV=1	sp|Q6GMH3|TWF2_DANRE	Uncharacterized protein OS=Gasterosteus aculeatus GN=TWF2 PE=4 SV=1	G3NA30_GASAC	scaffold_107:354493-357803	K_8h	K_BC	OK	1.49562	4.00564	1.42129	2.7784	0.00115	0.00331831	yes
XLOC_008236	evm.TU.scaffold_201.52	PREDICTED: collagen alpha-3(VI) chain-like [Oryzias latipes]	Collagen alpha-6(VI) chain OS=Mus musculus GN=Col6a6 PE=1 SV=2	sp|Q8C6K9|CO6A6_MOUSE	Uncharacterized protein (Fragment) OS=Tetraodon nigroviridis GN=COL6A6 PE=4 SV=1	H3CAL4_TETNG	scaffold_201:538789-563099	K_8h	K_BC	OK	16.8324	45.1393	1.42314	26.8413	5e-05	0.000183133	yes
XLOC_023078	evm.TU.scaffold_9.3	PREDICTED: zinc finger protein PLAGL2-like [Pundamilia nyererei]	Zinc finger protein PLAGL2 OS=Homo sapiens GN=PLAGL2 PE=2 SV=1	sp|Q9UPG8|PLAL2_HUMAN	Uncharacterized protein OS=Gasterosteus aculeatus GN=PLAGL2 (1 of 2) PE=4 SV=1	G3NHP8_GASAC	scaffold_9:58511-63274	K_8h	K_BC	OK	2.55185	6.84421	1.42334	6.00171	5e-05	0.000183133	yes
XLOC_011572	evm.TU.scaffold_273.16	PREDICTED: serum deprivation-response protein-like [Takifugu rubripes]	Serum deprivation-response protein OS=Homo sapiens GN=SDPR PE=1 SV=3	sp|O95810|SDPR_HUMAN	Uncharacterized protein OS=Gasterosteus aculeatus PE=4 SV=1	G3NCF7_GASAC	scaffold_273:285513-302541	K_8h	K_BC	OK	1.0897	2.92813	1.42605	4.11066	5e-05	0.000183133	yes
XLOC_022525	evm.TU.scaffold_81.49	PREDICTED: spermatogenesis-associated protein 1-like isoform X1 [Oreochromis niloticus] ref|XP_005457390.1| PREDICTED: spermatogenesis-associated protein 1-like isoform X2 [Oreochromis niloticus]	Spermatogenesis-associated protein 1 OS=Mus musculus GN=Spata1 PE=2 SV=1	sp|Q9D5R4|SPAT1_MOUSE	Uncharacterized protein OS=Gasterosteus aculeatus PE=4 SV=1	G3P5B2_GASAC	scaffold_81:773374-779042	K_8h	K_BC	OK	1.30354	3.50466	1.42684	3.32001	0.00015	0.000514241	yes
XLOC_015788	evm.TU.scaffold_39.116	Uncharacterized protein [Dicentrarchus labrax]	Hematopoietic progenitor cell antigen CD34 OS=Canis familiaris GN=CD34 PE=1 SV=1	sp|Q28270|CD34_CANFA	Uncharacterized protein OS=Dicentrarchus labrax GN=DLA_It01290 PE=4 SV=1	E6ZEV4_DICLA	scaffold_39:1956283-1962699	K_8h	K_BC	OK	1.06033	2.86273	1.43288	1.96958	0.01775	0.0375201	yes
XLOC_001102	evm.TU.scaffold_102.89	PREDICTED: carboxypeptidase Z-like [Neolamprologus brichardi]	Carboxypeptidase Z OS=Gallus gallus GN=CPZ PE=1 SV=1	sp|Q8QGP3|CBPZ_CHICK	Uncharacterized protein OS=Oreochromis niloticus GN=CPZ (1 of 2) PE=4 SV=1	I3J084_ORENI	scaffold_102:1464035-1469993	K_8h	K_BC	OK	6.27204	16.9648	1.43554	8.00193	5e-05	0.000183133	yes
XLOC_015890	evm.TU.scaffold_393.22	PREDICTED: nephronectin-like isoform X2 [Maylandia zebra]	Nephronectin OS=Pongo abelii GN=NPNT PE=2 SV=1	sp|Q5RBP1|NPNT_PONAB	Uncharacterized protein (Fragment) OS=Oreochromis niloticus GN=NPNT (2 of 2) PE=4 SV=1	I3K802_ORENI	scaffold_393:185119-193139	K_8h	K_BC	OK	8.09934	22.0054	1.44198	11.1566	5e-05	0.000183133	yes
XLOC_018640	evm.TU.scaffold_5.63	PREDICTED: angiopoietin-related protein 2-like [Takifugu rubripes]	Angiopoietin-related protein 2 OS=Mus musculus GN=Angptl2 PE=2 SV=2	sp|Q9R045|ANGL2_MOUSE	Uncharacterized protein OS=Takifugu rubripes GN=LOC101073704 PE=4 SV=1	H2TF89_TAKRU	scaffold_5:1009684-1014499	K_8h	K_BC	OK	4.88433	13.2832	1.44337	6.36197	5e-05	0.000183133	yes
XLOC_013730	evm.TU.scaffold_324.2	PREDICTED: cytosolic phospholipase A2 gamma isoform X1 [Poecilia formosa]	Cytosolic phospholipase A2 gamma OS=Homo sapiens GN=PLA2G4C PE=1 SV=2	sp|Q9UP65|PA24C_HUMAN	Uncharacterized protein OS=Oreochromis niloticus GN=PLA2G4C (1 of 2) PE=4 SV=1	I3JGB5_ORENI	scaffold_324:1726-17385	K_8h	K_BC	OK	1.07405	2.92248	1.44413	3.33051	0.00035	0.00112613	yes
XLOC_020865	evm.TU.scaffold_67.89	PREDICTED: cdc42 effector protein 1-like isoform X1 [Oreochromis niloticus] ref|XP_005468467.1| PREDICTED: cdc42 effector protein 1-like isoform X2 [Oreochromis niloticus] ref|XP_005468468.1| PREDICTED: cdc42 effector protein 1-like isoform X3 [Oreochromis niloticus] ref|XP_005468469.1| PREDICTED: cdc42 effector protein 1-like isoform X4 [Oreochromis niloticus]	Cdc42 effector protein 1 OS=Mus musculus GN=Cdc42ep1 PE=1 SV=1	sp|Q91W92|BORG5_MOUSE	Uncharacterized protein (Fragment) OS=Xiphophorus maculatus GN=CDC42EP1 (1 of 2) PE=4 SV=1	M3ZFB4_XIPMA	scaffold_67:1343804-1347164	K_8h	K_BC	OK	3.09634	8.45286	1.44888	4.04891	5e-05	0.000183133	yes
XLOC_004053	evm.TU.scaffold_14.92	PREDICTED: glypican-5-like [Pundamilia nyererei]	Glypican-5 OS=Homo sapiens GN=GPC5 PE=1 SV=1	sp|P78333|GPC5_HUMAN	Uncharacterized protein (Fragment) OS=Gasterosteus aculeatus GN=GPC5 PE=3 SV=1	G3PRN4_GASAC	scaffold_14:1675420-1716032	K_8h	K_BC	OK	0.493807	1.35241	1.45351	2.00473	0.00965	0.0220639	yes
XLOC_002223	evm.TU.scaffold_115.26	recombination activation gene 1 [Hippoglossus hippoglossus]	V(D)J recombination-activating protein 1 OS=Oncorhynchus mykiss GN=rag1 PE=3 SV=1	sp|Q91187|RAG1_ONCMY	Recombination activation gene 1 (Fragment) OS=Hippoglossus hippoglossus PE=4 SV=1	Q6SNP8_HIPHI	scaffold_115:346325-350368	K_8h	K_BC	OK	1.51426	4.15511	1.45627	4.83307	5e-05	0.000183133	yes
XLOC_021105	evm.TU.scaffold_69.12	PREDICTED: endothelin-converting enzyme-like 1-like isoform X4 [Oreochromis niloticus]	Endothelin-converting enzyme-like 1 OS=Rattus norvegicus GN=Ecel1 PE=2 SV=1	sp|Q9JHL3|ECEL1_RAT	Uncharacterized protein OS=Oreochromis niloticus GN=LOC100704293 PE=4 SV=1	I3JXK5_ORENI	scaffold_69:189661-220783	K_8h	K_BC	OK	1.09011	3.02039	1.47026	3.82107	5e-05	0.000183133	yes
XLOC_012376	evm.TU.scaffold_295.35	PREDICTED: neuronal acetylcholine receptor subunit alpha-7-like [Oryzias latipes]	Neuronal acetylcholine receptor subunit alpha-7 OS=Gallus gallus GN=CHRNA7 PE=1 SV=1	sp|P22770|ACHA7_CHICK	Uncharacterized protein OS=Xiphophorus maculatus PE=3 SV=1	M4A6I2_XIPMA	scaffold_295:398889-415799	K_8h	K_BC	OK	1.29994	3.62083	1.47788	3.25211	0.0002	0.000671537	yes
XLOC_003742	evm.TU.scaffold_135.33	PREDICTED: endosialin-like [Takifugu rubripes]	Endosialin OS=Homo sapiens GN=CD248 PE=1 SV=1	sp|Q9HCU0|CD248_HUMAN	Chromosome 7 SCAF15042, whole genome shotgun sequence. (Fragment) OS=Tetraodon nigroviridis GN=GSTENG00033807001 PE=4 SV=1	Q4RIP1_TETNG	scaffold_135:638705-641938	K_8h	K_BC	OK	4.3644	12.1966	1.48262	7.35503	5e-05	0.000183133	yes
XLOC_020777	evm.TU.scaffold_66.31	PREDICTED: transmembrane protein C15orf27-like isoform X1 [Oreochromis niloticus] ref|XP_005470790.1| PREDICTED: transmembrane protein C15orf27-like isoform X2 [Oreochromis niloticus]	Transmembrane protein C15orf27 OS=Homo sapiens GN=C15orf27 PE=2 SV=2	sp|Q2M3C6|CO027_HUMAN	Uncharacterized protein OS=Oreochromis niloticus GN=C15orf27 (2 of 2) PE=4 SV=1	I3KDL9_ORENI	scaffold_66:373172-392301	K_8h	K_BC	OK	0.862263	2.41067	1.48323	2.74255	0.0016	0.00447734	yes
XLOC_016330	evm.TU.scaffold_40.160	PREDICTED: coiled-coil domain-containing protein 3-like [Neolamprologus brichardi]	Coiled-coil domain-containing protein 3 OS=Homo sapiens GN=CCDC3 PE=2 SV=1	sp|Q9BQI4|CCDC3_HUMAN	Uncharacterized protein OS=Oreochromis niloticus GN=LOC100697400 PE=4 SV=1	I3KT82_ORENI	scaffold_40:2627920-2639333	K_8h	K_BC	OK	1.36443	3.8183	1.48463	2.03398	0.0187	0.039298	yes
XLOC_019669	evm.TU.scaffold_58.66	PREDICTED: tropomodulin-1-like [Takifugu rubripes]	Tropomodulin-1 OS=Bos taurus GN=TMOD1 PE=2 SV=1	sp|A0JNC0|TMOD1_BOVIN	Uncharacterized protein OS=Takifugu rubripes GN=LOC101068768 PE=4 SV=1	H2USN1_TAKRU	scaffold_58:1157891-1171378	K_8h	K_BC	OK	0.939674	2.6301	1.48489	2.08169	0.0199	0.0414141	yes
XLOC_021528	evm.TU.scaffold_71.69	PREDICTED: collagen alpha-1(XXI) chain-like isoform X1 [Oreochromis niloticus] ref|XP_005474133.1| PREDICTED: collagen alpha-1(XXI) chain-like isoform X2 [Oreochromis niloticus]	Collagen alpha-1(XXI) chain OS=Xenopus laevis GN=col21a1 PE=2 SV=1	sp|Q641F3|COLA1_XENLA	Uncharacterized protein OS=Oreochromis niloticus PE=4 SV=1	I3JTM7_ORENI	scaffold_71:1631824-1652690	K_8h	K_BC	OK	1.20166	3.37938	1.49173	4.49733	5e-05	0.000183133	yes
XLOC_010802	evm.TU.scaffold_257.9	PREDICTED: zinc finger protein 385D-like [Maylandia zebra] ref|XP_005923790.1| PREDICTED: zinc finger protein 385D-like [Haplochromis burtoni]	Zinc finger protein 385D OS=Rattus norvegicus GN=Znf385d PE=2 SV=1	sp|Q6AXX3|Z385D_RAT	Uncharacterized protein OS=Gasterosteus aculeatus GN=ZNF385D (1 of 2) PE=4 SV=1	G3PHT5_GASAC	scaffold_257:74656-110268	K_8h	K_BC	OK	0.529086	1.48831	1.4921	3.58791	5e-05	0.000183133	yes
XLOC_014378	evm.TU.scaffold_340.26	PREDICTED: transcription factor SOX-11-like [Xiphophorus maculatus]	Transcription factor Sox-11 OS=Xenopus tropicalis GN=sox11 PE=2 SV=1	sp|Q66JF1|SOX11_XENTR	Uncharacterized protein OS=Xiphophorus maculatus GN=SOX11 PE=4 SV=1	M4B0I1_XIPMA	scaffold_340:257987-259082	K_8h	K_BC	OK	0.849885	2.3928	1.49336	2.2371	0.0158	0.0339223	yes
XLOC_001737	evm.TU.scaffold_11.229	PREDICTED: synaptotagmin-1-like [Pundamilia nyererei]	Synaptotagmin-1 OS=Pongo abelii GN=SYT1 PE=2 SV=1	sp|Q5R4J5|SYT1_PONAB	Uncharacterized protein OS=Xiphophorus maculatus GN=SYT8 PE=4 SV=1	M4AG38_XIPMA	scaffold_11:3208229-3221938	K_8h	K_BC	OK	0.548066	1.54902	1.49894	2.36602	0.00845	0.0196553	yes
XLOC_016548	evm.TU.scaffold_409.1	type 1 collagen alpha 1 [Paralichthys olivaceus]	Collagen alpha-1(I) chain OS=Gallus gallus GN=COL1A1 PE=1 SV=3	sp|P02457|CO1A1_CHICK	Type 1 collagen alpha 1 OS=Paralichthys olivaceus GN=COL1A1 PE=2 SV=1	Q5NT96_PAROL	scaffold_409:4063-20336	K_8h	K_BC	OK	17.4075	49.6558	1.51225	20.8889	5e-05	0.000183133	yes
XLOC_019118	evm.TU.scaffold_53.130	PREDICTED: homeobox protein Hox-C6a-like isoform X2 [Maylandia zebra] ref|XP_005732608.1| PREDICTED: homeobox protein Hox-C6a-like [Pundamilia nyererei] ref|XP_005914785.1| PREDICTED: homeobox protein Hox-C6a-like isoform X2 [Haplochromis burtoni] ref|XP_006785729.1| PREDICTED: homeobox protein Hox-C6a-like [Neolamprologus brichardi] gb|ABS70759.1| Hoxc6a [Haplochromis burtoni]	Homeobox protein Hox-C6a OS=Takifugu rubripes GN=hoxc6a PE=3 SV=1	sp|O42504|HXC6A_TAKRU	Hoxc6a OS=Haplochromis burtoni GN=hoxc6a PE=3 SV=1	A8DSX2_HAPBU	scaffold_53:2107345-2109429	K_8h	K_BC	OK	1.2724	3.64526	1.51847	2.42665	0.00505	0.0124634	yes
XLOC_022469	evm.TU.scaffold_81.5	PREDICTED: fibrillin-2-like [Oreochromis niloticus]	Fibrillin-2 OS=Mus musculus GN=Fbn2 PE=1 SV=2	sp|Q61555|FBN2_MOUSE	Uncharacterized protein (Fragment) OS=Gasterosteus aculeatus GN=FBN3 PE=4 SV=1	G3P7U5_GASAC	scaffold_81:37780-119400	K_8h	K_BC	OK	0.971052	2.80948	1.53268	8.31513	5e-05	0.000183133	yes
XLOC_014690	evm.TU.scaffold_35.105	PREDICTED: mitogen-activated protein kinase kinase kinase 7-like isoform X2 [Poecilia formosa]	Mitogen-activated protein kinase kinase kinase MLT OS=Mus musculus GN=Mltk PE=1 SV=1	sp|Q9ESL4|MLTK_MOUSE	Uncharacterized protein OS=Xiphophorus maculatus PE=4 SV=1	M4AXQ0_XIPMA	scaffold_35:1610279-1621686	K_8h	K_BC	OK	0.478689	1.38677	1.53456	2.15074	0.0146	0.0316745	yes
XLOC_018104	evm.TU.scaffold_48.77	PREDICTED: acyl-CoA synthetase family member 2, mitochondrial-like isoform X1 [Oreochromis niloticus]	Acyl-CoA synthetase family member 2, mitochondrial OS=Danio rerio GN=acsf2 PE=2 SV=1	sp|Q0P4F7|ACSF2_DANRE	Uncharacterized protein OS=Xiphophorus maculatus GN=ACSF2 (1 of 2) PE=4 SV=1	M4AK22_XIPMA	scaffold_48:1105929-1112879	K_8h	K_BC	OK	20.3611	59.1212	1.53786	11.626	5e-05	0.000183133	yes
XLOC_021034	evm.TU.scaffold_68.51	PREDICTED: protein inscuteable homolog [Neolamprologus brichardi]	Protein inscuteable homolog OS=Homo sapiens GN=INSC PE=1 SV=1	sp|Q1MX18|INSC_HUMAN	Uncharacterized protein OS=Oreochromis niloticus GN=insc PE=4 SV=1	I3KEK4_ORENI	scaffold_68:1094357-1132833	K_8h	K_BC	OK	0.576448	1.67715	1.54075	2.85784	0.00095	0.00279179	yes
XLOC_000199	evm.TU.scaffold_0.628	PREDICTED: fatty acid-binding protein, heart-like [Oreochromis niloticus]	Fatty acid-binding protein, heart OS=Bos taurus GN=FABP3 PE=1 SV=2	sp|P10790|FABPH_BOVIN	Uncharacterized protein OS=Oreochromis niloticus GN=LOC100708154 PE=3 SV=1	I3J359_ORENI	scaffold_0:8613376-8620276	K_8h	K_BC	OK	6.7104	19.5663	1.5439	7.30058	5e-05	0.000183133	yes
XLOC_017455	evm.TU.scaffold_440.5	PREDICTED: carbohydrate sulfotransferase 11-like [Oreochromis niloticus]	Carbohydrate sulfotransferase 11 OS=Homo sapiens GN=CHST11 PE=1 SV=1	sp|Q9NPF2|CHSTB_HUMAN	Uncharacterized protein OS=Oreochromis niloticus GN=CHST13 (1 of 2) PE=4 SV=1	I3KWL1_ORENI	scaffold_440:97748-116125	K_8h	K_BC	OK	1.94942	5.69976	1.54786	3.76178	5e-05	0.000183133	yes
XLOC_018332	evm.TU.scaffold_49.156	PREDICTED: myocilin-like [Maylandia zebra]	Myocilin OS=Bos taurus GN=MYOC PE=2 SV=1	sp|Q9XTA3|MYOC_BOVIN	Uncharacterized protein OS=Gasterosteus aculeatus GN=MYOC PE=4 SV=1	G3PV55_GASAC	scaffold_49:2018660-2020623	K_8h	K_BC	OK	1.07621	3.16961	1.55835	3.01377	0.00175	0.00485444	yes
XLOC_002212	evm.TU.scaffold_115.72	PREDICTED: nascent polypeptide-associated complex subunit alpha, muscle-specific form-like [Oreochromis niloticus]	Fibroleukin OS=Bos taurus GN=FGL2 PE=2 SV=1	sp|Q29RY7|FGL2_BOVIN	Chromosome 13 SCAF14715, whole genome shotgun sequence. (Fragment) OS=Tetraodon nigroviridis GN=GSTENG00022760001 PE=4 SV=1	Q4S7J2_TETNG	scaffold_115:1214614-1220521	K_8h	K_BC	OK	6.7075	20.031	1.57839	15.262	5e-05	0.000183133	yes
XLOC_005847	evm.TU.scaffold_167.12	PREDICTED: homeobox protein SIX2-like [Oryzias latipes]	Homeobox protein SIX2 OS=Mus musculus GN=Six2 PE=1 SV=2	sp|Q62232|SIX2_MOUSE	Uncharacterized protein OS=Oryzias latipes GN=LOC101161260 PE=3 SV=1	H2LHU6_ORYLA	scaffold_167:324684-332019	K_8h	K_BC	OK	0.464284	1.39678	1.58903	1.71041	0.0207	0.0428407	yes
XLOC_018965	evm.TU.scaffold_52.39	PREDICTED: uncharacterized protein LOC101077656 [Takifugu rubripes]	Intercellular adhesion molecule 1 OS=Bos taurus GN=ICAM1 PE=2 SV=1	sp|Q95132|ICAM1_BOVIN	Uncharacterized protein OS=Oreochromis niloticus PE=4 SV=1	I3J7K2_ORENI	scaffold_52:566241-570084	K_8h	K_BC	OK	9.44107	28.4574	1.59178	7.41349	5e-05	0.000183133	yes
XLOC_020218	evm.TU.scaffold_61.39	PREDICTED: CD59 glycoprotein-like isoform X1 [Neolamprologus brichardi] ref|XP_006787996.1| PREDICTED: CD59 glycoprotein-like isoform X2 [Neolamprologus brichardi]	CD59 glycoprotein OS=Pongo abelii GN=CD59 PE=2 SV=1	sp|Q5R510|CD59_PONAB	Uncharacterized protein OS=Oreochromis niloticus GN=CD59 (2 of 2) PE=4 SV=1	I3KUZ0_ORENI	scaffold_61:528592-529947	K_8h	K_BC	OK	36.9148	111.348	1.59281	7.66553	5e-05	0.000183133	yes
XLOC_023111	evm.TU.scaffold_9.106	PREDICTED: keratin, type II cytoskeletal 5-like isoform X2 [Pundamilia nyererei]	Keratin, type II cytoskeletal 8 OS=Danio rerio GN=krt8 PE=1 SV=1	sp|Q6NWF6|K2C8_DANRE	Uncharacterized protein (Fragment) OS=Xiphophorus maculatus PE=3 SV=1	M3ZFR9_XIPMA	scaffold_9:1670607-1681572	K_8h	K_BC	OK	4.37217	13.2385	1.59832	8.09423	5e-05	0.000183133	yes
XLOC_002145	evm.TU.scaffold_114.41	PREDICTED: claudin-11-like [Takifugu rubripes]	Claudin-11 OS=Bos taurus GN=CLDN11 PE=2 SV=1	sp|Q3MHK4|CLD11_BOVIN	Uncharacterized protein OS=Takifugu rubripes GN=LOC101065049 PE=4 SV=1	H2TYX7_TAKRU	scaffold_114:938305-940880	K_8h	K_BC	OK	1.85949	5.63519	1.59955	2.17359	0.00955	0.0218671	yes
XLOC_002872	evm.TU.scaffold_123.7	PREDICTED: multiple EGF-like-domains 6 isoform X2 [Oreochromis niloticus]	Multiple epidermal growth factor-like domains protein 6 OS=Homo sapiens GN=MEGF6 PE=1 SV=4	sp|O75095|MEGF6_HUMAN	Uncharacterized protein (Fragment) OS=Oreochromis niloticus PE=4 SV=1	I3KA43_ORENI	scaffold_123:175244-196242	K_8h	K_BC	OK	1.93937	5.96155	1.6201	7.08303	5e-05	0.000183133	yes
XLOC_016319	evm.TU.scaffold_40.127	PREDICTED: prolargin [Poecilia formosa]	Prolargin OS=Rattus norvegicus GN=Prelp PE=2 SV=1	sp|Q9EQP5|PRELP_RAT	Uncharacterized protein OS=Tetraodon nigroviridis GN=PRELP PE=4 SV=1	H3CPB1_TETNG	scaffold_40:1981577-1985009	K_8h	K_BC	OK	0.739111	2.29891	1.63709	2.01587	0.01905	0.0399326	yes
XLOC_013028	evm.TU.scaffold_304.3	PREDICTED: 3-oxo-5-alpha-steroid 4-dehydrogenase 2-like [Oreochromis niloticus]	3-oxo-5-alpha-steroid 4-dehydrogenase 2 OS=Homo sapiens GN=SRD5A2 PE=1 SV=1	sp|P31213|S5A2_HUMAN	Uncharacterized protein OS=Oreochromis niloticus GN=LOC100711421 PE=4 SV=1	I3JIE4_ORENI	scaffold_304:47126-51760	K_8h	K_BC	OK	56.4622	176.142	1.64138	14.6203	5e-05	0.000183133	yes
XLOC_002436	evm.TU.scaffold_118.54	Collagen type I alpha 3 chain [Dicentrarchus labrax]	Collagen alpha-1(I) chain OS=Cynops pyrrhogaster GN=COL1A1 PE=2 SV=1	sp|Q9YIB4|CO1A1_CYNPY	Collagen type I alpha 3 chain OS=Dicentrarchus labrax GN=COL1A3 PE=4 SV=1	E6ZHW3_DICLA	scaffold_118:683032-698142	K_8h	K_BC	OK	28.4944	89.2027	1.64641	29.2839	5e-05	0.000183133	yes
XLOC_019465	evm.TU.scaffold_559.1	PREDICTED: 25-hydroxycholesterol 7-alpha-hydroxylase-like [Maylandia zebra]	25-hydroxycholesterol 7-alpha-hydroxylase OS=Homo sapiens GN=CYP7B1 PE=1 SV=2	sp|O75881|CP7B1_HUMAN	Uncharacterized protein (Fragment) OS=Oreochromis niloticus GN=LOC100694909 PE=3 SV=1	I3K981_ORENI	scaffold_559:1016-4583	K_8h	K_BC	OK	0.767022	2.41943	1.65733	2.00618	0.01985	0.0413312	yes
XLOC_000272	evm.TU.scaffold_0.296	PREDICTED: collagen alpha-1(XVI) chain-like isoform X1 [Haplochromis burtoni]	Collagen alpha-1(IV) chain OS=Drosophila melanogaster GN=Cg25C PE=2 SV=3	sp|P08120|CO4A1_DROME	Uncharacterized protein (Fragment) OS=Gasterosteus aculeatus GN=COL16A1 PE=4 SV=1	G3NWK5_GASAC	scaffold_0:4127626-4186928	K_8h	K_BC	OK	0.834471	2.64844	1.66621	6.48419	5e-05	0.000183133	yes
XLOC_014287	evm.TU.scaffold_34.32	PREDICTED: inactive serine protease 35 [Poecilia formosa]	Inactive serine protease 35 OS=Macaca mulatta GN=PRSS35 PE=2 SV=1	sp|Q1WK24|PRS35_MACMU	Uncharacterized protein OS=Oreochromis niloticus GN=PRSS35 (1 of 2) PE=3 SV=1	I3KY15_ORENI	scaffold_34:518657-519935	K_8h	K_BC	OK	2.43875	7.8697	1.69016	4.36567	5e-05	0.000183133	yes
XLOC_018827	evm.TU.scaffold_51.114	PREDICTED: perilipin-2-like [Haplochromis burtoni]	Perilipin-2 OS=Homo sapiens GN=PLIN2 PE=1 SV=2	sp|Q99541|PLIN2_HUMAN	Uncharacterized protein OS=Oreochromis niloticus GN=LOC100693212 PE=4 SV=1	I3JQ80_ORENI	scaffold_51:2166433-2170079	K_8h	K_BC	OK	22.4492	74.7062	1.73456	13.8293	5e-05	0.000183133	yes
XLOC_013577	evm.TU.scaffold_32.149	PREDICTED: N-myc proto-oncogene protein-like [Xiphophorus maculatus]	N-myc proto-oncogene protein OS=Gallus gallus GN=MYCN PE=3 SV=1	sp|P18444|MYCN_CHICK	Uncharacterized protein (Fragment) OS=Tetraodon nigroviridis GN=MYCN PE=4 SV=1	H3C3G8_TETNG	scaffold_32:2798917-2802631	K_8h	K_BC	OK	1.58839	5.30328	1.73932	4.39169	5e-05	0.000183133	yes
XLOC_019539	evm.TU.scaffold_56.46	cyclooxygenase-1 [Micropogonias undulatus]	Prostaglandin G/H synthase 1 OS=Oryctolagus cuniculus GN=PTGS1 PE=2 SV=1	sp|O97554|PGH1_RABIT	Cyclooxygenase-1 OS=Micropogonias undulatus GN=COX-1 PE=2 SV=1	A4PIA2_MICUN	scaffold_56:911917-921868	K_8h	K_BC	OK	0.739999	2.47359	1.74101	3.2603	0.00045	0.00141636	yes
XLOC_008296	evm.TU.scaffold_202.30	PREDICTED: bone morphogenetic protein 5-like [Oryzias latipes]	Bone morphogenetic protein 8B OS=Homo sapiens GN=BMP8B PE=2 SV=2	sp|P34820|BMP8B_HUMAN	Uncharacterized protein (Fragment) OS=Gasterosteus aculeatus GN=BMP8A PE=3 SV=1	G3NB85_GASAC	scaffold_202:410034-416291	K_8h	K_BC	OK	1.96664	6.72266	1.7733	4.45375	5e-05	0.000183133	yes
XLOC_004527	evm.TU.scaffold_147.28						scaffold_147:597692-600327	K_8h	K_BC	OK	1.73975	6.03431	1.79431	3.11322	0.00765	0.0179905	yes
XLOC_013245	evm.TU.scaffold_31.115	PREDICTED: anthrax toxin receptor 1-like isoform X1 [Haplochromis burtoni]	Anthrax toxin receptor 1 OS=Mus musculus GN=Antxr1 PE=2 SV=2	sp|Q9CZ52|ANTR1_MOUSE	Uncharacterized protein OS=Oreochromis niloticus GN=ANTXR1 (1 of 2) PE=4 SV=1	I3K0R6_ORENI	scaffold_31:2260078-2282252	K_8h	K_BC	OK	0.923474	3.40721	1.88345	5.57752	5e-05	0.000183133	yes
XLOC_012060	evm.TU.scaffold_289.7	PREDICTED: rho GTPase-activating protein 40-like isoform X1 [Oreochromis niloticus]	Rho GTPase-activating protein 28 OS=Homo sapiens GN=ARHGAP28 PE=1 SV=3	sp|Q9P2N2|RHG28_HUMAN	Uncharacterized protein OS=Oreochromis niloticus GN=LOC100706321 PE=4 SV=1	I3KD33_ORENI	scaffold_289:101834-106105	K_8h	K_BC	OK	0.366412	1.35529	1.88706	2.20024	0.02005	0.0416923	yes
XLOC_023613	evm.TU.scaffold_94.107	PREDICTED: neurofilament heavy polypeptide-like isoform X4 [Maylandia zebra]			Uncharacterized protein OS=Gasterosteus aculeatus PE=4 SV=1	G3PAV0_GASAC	scaffold_94:1622069-1627211	K_8h	K_BC	OK	0.554011	2.06337	1.89701	1.65585	0.01915	0.0401237	yes
XLOC_008359	evm.TU.scaffold_204.45	PREDICTED: galanin receptor type 2-like isoform X1 [Oreochromis niloticus] ref|XP_005462698.1| PREDICTED: galanin receptor type 2-like isoform X2 [Oreochromis niloticus]	Tachykinin-like peptides receptor 99D OS=Drosophila melanogaster GN=Takr99D PE=2 SV=2	sp|P30975|TLR2_DROME	Uncharacterized protein OS=Oreochromis niloticus PE=3 SV=1	I3IUC5_ORENI	scaffold_204:736572-738827	K_8h	K_BC	OK	1.49698	5.62793	1.91055	3.6614	0.0001	0.000351669	yes
XLOC_018089	evm.TU.scaffold_48.40	PREDICTED: probable G-protein coupled receptor 142-like [Pundamilia nyererei]	Probable G-protein coupled receptor 142 OS=Homo sapiens GN=GPR142 PE=2 SV=1	sp|Q7Z601|GP142_HUMAN	Uncharacterized protein OS=Oreochromis niloticus GN=LOC100692002 PE=4 SV=1	I3KNR4_ORENI	scaffold_48:639204-642083	K_8h	K_BC	OK	1.03833	3.92027	1.91668	2.8802	0.0021	0.00570918	yes
XLOC_023123	evm.TU.scaffold_9.171	PREDICTED: protein-glutamine gamma-glutamyltransferase 5-like [Takifugu rubripes]	Protein-glutamine gamma-glutamyltransferase 2 OS=Gallus gallus GN=TGL2 PE=1 SV=3	sp|Q01841|TGM2_CHICK	Uncharacterized protein (Fragment) OS=Takifugu rubripes GN=LOC101080033 PE=4 SV=1	H2TSZ8_TAKRU	scaffold_9:2938292-2955425	K_8h	K_BC	OK	1.21923	4.7131	1.95071	5.99199	5e-05	0.000183133	yes
XLOC_018943	evm.TU.scaffold_52.117	Trypsin precursor [Anoplopoma fimbria]	Trypsin II-P29 OS=Gallus gallus PE=2 SV=1	sp|Q90629|TRY3_CHICK	Trypsin OS=Anoplopoma fimbria GN=TRYP PE=2 SV=1	C3KHZ7_ANOFI	scaffold_52:1932845-1934567	K_8h	K_BC	OK	10.6763	41.5474	1.96035	8.36832	5e-05	0.000183133	yes
XLOC_001556	evm.TU.scaffold_108.27	uncharacterized protein LOC101448051 precursor [Salmo salar] gb|AGH92634.1| hypothetical protein [Salmo salar]			Uncharacterized protein OS=Salmo salar PE=2 SV=1	M4VHU3_SALSA	scaffold_108:646954-647834	K_8h	K_BC	OK	21.6802	85.0005	1.97109	8.34715	5e-05	0.000183133	yes
XLOC_000893	evm.TU.scaffold_10.210	PREDICTED: Krueppel-like factor 11-like [Oreochromis niloticus]	Krueppel-like factor 11 OS=Mus musculus GN=Klf11 PE=2 SV=3	sp|Q8K1S5|KLF11_MOUSE	Uncharacterized protein OS=Oreochromis niloticus GN=KLF11 (1 of 2) PE=4 SV=1	I3J718_ORENI	scaffold_10:3167029-3170066	K_8h	K_BC	OK	33.2261	133.447	2.00588	26.839	5e-05	0.000183133	yes
XLOC_002440	evm.TU.scaffold_118.2	Polyserase-2 precursor [Anoplopoma fimbria]	Testisin OS=Mus musculus GN=Prss21 PE=2 SV=2	sp|Q9JHJ7|TEST_MOUSE	Polyserase-2 OS=Anoplopoma fimbria GN=POLS2 PE=2 SV=1	C3KJ30_ANOFI	scaffold_118:2343-7038	K_8h	K_BC	OK	1.06702	4.40905	2.04689	2.83636	0.00545	0.0133344	yes
XLOC_014118	evm.TU.scaffold_336.29	PREDICTED: beta-1,3-galactosyltransferase 2-like isoform X1 [Haplochromis burtoni] ref|XP_005946752.1| PREDICTED: beta-1,3-galactosyltransferase 2-like isoform X2 [Haplochromis burtoni] ref|XP_005946753.1| PREDICTED: beta-1,3-galactosyltransferase 2-like isoform X3 [Haplochromis burtoni]	Beta-1,3-galactosyltransferase 2 OS=Homo sapiens GN=B3GALT2 PE=2 SV=1	sp|O43825|B3GT2_HUMAN	Uncharacterized protein OS=Oreochromis niloticus GN=B3GALT2 PE=4 SV=1	I3KXG4_ORENI	scaffold_336:350883-352197	K_8h	K_BC	OK	1.67523	6.9466	2.05194	4.7077	5e-05	0.000183133	yes
XLOC_015771	evm.TU.scaffold_39.78	Potassium voltage-gated channel subfamily A member 10 [Dicentrarchus labrax]	Potassium voltage-gated channel subfamily A member 10 OS=Gallus gallus GN=KCNA10 PE=2 SV=1	sp|Q7T199|KCA10_CHICK	Potassium voltage-gated channel subfamily A member 10 OS=Dicentrarchus labrax GN=KCNA10 PE=4 SV=1	E6ZEZ7_DICLA	scaffold_39:1262836-1264495	K_8h	K_BC	OK	0.658811	2.81927	2.09739	3.11303	0.00195	0.00534487	yes
XLOC_004643	evm.TU.scaffold_15.3	PREDICTED: spondin-1-like [Oreochromis niloticus]	Spondin-1 OS=Homo sapiens GN=SPON1 PE=1 SV=2	sp|Q9HCB6|SPON1_HUMAN	Uncharacterized protein (Fragment) OS=Oreochromis niloticus GN=LOC100700455 PE=4 SV=1	I3JDS5_ORENI	scaffold_15:54362-122403	K_8h	K_BC	OK	0.44003	1.98142	2.17086	3.90308	5e-05	0.000183133	yes
XLOC_012282	evm.TU.scaffold_292.1	PREDICTED: glutamate receptor U1-like [Oreochromis niloticus]	Probable glutamate receptor OS=Lithobates berlandieri PE=1 SV=1	sp|P20262|GLRK_LITBE	Uncharacterized protein OS=Oreochromis niloticus GN=LOC100697455 PE=4 SV=1	I3KNB1_ORENI	scaffold_292:2981-14854	K_8h	K_BC	OK	0.713509	3.21516	2.17189	4.38189	5e-05	0.000183133	yes
XLOC_017709	evm.TU.scaffold_46.33	PREDICTED: tetranectin-like [Oreochromis niloticus]	Tetranectin OS=Bos taurus GN=CLEC3B PE=2 SV=1	sp|Q2KIS7|TETN_BOVIN	Uncharacterized protein OS=Xiphophorus maculatus GN=CLEC3B (2 of 2) PE=4 SV=1	M4AIL6_XIPMA	scaffold_46:552534-554439	K_8h	K_BC	OK	1.11253	5.2806	2.24686	2.21967	0.0242	0.0489851	yes
XLOC_003371	evm.TU.scaffold_13.336	insulin receptor [Paralichthys olivaceus]	Insulin receptor OS=Mus musculus GN=Insr PE=1 SV=2	sp|P15208|INSR_MOUSE	Insulin receptor OS=Paralichthys olivaceus GN=fIR-1 PE=2 SV=1	Q8UW86_PAROL	scaffold_13:4561357-4562145	K_8h	K_BC	OK	1.09112	5.18825	2.24944	2.17024	0.02385	0.0483896	yes
XLOC_021504	evm.TU.scaffold_70.110	Pol polyprotein [Dicentrarchus labrax]	Retrotransposable element Tf2 155 kDa protein type 1 OS=Schizosaccharomyces pombe (strain 972 / ATCC 24843) GN=Tf2-1 PE=4 SV=1	sp|Q05654|RTF21_SCHPO	Pol polyprotein OS=Dicentrarchus labrax GN=POL PE=4 SV=1	E6ZGJ4_DICLA	scaffold_70:1960615-1967726	K_8h	K_BC	OK	0.856437	4.26077	2.31469	7.88403	5e-05	0.000183133	yes
XLOC_021648	evm.TU.scaffold_73.17	PREDICTED: tumor necrosis factor receptor superfamily member 19L-like isoform X2 [Maylandia zebra]	Tumor necrosis factor receptor superfamily member 19L OS=Macaca fascicularis GN=RELT PE=2 SV=1	sp|Q9N092|TR19L_MACFA	Uncharacterized protein OS=Oreochromis niloticus GN=LOC100698393 PE=4 SV=1	I3JBW0_ORENI	scaffold_73:379697-389348	K_8h	K_BC	OK	0.510945	2.54436	2.31606	2.84724	0.0089	0.0205531	yes
XLOC_004535	evm.TU.scaffold_147.44	reverse transcriptase-like protein [Paralichthys olivaceus]	RNA-directed DNA polymerase from mobile element jockey OS=Drosophila funebris GN=jockey\pol PE=1 SV=1	sp|P21329|RTJK_DROFU	Reverse transcriptase-like protein OS=Paralichthys olivaceus PE=4 SV=1	Q7T271_PAROL	scaffold_147:758030-768191	K_8h	K_BC	OK	3.9247	20.9155	2.41391	14.7626	5e-05	0.000183133	yes
XLOC_000569	evm.TU.scaffold_1.107	PREDICTED: V-set and immunoglobulin domain-containing protein 1-like [Oreochromis niloticus]	V-set and immunoglobulin domain-containing protein 1 OS=Gallus gallus GN=VSIG1 PE=2 SV=1	sp|Q9PWR4|VSIG1_CHICK	Uncharacterized protein OS=Gasterosteus aculeatus GN=VSIG1 PE=4 SV=1	G3QA99_GASAC	scaffold_1:1859934-1865205	K_8h	K_BC	OK	1.23742	6.59761	2.4146	4.29027	0.00035	0.00112613	yes
XLOC_016714	evm.TU.scaffold_412.5	PREDICTED: integumentary mucin C.1-like [Oreochromis niloticus]			Prostate stem cell antigen-like protein OS=Epinephelus coioides PE=2 SV=1	F6KMI0_EPICO	scaffold_412:135911-139527	K_8h	K_BC	OK	0.314752	1.70064	2.43379	1.81068	0.0086	0.0199552	yes
XLOC_008092	evm.TU.scaffold_20.19	PREDICTED: angiopoietin-related protein 4-like [Xiphophorus maculatus]	Angiopoietin-related protein 4 OS=Bos taurus GN=ANGPTL4 PE=2 SV=1	sp|Q2KJ51|ANGL4_BOVIN	Uncharacterized protein OS=Gasterosteus aculeatus GN=ANGPTL4 (2 of 2) PE=4 SV=1	G3NZV2_GASAC	scaffold_20:311010-313783	K_8h	K_BC	OK	5.01307	27.5099	2.45619	10.9414	5e-05	0.000183133	yes
XLOC_010114	evm.TU.scaffold_24.231	Phenylethanolamine N-methyltransferase [Dicentrarchus labrax]	Phenylethanolamine N-methyltransferase OS=Homo sapiens GN=PNMT PE=1 SV=1	sp|P11086|PNMT_HUMAN	Phenylethanolamine N-methyltransferase OS=Dicentrarchus labrax GN=PNMT PE=4 SV=1	E6ZHF0_DICLA	scaffold_24:3665328-3666520	K_8h	K_BC	OK	2.16424	12.2214	2.49747	4.91592	5e-05	0.000183133	yes
XLOC_001188	evm.TU.scaffold_103.95	PREDICTED: galectin-4 isoform X3 [Poecilia formosa]	Galectin-4 OS=Sus scrofa GN=LGALS4 PE=2 SV=1	sp|Q29058|LEG4_PIG	Uncharacterized protein OS=Oryzias latipes GN=LOC101156514 PE=4 SV=1	H2L693_ORYLA	scaffold_103:1375218-1380070	K_8h	K_BC	OK	2.00161	11.5595	2.52985	5.9594	5e-05	0.000183133	yes
XLOC_004090	evm.TU.scaffold_14.201	PREDICTED: LOW QUALITY PROTEIN: cell surface A33 antigen-like [Takifugu rubripes]	Cell surface A33 antigen OS=Mus musculus GN=Gpa33 PE=2 SV=2	sp|Q9JKA5|GPA33_MOUSE	Uncharacterized protein (Fragment) OS=Gasterosteus aculeatus GN=GPA33 (1 of 2) PE=4 SV=1	G3PQR7_GASAC	scaffold_14:3690437-3699924	K_8h	K_BC	OK	0.699052	4.10645	2.55442	5.1933	5e-05	0.000183133	yes
XLOC_023847	evm.TU.scaffold_97.47	PREDICTED: acetylcholinesterase-like [Oreochromis niloticus]	Acetylcholinesterase OS=Danio rerio GN=ache PE=2 SV=1	sp|Q9DDE3|ACES_DANRE	Uncharacterized protein (Fragment) OS=Gasterosteus aculeatus GN=ACHE PE=4 SV=1	G3N6L5_GASAC	scaffold_97:680274-690780	K_8h	K_BC	OK	0.257407	1.64947	2.67988	2.61569	0.0129	0.0284527	yes
XLOC_014894	evm.TU.scaffold_359.3	PREDICTED: cGMP-specific 3',5'-cyclic phosphodiesterase-like [Oreochromis niloticus]	cGMP-specific 3',5'-cyclic phosphodiesterase OS=Mus musculus GN=Pde5a PE=1 SV=2	sp|Q8CG03|PDE5A_MOUSE	Uncharacterized protein (Fragment) OS=Gasterosteus aculeatus GN=PDE5A (3 of 3) PE=4 SV=1	G3PU95_GASAC	scaffold_359:58793-69357	K_8h	K_BC	OK	2.5332	16.8865	2.73683	12.7864	5e-05	0.000183133	yes
XLOC_013331	evm.TU.scaffold_310.5	reverse transcriptase-like protein [Paralichthys olivaceus]	Probable RNA-directed DNA polymerase from transposon BS OS=Drosophila melanogaster GN=RTase PE=2 SV=1	sp|Q95SX7|RTBS_DROME	Reverse transcriptase-like protein OS=Paralichthys olivaceus PE=4 SV=1	Q7T271_PAROL	scaffold_310:71210-72104	K_8h	K_BC	OK	1.64999	12.1915	2.88534	4.99366	0.00015	0.000514241	yes
XLOC_022443	evm.TU.scaffold_80.23	PREDICTED: uncharacterized protein LOC100710236 [Oreochromis niloticus]			Uncharacterized protein OS=Gasterosteus aculeatus PE=4 SV=1	G3Q5W3_GASAC	scaffold_80:428093-432156	K_8h	K_BC	OK	0.750063	6.37307	3.0869	4.56435	0.00035	0.00112613	yes
XLOC_011075	evm.TU.scaffold_261.36	PREDICTED: retinol-binding protein 4-A-like [Xiphophorus maculatus]	Retinol-binding protein 4-B OS=Oncorhynchus mykiss GN=rbp4b PE=1 SV=2	sp|P24775|RET4B_ONCMY	Uncharacterized protein OS=Xiphophorus maculatus GN=RBP4 PE=3 SV=1	M4A0M9_XIPMA	scaffold_261:567326-568748	K_8h	K_BC	OK	7.53178	66.6903	3.14642	9.86266	5e-05	0.000183133	yes
XLOC_019101	evm.TU.scaffold_53.68	PREDICTED: neurotrophin-7-like [Takifugu rubripes]	Neurotrophin-7 OS=Danio rerio GN=ntf7 PE=2 SV=1	sp|O73797|NTF7_DANRE	Uncharacterized protein OS=Gasterosteus aculeatus GN=NGF (2 of 2) PE=3 SV=1	G3P5W6_GASAC	scaffold_53:1280590-1281481	K_8h	K_BC	OK	0.194785	1.7527	3.16962	2.41137	0.006	0.0144982	yes
XLOC_005698	evm.TU.scaffold_164.1	PREDICTED: coiled-coil domain-containing protein 151-like isoform X1 [Oreochromis niloticus]	Coiled-coil domain-containing protein 151 OS=Bos taurus GN=CCDC151 PE=2 SV=1	sp|A7MBH5|CC151_BOVIN	Uncharacterized protein OS=Gasterosteus aculeatus GN=CCDC151 PE=4 SV=1	G3Q5Z4_GASAC	scaffold_164:441-4799	K_8h	K_BC	OK	0.300115	4.35188	3.85805	3.94156	0.0023	0.00618894	yes
XLOC_002380	evm.TU.scaffold_117.45	PREDICTED: SH3 and multiple ankyrin repeat domains protein 2-like [Oreochromis niloticus]	SH3 and multiple ankyrin repeat domains protein 2 OS=Homo sapiens GN=SHANK2 PE=1 SV=3	sp|Q9UPX8|SHAN2_HUMAN	Uncharacterized protein (Fragment) OS=Takifugu rubripes PE=4 SV=1	H2SU46_TAKRU	scaffold_117:788232-867477	K_8h	K_BC	OK	0.0891888	1.36032	3.93094	4.8646	0.0004	0.00127204	yes
XLOC_017698	evm.TU.scaffold_459.7	PREDICTED: uncharacterized protein LOC101885572 [Danio rerio]			Chromosome undetermined SCAF7949, whole genome shotgun sequence. (Fragment) OS=Tetraodon nigroviridis GN=GSTENG00005505001 PE=4 SV=1	Q4T7X9_TETNG	scaffold_459:84144-85423	K_8h	K_BC	OK	3.30794	76.7196	4.53559	4.72903	0.0018	0.0049752	yes
XLOC_021590	evm.TU.scaffold_72.32	PREDICTED: uncharacterized protein LOC102080074 isoform X2 [Oreochromis niloticus]			Uncharacterized protein OS=Strongylocentrotus purpuratus PE=4 SV=1	H3I990_STRPU	scaffold_72:688740-695387	K_8h	K_BC	OK	0	1.25351	inf	#NAME?	5e-05	0.000183133	yes
XLOC_013043	evm.TU.scaffold_304.36	Jag1a protein [Danio rerio]	Protein jagged-1a OS=Danio rerio GN=jag1a PE=2 SV=1	sp|Q90Y57|JAG1A_DANRE	Delta-like protein OS=Danio rerio GN=jag1a PE=2 SV=1	B3DGP3_DANRE	scaffold_304:375993-395781	K_8h	K_BC	OK	0	1.34626	inf	#NAME?	5e-05	0.000183133	yes
XLOC_010859	evm.TU.scaffold_258.16	PREDICTED: putative nuclease HARBI1-like [Amphimedon queenslandica]	Putative nuclease HARBI1 OS=Danio rerio GN=harbi1 PE=2 SV=1	sp|Q6AZB8|HARB1_DANRE	Uncharacterized protein (Fragment) OS=Danio rerio PE=4 SV=1	F1QS40_DANRE	scaffold_258:111613-113174	K_8h	K_BC	OK	0	1.82821	inf	#NAME?	5e-05	0.000183133	yes
XLOC_010484	evm.TU.scaffold_249.24						scaffold_249:315952-318163	K_8h	K_BC	OK	0	2.44509	inf	#NAME?	0.005	0.012352	yes
XLOC_004472	evm.TU.scaffold_146.32						scaffold_146:580473-580770	K_8h	K_BC	OK	0	20.4324	inf	#NAME?	5e-05	0.000183133	yes
XLOC_019135	evm.TU.scaffold_531.2						scaffold_531:7999-21178	K_8h	K_BC	OK	1.80948	0	#NAME?	#NAME?	5e-05	0.000183133	yes
XLOC_017707	evm.TU.scaffold_46.30	PREDICTED: transmembrane protein 42-like [Maylandia zebra] ref|XP_005457225.1| PREDICTED: transmembrane protein 42-like [Oreochromis niloticus] ref|XP_005754462.1| PREDICTED: transmembrane protein 42-like [Pundamilia nyererei] ref|XP_005950722.1| PREDICTED: transmembrane protein 42-like [Haplochromis burtoni] ref|XP_006788104.1| PREDICTED: transmembrane protein 42-like [Neolamprologus brichardi]	Transmembrane protein 42 OS=Pongo abelii GN=TMEM42 PE=2 SV=1	sp|Q5R7Q1|TMM42_PONAB	Uncharacterized protein OS=Xiphophorus maculatus GN=TMEM42 PE=4 SV=1	M4AIP2_XIPMA	scaffold_46:533448-535459	K_8h	K_BC	OK	2.90987	0	#NAME?	#NAME?	5e-05	0.000183133	yes
XLOC_015000	evm.TU.scaffold_36.53	PREDICTED: acid-sensing ion channel 2-like isoform 1 [Oryzias latipes]	Acid-sensing ion channel 2 OS=Danio rerio GN=asic2 PE=2 SV=1	sp|Q708S5|ASIC2_DANRE	Uncharacterized protein OS=Oryzias latipes PE=3 SV=1	H2LBJ7_ORYLA	scaffold_36:944636-945605	K_8h	K_BC	OK	3.78458	0	#NAME?	#NAME?	5e-05	0.000183133	yes
XLOC_013852	evm.TU.scaffold_329.29	reverse transcriptase-like protein [Paralichthys olivaceus]			Reverse transcriptase-like protein OS=Paralichthys olivaceus PE=4 SV=1	Q7T271_PAROL	scaffold_329:287397-296527	K_8h	K_BC	OK	3.14831	0	#NAME?	#NAME?	5e-05	0.000183133	yes
XLOC_006178	evm.TU.scaffold_170.37	PREDICTED: natterin-3-like isoform X1 [Haplochromis burtoni] ref|XP_005947700.1| PREDICTED: natterin-3-like isoform X2 [Haplochromis burtoni]	Natterin-4 OS=Thalassophryne nattereri PE=2 SV=1	sp|Q66S13|NATT4_THANI	Uncharacterized protein OS=Gasterosteus aculeatus PE=4 SV=1	G3PP61_GASAC	scaffold_170:579977-584601	K_8h	K_BC	OK	1.99725	0	#NAME?	#NAME?	5e-05	0.000183133	yes
XLOC_004491	evm.TU.scaffold_147.26	PREDICTED: acidic mammalian chitinase-like [Neolamprologus brichardi]	Acidic mammalian chitinase OS=Rattus norvegicus GN=Chia PE=2 SV=1	sp|Q6RY07|CHIA_RAT	Uncharacterized protein (Fragment) OS=Gasterosteus aculeatus GN=OVGP1 (1 of 5) PE=3 SV=1	G3PC76_GASAC	scaffold_147:577753-581144	K_8h	K_BC	OK	5.15808	0	#NAME?	#NAME?	5e-05	0.000183133	yes
XLOC_004399	evm.TU.scaffold_145.11	PREDICTED: uncharacterized protein LOC101158564 [Oryzias latipes]			Uncharacterized protein OS=Gasterosteus aculeatus PE=4 SV=1	G3NI98_GASAC	scaffold_145:225408-227375	K_8h	K_BC	OK	1.88118	0	#NAME?	#NAME?	5e-05	0.000183133	yes
XLOC_002721	evm.TU.scaffold_1206.1	PREDICTED: uncharacterized protein K02A2.6-like [Poecilia formosa]	Gag-Pol polyprotein OS=Walleye dermal sarcoma virus GN=gag-pol PE=1 SV=2	sp|O92815|POL_WDSV	Polyprotein OS=Atlantic salmon swim bladder sarcoma virus PE=4 SV=1	Q2VF30_9RETR	scaffold_1206:42-3631	K_8h	K_BC	OK	5.22849	0	#NAME?	#NAME?	5e-05	0.000183133	yes

## Sheet: BCvs48h
gene_id	gene_id	NR	Swissprot_annotation	Swissprot_ID	TrEMBL annotation	TrEMBL_ID	locus	sample_1	sample_2	status	value_1	value_2	log2(fold_change)	test_stat	p_value	q_value	significant
XLOC_017906	evm.TU.scaffold_469.5	trypsinogen 3 [Paralichthys olivaceus]	Anionic trypsin-1 OS=Rattus norvegicus GN=Prss1 PE=1 SV=1	sp|P00762|TRY1_RAT	Trypsinogen 3 OS=Paralichthys olivaceus PE=2 SV=2	Q9W7Q5_PAROL	scaffold_469:13331-14725	K_48h	K_BC	OK	1868.29	0.282913	-12.6891	-8.55841	0.02125	0.0438121	yes
XLOC_002394	evm.TU.scaffold_117.64	chymotrypsinogen 2 [Paralichthys olivaceus]	Chymotrypsin A OS=Gadus morhua PE=1 SV=1	sp|P47796|CTRA_GADMO	Chymotrypsinogen 2 OS=Paralichthys olivaceus PE=2 SV=1	Q9W7Q3_PAROL	scaffold_117:1153869-1155829	K_48h	K_BC	OK	4798.09	0.861196	-12.4438	-16.5358	0.00045	0.00141636	yes
XLOC_013230	asmbl_40839|g.61647	elastase-like serine protease [Paralichthys olivaceus] gb|ADL09402.1| elastase-like serine protease [Paralichthys olivaceus]	Chymotrypsin-like elastase family member 2A OS=Homo sapiens GN=CELA2A PE=1 SV=1	sp|P08217|CEL2A_HUMAN	Elastase-like serine protease OS=Paralichthys olivaceus GN=ELSrP PE=2 SV=1	B5AU09_PAROL	scaffold_31:1702808-1707297	K_48h	K_BC	OK	1406.29	0.29043	-12.2414	-14.8208	0.0019	0.0052201	yes
XLOC_002395	evm.TU.scaffold_117.65	chymotrypsinogen 1 [Thunnus orientalis]	Chymotrypsin B OS=Gadus morhua PE=1 SV=1	sp|P80646|CTRB_GADMO	Chymotrypsinogen 1 OS=Thunnus orientalis PE=2 SV=1	G5EMQ5_THUOR	scaffold_117:1158309-1159950	K_48h	K_BC	OK	1766.91	0.433678	-11.9923	-10.1835	0.0019	0.0052201	yes
XLOC_010356	evm.TU.scaffold_245.19	elastase 1 precursor [Paralichthys olivaceus]	Elastase-1 OS=Salmo salar PE=1 SV=1	sp|Q7SIG3|ELA1_SALSA	Elastase 1 OS=Paralichthys olivaceus PE=2 SV=1	Q9W7Q2_PAROL	scaffold_245:440029-442221	K_48h	K_BC	OK	842.088	0.247649	-11.7315	-6.06785	0.01975	0.0411629	yes
XLOC_017899	evm.TU.scaffold_469.4	trypsinogen 1 [Paralichthys olivaceus]	Trypsin-1 OS=Salmo salar PE=1 SV=1	sp|P35031|TRY1_SALSA	Trypsinogen 1 OS=Paralichthys olivaceus PE=2 SV=1	Q9W7Q7_PAROL	scaffold_469:8228-11472	K_48h	K_BC	OK	1569.76	0.711008	-11.1084	-13.1501	0.0005	0.00155928	yes
XLOC_021365	evm.TU.scaffold_7.284	PREDICTED: von Willebrand factor A domain-containing protein 7-like isoform X1 [Oreochromis niloticus]	von Willebrand factor A domain-containing protein 7 OS=Homo sapiens GN=VWA7 PE=2 SV=4	sp|Q9Y334|VWA7_HUMAN	Uncharacterized protein OS=Xiphophorus maculatus PE=4 SV=1	M3ZNT1_XIPMA	scaffold_7:3967134-3976470	K_48h	K_BC	OK	156.696	0.127629	-10.2618	-9.16048	0.01975	0.0411629	yes
XLOC_010818	evm.TU.scaffold_257.34	PREDICTED: vitelline membrane outer layer protein 1 homolog [Maylandia zebra] ref|XP_005744084.1| PREDICTED: vitelline membrane outer layer protein 1 homolog [Pundamilia nyererei] ref|XP_005923779.1| PREDICTED: vitelline membrane outer layer protein 1 homolog [Haplochromis burtoni]	Vitelline membrane outer layer protein 1 homolog OS=Mus musculus GN=Vmo1 PE=3 SV=1	sp|Q5SXG7|VMO1_MOUSE	Uncharacterized protein (Fragment) OS=Oreochromis niloticus GN=LOC100701717 PE=4 SV=1	I3JPX0_ORENI	scaffold_257:456871-459320	K_48h	K_BC	OK	537.001	0.517599	-10.0189	-8.07129	0.01975	0.0411629	yes
XLOC_017339	evm.TU.scaffold_439.4	PREDICTED: homeobox protein Nkx-2.3-like [Maylandia zebra] ref|XP_006806207.1| PREDICTED: homeobox protein Nkx-2.3-like [Neolamprologus brichardi]	Homeobox protein Nkx-2.3 OS=Homo sapiens GN=NKX2-3 PE=1 SV=2	sp|Q8TAU0|NKX23_HUMAN	Uncharacterized protein OS=Oreochromis niloticus GN=NKX2-3 (2 of 2) PE=3 SV=1	I3IUR3_ORENI	scaffold_439:43292-45601	K_48h	K_BC	OK	61.0115	0.146959	-8.69752	-4.47526	0.01975	0.0411629	yes
XLOC_011879	evm.TU.scaffold_28.191	carboxypeptidase B [Paralichthys olivaceus]	Carboxypeptidase B OS=Homo sapiens GN=CPB1 PE=1 SV=4	sp|P15086|CBPB1_HUMAN	Carboxypeptidase B (Fragment) OS=Paralichthys olivaceus GN=CPB PE=2 SV=1	Q8AXN3_PAROL	scaffold_28:3219734-3224694	K_48h	K_BC	OK	617.881	2.55426	-7.91828	-24.4702	5e-05	0.000183133	yes
XLOC_005310	evm.TU.scaffold_16.57	PREDICTED: calcium-binding protein 4-like isoform X3 [Haplochromis burtoni]	Calcium-binding protein 1 OS=Homo sapiens GN=CABP1 PE=1 SV=5	sp|Q9NZU7|CABP1_HUMAN	Uncharacterized protein (Fragment) OS=Takifugu rubripes GN=CABP1 (1 of 2) PE=4 SV=1	H2TUF7_TAKRU	scaffold_16:815151-826427	K_48h	K_BC	OK	22.0657	0.27931	-6.30379	-5.38551	0.0019	0.0052201	yes
XLOC_005679	evm.TU.scaffold_163.8	PREDICTED: regulator of G-protein signaling 7-like [Maylandia zebra] ref|XP_005727447.1| PREDICTED: regulator of G-protein signaling 7-like isoform X1 [Pundamilia nyererei]	Regulator of G-protein signaling 7 OS=Bos taurus GN=RGS7 PE=1 SV=1	sp|O46470|RGS7_BOVIN	Uncharacterized protein (Fragment) OS=Xiphophorus maculatus GN=RGS7 PE=4 SV=1	M3ZNN0_XIPMA	scaffold_163:191691-219941	K_48h	K_BC	OK	3.08748	0.061931	-5.63962	-3.12069	0.02125	0.0438121	yes
XLOC_020209	evm.TU.scaffold_61.19	PREDICTED: cationic trypsin-like isoform 2 [Takifugu rubripes]	Trypsin OS=Xenopus laevis PE=2 SV=1	sp|P70059|TRY2_XENLA	Uncharacterized protein (Fragment) OS=Gasterosteus aculeatus PE=3 SV=1	G3NJS1_GASAC	scaffold_61:244668-247614	K_48h	K_BC	OK	11.6202	0.239263	-5.6019	-2.87552	0.01975	0.0411629	yes
XLOC_004486	evm.TU.scaffold_147.18	PREDICTED: neurofascin-like isoform X14 [Neolamprologus brichardi]	Neurofascin OS=Homo sapiens GN=NFASC PE=1 SV=4	sp|O94856|NFASC_HUMAN	Uncharacterized protein OS=Oreochromis niloticus GN=NFASC (1 of 2) PE=4 SV=1	I3JQ26_ORENI	scaffold_147:412726-465002	K_48h	K_BC	OK	4.77508	0.104871	-5.50884	-6.64709	0.0005	0.00155928	yes
XLOC_003573	evm.TU.scaffold_131.71	RecName: Full=Insulin; Contains: RecName: Full=Insulin B chain; Contains: RecName: Full=Insulin A chain; Flags: Precursor dbj|BAA82315.1| preproinsulin [Verasper moseri]	Insulin OS=Verasper moseri GN=ins PE=3 SV=1	sp|Q9W7R2|INS_VERMO	Uncharacterized protein OS=Takifugu rubripes GN=LOC101076235 PE=3 SV=1	H2RQ77_TAKRU	scaffold_131:1202674-1203103	K_48h	K_BC	OK	53.0405	1.23596	-5.42338	-2.82118	0.01975	0.0411629	yes
XLOC_009604	evm.TU.scaffold_23.143	PREDICTED: T-box transcription factor TBX18-like [Oreochromis niloticus]	T-box transcription factor TBX18 OS=Homo sapiens GN=TBX18 PE=2 SV=3	sp|O95935|TBX18_HUMAN	Uncharacterized protein OS=Oreochromis niloticus GN=LOC100702161 PE=4 SV=1	I3IXJ2_ORENI	scaffold_23:2025918-2038279	K_48h	K_BC	OK	2.33521	0.0742609	-4.97481	-2.53247	0.01975	0.0411629	yes
XLOC_006606	evm.TU.scaffold_178.60	PREDICTED: A disintegrin and metalloproteinase with thrombospondin motifs 15-like isoform X2 [Oreochromis niloticus]	A disintegrin and metalloproteinase with thrombospondin motifs 15 OS=Homo sapiens GN=ADAMTS15 PE=2 SV=1	sp|Q8TE58|ATS15_HUMAN	Uncharacterized protein OS=Oreochromis niloticus GN=ADAMTS15 (1 of 2) PE=4 SV=1	I3KBT2_ORENI	scaffold_178:880158-892337	K_48h	K_BC	OK	5.07363	0.195634	-4.69679	-5.65335	0.0005	0.00155928	yes
XLOC_015427	evm.TU.scaffold_375.13	PREDICTED: alpha-2B adrenergic receptor-like [Neolamprologus brichardi]	Alpha-2B adrenergic receptor OS=Danio rerio GN=adra2b PE=2 SV=1	sp|Q90WY5|ADA2B_DANRE	Uncharacterized protein OS=Oreochromis niloticus GN=LOC100694621 PE=3 SV=1	I3KX92_ORENI	scaffold_375:219134-220721	K_48h	K_BC	OK	13.0938	0.510872	-4.67977	-6.85115	5e-05	0.000183133	yes
XLOC_012216	evm.TU.scaffold_29.153	nuclear receptor DAX1 [Paralichthys olivaceus]	Nuclear receptor subfamily 0 group B member 1 OS=Sus scrofa GN=NR0B1 PE=2 SV=2	sp|P79386|NR0B1_PIG	Nuclear receptor superfamily subfamily 0 group B member 1 OS=Epinephelus coioides PE=2 SV=1	E5LMB8_EPICO	scaffold_29:2882188-2883802	K_48h	K_BC	OK	16.5176	0.670681	-4.62223	-4.80371	0.0019	0.0052201	yes
XLOC_008377	evm.TU.scaffold_205.1	PREDICTED: potassium voltage-gated channel subfamily D member 1-like [Xiphophorus maculatus]	Potassium voltage-gated channel subfamily D member 1 OS=Homo sapiens GN=KCND1 PE=1 SV=2	sp|Q9NSA2|KCND1_HUMAN	Uncharacterized protein OS=Xiphophorus maculatus GN=KCND1 PE=4 SV=1	M4AL93_XIPMA	scaffold_205:849-30528	K_48h	K_BC	OK	4.32778	0.188973	-4.51738	-3.97515	0.01975	0.0411629	yes
XLOC_014478	evm.TU.scaffold_345.2	PREDICTED: hyaluronan and proteoglycan link protein 1-like [Takifugu rubripes]	Hyaluronan and proteoglycan link protein 1 OS=Rattus norvegicus GN=Hapln1 PE=1 SV=2	sp|P03994|HPLN1_RAT	Uncharacterized protein (Fragment) OS=Takifugu rubripes GN=LOC101070381 PE=4 SV=1	H2S084_TAKRU	scaffold_345:17484-24477	K_48h	K_BC	OK	11.4489	0.50368	-4.50655	-6.16964	0.0019	0.0052201	yes
XLOC_015330	evm.TU.scaffold_37.157	PREDICTED: uncharacterized protein LOC102788977 [Neolamprologus brichardi]	Proline-rich protein 24 OS=Homo sapiens GN=PRR24 PE=4 SV=1	sp|C9JVW0|PRR24_HUMAN	Uncharacterized protein OS=Danio rerio GN=zgc:153157 PE=4 SV=1	A5PMA2_DANRE	scaffold_37:3112894-3115223	K_48h	K_BC	OK	33.1268	1.46333	-4.50067	-8.02714	5e-05	0.000183133	yes
XLOC_022401	evm.TU.scaffold_8.315	PREDICTED: intermediate filament protein ON3-like [Oryzias latipes]	Intermediate filament protein ON3 OS=Carassius auratus PE=2 SV=1	sp|P18520|ION3_CARAU	Uncharacterized protein OS=Tetraodon nigroviridis PE=3 SV=1	H3CP13_TETNG	scaffold_8:5196354-5201167	K_48h	K_BC	OK	19.7238	0.898741	-4.45589	-9.70956	5e-05	0.000183133	yes
XLOC_010054	evm.TU.scaffold_24.72	Synaptopodin 2-like protein [Dicentrarchus labrax]	Synaptopodin 2-like protein OS=Mus musculus GN=Synpo2l PE=2 SV=1	sp|Q8BWB1|SYP2L_MOUSE	Synaptopodin 2-like protein OS=Dicentrarchus labrax GN=SYNPO2L PE=4 SV=1	E6ZHR1_DICLA	scaffold_24:1032685-1043653	K_48h	K_BC	OK	1.79233	0.0822467	-4.44573	-3.29063	0.01975	0.0411629	yes
XLOC_018506	evm.TU.scaffold_5.87	PREDICTED: probable G-protein coupled receptor 133-like isoform X2 [Pundamilia nyererei]	Probable G-protein coupled receptor 133 OS=Homo sapiens GN=GPR133 PE=2 SV=1	sp|Q6QNK2|GP133_HUMAN	Uncharacterized protein OS=Oreochromis niloticus GN=gpr133 PE=4 SV=1	I3JY61_ORENI	scaffold_5:1543998-1587685	K_48h	K_BC	OK	26.6371	1.25225	-4.41084	-21.291	5e-05	0.000183133	yes
XLOC_018655	evm.TU.scaffold_5.102	neuropeptide Y receptor Y8 [Epinephelus coioides]	Neuropeptide Y receptor type 1 OS=Cavia porcellus GN=NPY1R PE=3 SV=1	sp|Q9WVD0|NPY1R_CAVPO	Uncharacterized protein (Fragment) OS=Oreochromis niloticus GN=LOC100700643 PE=3 SV=1	I3JYC5_ORENI	scaffold_5:1868657-1869761	K_48h	K_BC	OK	15.6972	0.757228	-4.37363	-5.61083	0.0005	0.00155928	yes
XLOC_007633	evm.TU.scaffold_195.11	toll-like receptor 3 [Paralichthys olivaceus]	Toll-like receptor 13 OS=Mus musculus GN=Tlr13 PE=1 SV=1	sp|Q6R5N8|TLR13_MOUSE	Toll-like receptor 3 OS=Paralichthys olivaceus GN=tlr3 PE=2 SV=1	Q76CT9_PAROL	scaffold_195:140596-144355	K_48h	K_BC	OK	6.92016	0.340535	-4.34493	-6.07599	5e-05	0.000183133	yes
XLOC_011342	evm.TU.scaffold_269.29	PREDICTED: neural cell adhesion molecule L1-like isoform X2 [Oreochromis niloticus]	Neural cell adhesion molecule L1 OS=Takifugu rubripes GN=l1cam PE=3 SV=1	sp|Q98902|L1CAM_TAKRU	Uncharacterized protein OS=Oreochromis niloticus GN=L1CAM (2 of 2) PE=4 SV=1	I3KBW9_ORENI	scaffold_269:421734-436644	K_48h	K_BC	OK	30.8699	1.52697	-4.33746	-20.2913	5e-05	0.000183133	yes
XLOC_010960	evm.TU.scaffold_26.27	PREDICTED: dickkopf-related protein 2-like [Takifugu rubripes]	Dickkopf-related protein 2 OS=Homo sapiens GN=DKK2 PE=1 SV=1	sp|Q9UBU2|DKK2_HUMAN	Uncharacterized protein (Fragment) OS=Gasterosteus aculeatus GN=DKK2 PE=4 SV=1	G3PZT0_GASAC	scaffold_26:507907-519957	K_48h	K_BC	OK	23.0003	1.16402	-4.30447	-5.45602	0.0005	0.00155928	yes
XLOC_005819	evm.TU.scaffold_166.51	PREDICTED: rap1 GTPase-GDP dissociation stimulator 1-like isoform X1 [Oreochromis niloticus]	Rap1 GTPase-GDP dissociation stimulator 1 OS=Bos taurus GN=RAP1GDS1 PE=1 SV=1	sp|Q04173|GDS1_BOVIN	Uncharacterized protein OS=Oreochromis niloticus PE=4 SV=1	I3K604_ORENI	scaffold_166:584178-607303	K_48h	K_BC	OK	2.08031	0.108394	-4.26244	-3.24982	0.0019	0.0052201	yes
XLOC_016577	evm.TU.scaffold_41.52	PREDICTED: homeobox protein Nkx-2.5-like [Oreochromis niloticus]	Homeobox protein Nkx-2.5 OS=Xenopus laevis GN=nkx-2.5 PE=2 SV=1	sp|P42583|NKX25_XENLA	Uncharacterized protein OS=Oreochromis niloticus GN=NKX2-3 (1 of 2) PE=3 SV=1	I3KPQ6_ORENI	scaffold_41:882284-892538	K_48h	K_BC	OK	5.21618	0.275385	-4.24347	-6.71642	0.0005	0.00155928	yes
XLOC_020256	evm.TU.scaffold_61.38	PREDICTED: zinc transporter ZIP4-like [Oreochromis niloticus]	Zinc transporter ZIP4 OS=Rattus norvegicus GN=Slc39a4 PE=2 SV=1	sp|A0JPN2|S39A4_RAT	Uncharacterized protein OS=Oreochromis niloticus GN=LOC100692554 PE=4 SV=1	I3KUY8_ORENI	scaffold_61:513461-524525	K_48h	K_BC	OK	3.0976	0.170457	-4.18367	-4.86005	0.01975	0.0411629	yes
XLOC_011017	evm.TU.scaffold_26.166	PREDICTED: protein disulfide-isomerase A2-like [Oryzias latipes]	Protein disulfide-isomerase A2 OS=Pongo abelii GN=PDIA2 PE=2 SV=1	sp|Q5RCH2|PDIA2_PONAB	Uncharacterized protein OS=Oryzias latipes GN=LOC101164281 PE=3 SV=1	H2LX92_ORYLA	scaffold_26:3283850-3288456	K_48h	K_BC	OK	100.02	5.57488	-4.1652	-22.2892	5e-05	0.000183133	yes
XLOC_016860	evm.TU.scaffold_42.138	PREDICTED: integrin alpha-8-like [Oreochromis niloticus]	Integrin alpha-8 OS=Gallus gallus GN=ITGA8 PE=1 SV=1	sp|P26009|ITA8_CHICK	Uncharacterized protein (Fragment) OS=Oreochromis niloticus GN=LOC100691211 PE=3 SV=1	I3J4T8_ORENI	scaffold_42:1885173-1908740	K_48h	K_BC	OK	31.4684	1.77709	-4.14632	-14.7457	5e-05	0.000183133	yes
XLOC_022677	evm.TU.scaffold_83.127	reverse transcriptase, partial [Clarias batrachus]	Retrovirus-related Pol polyprotein LINE-1 OS=Mus musculus GN=Pol PE=1 SV=2	sp|P11369|POL2_MOUSE	Reverse transcriptase OS=Oryzias latipes PE=4 SV=1	O93520_ORYLA	scaffold_83:1827546-1831074	K_48h	K_BC	OK	64.0048	3.84695	-4.05639	-23.5318	5e-05	0.000183133	yes
XLOC_018427	evm.TU.scaffold_49.206	PREDICTED: discoidin domain-containing receptor 2 [Oreochromis niloticus]	Discoidin domain-containing receptor 2 OS=Homo sapiens GN=DDR2 PE=1 SV=2	sp|Q16832|DDR2_HUMAN	Uncharacterized protein OS=Oreochromis niloticus GN=DDR2 (2 of 2) PE=4 SV=1	I3KQK6_ORENI	scaffold_49:2534759-2554278	K_48h	K_BC	OK	10.2376	0.66599	-3.94224	-11.4715	5e-05	0.000183133	yes
XLOC_019407	evm.TU.scaffold_55.29	PREDICTED: pituitary homeobox 1-like isoform X2 [Maylandia zebra] ref|XP_005748357.1| PREDICTED: pituitary homeobox 1-like isoform X1 [Pundamilia nyererei] ref|XP_005923184.1| PREDICTED: pituitary homeobox 1-like isoform X1 [Haplochromis burtoni] ref|XP_005923185.1| PREDICTED: pituitary homeobox 1-like isoform X2 [Haplochromis burtoni]	Pituitary homeobox 1 OS=Gallus gallus GN=PITX1 PE=2 SV=1	sp|P56673|PITX1_CHICK	Uncharacterized protein OS=Oreochromis niloticus GN=LOC100690583 PE=3 SV=1	I3KL28_ORENI	scaffold_55:864454-870614	K_48h	K_BC	OK	1.67544	0.114826	-3.86702	-1.95145	0.01975	0.0411629	yes
XLOC_020352	evm.TU.scaffold_62.50	PREDICTED: myomesin-3-like [Oreochromis niloticus]	Myomesin-3 OS=Mus musculus GN=Myom3 PE=1 SV=1	sp|A2ABU4|MYOM3_MOUSE	Uncharacterized protein (Fragment) OS=Oreochromis niloticus GN=LOC100705080 PE=4 SV=1	I3KHE8_ORENI	scaffold_62:680778-715185	K_48h	K_BC	OK	6.97741	0.481668	-3.85658	-9.70178	5e-05	0.000183133	yes
XLOC_016301	evm.TU.scaffold_40.94	PREDICTED: growth/differentiation factor 11-like isoform X1 [Maylandia zebra] ref|XP_005469482.1| PREDICTED: growth/differentiation factor 11 isoform X1 [Oreochromis niloticus] ref|XP_005739577.1| PREDICTED: growth/differentiation factor 11-like isoform X1 [Pundamilia nyererei] ref|XP_005924845.1| PREDICTED: growth/differentiation factor 11-like isoform X1 [Haplochromis burtoni]	Growth/differentiation factor 11 OS=Homo sapiens GN=GDF11 PE=2 SV=1	sp|O95390|GDF11_HUMAN	Growth differentiation factor 11 OS=Sparus aurata PE=2 SV=1	D6C4T8_SPAAU	scaffold_40:1604714-1629480	K_48h	K_BC	OK	1.28853	0.0901505	-3.83725	-1.984	0.02125	0.0438121	yes
XLOC_011726	evm.TU.scaffold_279.38	unnamed protein product [Tetraodon nigroviridis]	Neurexin-2 OS=Rattus norvegicus GN=Nrxn2 PE=1 SV=3	sp|Q63374|NRX2A_RAT	Chromosome undetermined SCAF14656, whole genome shotgun sequence OS=Tetraodon nigroviridis GN=GSTENG00020546001 PE=4 SV=1	Q4SCD9_TETNG	scaffold_279:523513-527217	K_48h	K_BC	OK	7.59557	0.548001	-3.79291	-4.64654	0.00095	0.00279179	yes
XLOC_018502	evm.TU.scaffold_5.76	PREDICTED: frizzled-10 [Poecilia formosa]	Frizzled-10-A OS=Xenopus laevis GN=fzd10-a PE=2 SV=1	sp|Q9DEB5|FZ10A_XENLA	Uncharacterized protein OS=Oreochromis niloticus GN=LOC100697948 PE=4 SV=1	I3KXG0_ORENI	scaffold_5:1399057-1400815	K_48h	K_BC	OK	8.76776	0.642416	-3.77063	-6.06768	5e-05	0.000183133	yes
XLOC_003616	evm.TU.scaffold_132.30	PREDICTED: semaphorin-3D-like isoform X1 [Haplochromis burtoni] ref|XP_005939344.1| PREDICTED: semaphorin-3D-like isoform X2 [Haplochromis burtoni] ref|XP_005939345.1| PREDICTED: semaphorin-3D-like isoform X3 [Haplochromis burtoni] ref|XP_005939346.1| PREDICTED: semaphorin-3D-like isoform X4 [Haplochromis burtoni]	Semaphorin-3D OS=Danio rerio GN=sema3d PE=2 SV=1	sp|Q9W6G6|SEM3D_DANRE	Uncharacterized protein OS=Oreochromis niloticus GN=LOC100705830 PE=4 SV=1	I3KCL1_ORENI	scaffold_132:550646-588339	K_48h	K_BC	OK	24.0808	1.78959	-3.75018	-17.185	5e-05	0.000183133	yes
XLOC_001277	evm.TU.scaffold_104.73	PREDICTED: solute carrier family 2, facilitated glucose transporter member 11-like isoform X1 [Oreochromis niloticus]	Solute carrier family 2, facilitated glucose transporter member 11 OS=Homo sapiens GN=SLC2A11 PE=2 SV=1	sp|Q9BYW1|GTR11_HUMAN	Uncharacterized protein OS=Oreochromis niloticus GN=LOC100710522 PE=3 SV=1	I3K7G8_ORENI	scaffold_104:893965-901747	K_48h	K_BC	OK	5.19001	0.388808	-3.73861	-4.23478	0.0025	0.00666727	yes
XLOC_022590	evm.TU.scaffold_82.21	PREDICTED: protein KIAA1045-like isoform X3 [Maylandia zebra] ref|XP_005729244.1| PREDICTED: protein KIAA1045-like isoform X4 [Pundamilia nyererei] ref|XP_005949020.1| PREDICTED: protein KIAA1045-like isoform X3 [Haplochromis burtoni] ref|XP_006795668.1| PREDICTED: protein KIAA1045-like isoform X2 [Neolamprologus brichardi]	Protein KIAA1045 OS=Mus musculus GN=Kiaa1045 PE=1 SV=2	sp|Q80TL4|K1045_MOUSE	Uncharacterized protein OS=Oreochromis niloticus GN=LOC100708773 PE=4 SV=1	I3K5R0_ORENI	scaffold_82:235936-247794	K_48h	K_BC	OK	1.95413	0.146644	-3.73614	-2.25155	0.02125	0.0438121	yes
XLOC_015998	evm.TU.scaffold_4.33	PREDICTED: spondin-2-like isoform X1 [Oreochromis niloticus] ref|XP_005467862.1| PREDICTED: spondin-2-like isoform X2 [Oreochromis niloticus] ref|XP_005467863.1| PREDICTED: spondin-2-like isoform X3 [Oreochromis niloticus]	Spondin-2 OS=Rattus norvegicus GN=Spon2 PE=1 SV=1	sp|Q9WV75|SPON2_RAT	Uncharacterized protein OS=Oreochromis niloticus GN=LOC100691033 PE=4 SV=1	I3K5C0_ORENI	scaffold_4:412467-428008	K_48h	K_BC	OK	1.94156	0.150315	-3.69116	-2.84297	0.00205	0.00558853	yes
XLOC_023664	evm.TU.scaffold_95.47	RecName: Full=Protein-glutamine gamma-glutamyltransferase 2; AltName: Full=Tissue transglutaminase; AltName: Full=Transglutaminase C; Short=TG(C); Short=TGC; Short=TGase C; AltName: Full=Transglutaminase-2; Short=TGase-2 pdb|1G0D|A Chain A, Crystal Structure Of Red Sea Bream Transglutaminase gb|AAB35370.1| transglutaminase [Pagrus major]	Protein-glutamine gamma-glutamyltransferase 2 OS=Pagrus major GN=tgl2 PE=1 SV=1	sp|P52181|TGM2_PAGMA	Uncharacterized protein OS=Oreochromis niloticus GN=LOC100534558 PE=3 SV=1	I3JVF7_ORENI	scaffold_95:858791-871064	K_48h	K_BC	OK	1.78034	0.138747	-3.68163	-3.33718	0.02055	0.0425994	yes
XLOC_016813	evm.TU.scaffold_42.32	PREDICTED: uncharacterized protein LOC102787586 [Neolamprologus brichardi]	Transmembrane protein 200A OS=Danio rerio GN=tmem200a PE=3 SV=1	sp|Q5RGQ8|T200A_DANRE	Uncharacterized protein OS=Gallus gallus PE=4 SV=1	E1BQX9_CHICK	scaffold_42:461340-467119	K_48h	K_BC	OK	7.84923	0.639131	-3.61837	-4.40532	0.00105	0.00305637	yes
XLOC_017764	asmbl_54052|g.81645	PREDICTED: eomesodermin-like isoform X2 [Oreochromis niloticus]	Eomesodermin OS=Xenopus laevis GN=eomes PE=2 SV=1	sp|P79944|EOMES_XENLA	Uncharacterized protein OS=Oreochromis niloticus GN=EOMES (1 of 2) PE=4 SV=1	I3KUH4_ORENI	scaffold_46:64343-68731	K_48h	K_BC	OK	76.2236	6.30437	-3.59581	-27.1147	5e-05	0.000183133	yes
XLOC_007911	evm.TU.scaffold_2.99	PREDICTED: lysyl oxidase homolog 1-like isoform X1 [Oreochromis niloticus]	Lysyl oxidase homolog 1 OS=Mus musculus GN=Loxl1 PE=2 SV=3	sp|P97873|LOXL1_MOUSE	Uncharacterized protein (Fragment) OS=Gasterosteus aculeatus GN=LOXL1 PE=4 SV=1	G3PW57_GASAC	scaffold_2:1801436-1821294	K_48h	K_BC	OK	11.2495	0.931153	-3.5947	-8.82345	5e-05	0.000183133	yes
XLOC_012572	evm.TU.scaffold_3.206	PREDICTED: palladin isoform X2 [Oreochromis niloticus]	Palladin OS=Homo sapiens GN=PALLD PE=1 SV=3	sp|Q8WX93|PALLD_HUMAN	Uncharacterized protein OS=Oreochromis niloticus PE=4 SV=1	I3J4R7_ORENI	scaffold_3:2709910-2743510	K_48h	K_BC	OK	10.4384	0.881977	-3.56501	-11.9154	5e-05	0.000183133	yes
XLOC_019810	evm.TU.scaffold_59.1	PREDICTED: collagen alpha-3(VI) chain-like, partial [Haplochromis burtoni]	Collagen alpha-3(VI) chain OS=Homo sapiens GN=COL6A3 PE=1 SV=5	sp|P12111|CO6A3_HUMAN	Uncharacterized protein (Fragment) OS=Tetraodon nigroviridis GN=COL6A3 PE=4 SV=1	H3DKF5_TETNG	scaffold_59:1110-36091	K_48h	K_BC	OK	1.97709	0.167327	-3.56264	-7.43132	5e-05	0.000183133	yes
XLOC_022383	evm.TU.scaffold_8.262	PREDICTED: lysyl oxidase homolog 2A-like [Oreochromis niloticus]	Lysyl oxidase homolog 2A OS=Danio rerio GN=loxl2a PE=2 SV=1	sp|F1QQC3|LOL2A_DANRE	Uncharacterized protein (Fragment) OS=Oreochromis niloticus GN=LOXL2 (2 of 2) PE=4 SV=1	I3KTL6_ORENI	scaffold_8:4323577-4352436	K_48h	K_BC	OK	18.1343	1.54256	-3.55532	-11.8723	5e-05	0.000183133	yes
XLOC_022557	evm.TU.scaffold_82.51	PREDICTED: atrial natriuretic peptide receptor 2-like [Neolamprologus brichardi]	Atrial natriuretic peptide receptor 2 OS=Anguilla japonica GN=npr2 PE=2 SV=1	sp|P55202|ANPRB_ANGJA	Guanylate cyclase (Fragment) OS=Oreochromis niloticus GN=LOC100699899 PE=3 SV=1	I3K4X5_ORENI	scaffold_82:826842-869124	K_48h	K_BC	OK	23.287	2.03024	-3.5198	-17.912	5e-05	0.000183133	yes
XLOC_019224	evm.TU.scaffold_54.180	PREDICTED: cellular retinoic acid-binding protein 2-like [Maylandia zebra] ref|XP_005936181.1| PREDICTED: cellular retinoic acid-binding protein 2-like isoform X1 [Haplochromis burtoni] ref|XP_005936182.1| PREDICTED: cellular retinoic acid-binding protein 2-like isoform X2 [Haplochromis burtoni]	Cellular retinoic acid-binding protein 2 OS=Xenopus laevis GN=crabp2 PE=2 SV=2	sp|P50568|RABP2_XENLA	Uncharacterized protein (Fragment) OS=Oreochromis niloticus GN=CRABP2 (2 of 2) PE=3 SV=1	I3JGR0_ORENI	scaffold_54:2418707-2423841	K_48h	K_BC	OK	30.0692	2.62945	-3.51545	-4.19163	0.0012	0.00344964	yes
XLOC_013722	evm.TU.scaffold_323.17	PREDICTED: poliovirus receptor-related protein 4-like [Neolamprologus brichardi]	Poliovirus receptor-related protein 4 OS=Xenopus tropicalis GN=pvrl4 PE=2 SV=2	sp|Q5FWR8|PVRL4_XENTR	Uncharacterized protein OS=Xiphophorus maculatus GN=PVRL4 (2 of 2) PE=4 SV=1	M4AAV4_XIPMA	scaffold_323:208114-221493	K_48h	K_BC	OK	3.05281	0.276258	-3.46605	-5.26193	0.00015	0.000514241	yes
XLOC_011944	evm.TU.scaffold_282.7	PREDICTED: neurotrophin-3-like [Takifugu rubripes]	Neurotrophin-3 OS=Homo sapiens GN=NTF3 PE=1 SV=1	sp|P20783|NTF3_HUMAN	Uncharacterized protein OS=Gasterosteus aculeatus GN=NTF3 PE=3 SV=1	G3Q657_GASAC	scaffold_282:189459-190314	K_48h	K_BC	OK	4.77404	0.432791	-3.46347	-2.71852	0.0106	0.0239685	yes
XLOC_022324	evm.TU.scaffold_8.82	Extracellular sulfatase Sulf-2 [Dicentrarchus labrax]	Extracellular sulfatase Sulf-2 OS=Homo sapiens GN=SULF2 PE=1 SV=1	sp|Q8IWU5|SULF2_HUMAN	Extracellular sulfatase Sulf-2 OS=Dicentrarchus labrax GN=SULF2 PE=4 SV=1	E6ZFS9_DICLA	scaffold_8:1285483-1294888	K_48h	K_BC	OK	7.45496	0.683483	-3.44722	-8.33634	5e-05	0.000183133	yes
XLOC_002734	evm.TU.scaffold_121.40	PREDICTED: potassium channel subfamily K member 2-like [Pundamilia nyererei]	Potassium channel subfamily K member 2 OS=Homo sapiens GN=KCNK2 PE=2 SV=2	sp|O95069|KCNK2_HUMAN	Uncharacterized protein OS=Xiphophorus maculatus GN=KCNK2 (1 of 2) PE=3 SV=1	M3ZNH9_XIPMA	scaffold_121:565654-584806	K_48h	K_BC	OK	2.99316	0.274906	-3.44466	-3.06378	0.02325	0.0473513	yes
XLOC_013206	evm.TU.scaffold_309.49	PREDICTED: uncharacterized protein LOC100330163 [Danio rerio]			Uncharacterized protein OS=Tetraodon nigroviridis GN=GSTENG10029443001 PE=4 SV=1	H3CBT1_TETNG	scaffold_309:430799-433001	K_48h	K_BC	OK	11.686	1.07376	-3.44404	-5.00787	0.0039	0.00990463	yes
XLOC_020908	evm.TU.scaffold_67.25	riboflavin-binding protein precursor [Oreochromis niloticus] gb|AAP42246.1| riboflavin-binding protein [Oreochromis niloticus]	Riboflavin-binding protein OS=Gallus gallus PE=1 SV=2	sp|P02752|RBP_CHICK	Riboflavin-binding protein OS=Oreochromis niloticus PE=2 SV=1	Q7T3I8_ORENI	scaffold_67:322534-328559	K_48h	K_BC	OK	20.7388	1.95085	-3.41015	-6.79079	5e-05	0.000183133	yes
XLOC_000706	evm.TU.scaffold_10.44	thrombospondin-1b precursor [Oryzias latipes] gb|ACS35076.1| thrombospondin-1b [Oryzias latipes]	Thrombospondin-1 OS=Xenopus laevis GN=thbs1 PE=2 SV=1	sp|P35448|TSP1_XENLA	Thrombospondin-1b OS=Oryzias latipes PE=2 SV=1	C5HIF4_ORYLA	scaffold_10:749949-776713	K_48h	K_BC	OK	13.7602	1.30537	-3.39797	-14.4817	5e-05	0.000183133	yes
XLOC_023174	evm.TU.scaffold_9.10	PREDICTED: transcription factor GATA-5-like isoform X1 [Oreochromis niloticus] ref|XP_005462816.1| PREDICTED: transcription factor GATA-5-like isoform X2 [Oreochromis niloticus] ref|XP_005462817.1| PREDICTED: transcription factor GATA-5-like isoform X3 [Oreochromis niloticus]	GATA-binding factor 5-B OS=Xenopus laevis GN=gata5-b PE=2 SV=1	sp|P43696|GAT5B_XENLA	Uncharacterized protein OS=Oreochromis niloticus GN=LOC100699167 PE=4 SV=1	I3IVE3_ORENI	scaffold_9:162925-195065	K_48h	K_BC	OK	4.79562	0.463745	-3.37031	-4.90182	0.00175	0.00485444	yes
XLOC_002619	evm.TU.scaffold_12.127	PREDICTED: zinc finger protein 45-like [Danio rerio]	Probable RNA-directed DNA polymerase from transposon X-element OS=Drosophila melanogaster GN=X-element\ORF2 PE=3 SV=1	sp|Q9NBX4|RTXE_DROME	Uncharacterized protein OS=Xiphophorus maculatus PE=4 SV=1	M4B123_XIPMA	scaffold_12:1921069-1935601	K_48h	K_BC	OK	7.07201	0.694525	-3.34802	-8.39273	5e-05	0.000183133	yes
XLOC_002462	evm.TU.scaffold_118.61	Heparan sulfate glucosamine 3-O-sulfotransferase 3B1 [Dicentrarchus labrax]	Heparan sulfate glucosamine 3-O-sulfotransferase 3A1 OS=Mus musculus GN=Hs3st3a1 PE=2 SV=1	sp|Q8BKN6|HS3SA_MOUSE	Heparan sulfate glucosamine 3-O-sulfotransferase 3B1 OS=Dicentrarchus labrax GN=HS3ST3B1 PE=4 SV=1	E6ZHV9_DICLA	scaffold_118:789990-817910	K_48h	K_BC	OK	11.4777	1.14749	-3.32228	-5.99673	5e-05	0.000183133	yes
XLOC_008682	evm.TU.scaffold_21.226	PREDICTED: collagen alpha-1(XXIII) chain-like isoform X8 [Maylandia zebra]			Chromosome 1 SCAF14632, whole genome shotgun sequence OS=Tetraodon nigroviridis GN=GSTENG00019890001 PE=4 SV=1	Q4SDT1_TETNG	scaffold_21:3616237-3622768	K_48h	K_BC	OK	3.78314	0.378879	-3.31977	-2.86675	0.02125	0.0438121	yes
XLOC_019195	evm.TU.scaffold_54.112	PREDICTED: uncharacterized protein LOC102792903 [Neolamprologus brichardi]	Interleukin-11 OS=Rattus norvegicus GN=Il11 PE=2 SV=1	sp|Q99MF5|IL11_RAT	Uncharacterized protein (Fragment) OS=Gasterosteus aculeatus GN=IL11 PE=4 SV=1	G3P8H4_GASAC	scaffold_54:1508979-1513585	K_48h	K_BC	OK	3.48785	0.352265	-3.30761	-2.17877	0.0222	0.0454719	yes
XLOC_012558	evm.TU.scaffold_3.150	PREDICTED: histamine H3 receptor-like isoform X1 [Haplochromis burtoni]	Histamine H3 receptor OS=Cavia porcellus GN=HRH3 PE=2 SV=2	sp|Q9JI35|HRH3_CAVPO	Uncharacterized protein (Fragment) OS=Oryzias latipes PE=3 SV=1	H2L799_ORYLA	scaffold_3:1944589-1949144	K_48h	K_BC	OK	3.73025	0.380714	-3.29249	-3.396	0.00485	0.0120237	yes
XLOC_020998	evm.TU.scaffold_68.70	PREDICTED: uncharacterized protein KIAA1644 homolog isoform X1 [Oreochromis niloticus] ref|XP_005451068.1| PREDICTED: uncharacterized protein KIAA1644 homolog isoform X2 [Oreochromis niloticus] ref|XP_005451069.1| PREDICTED: uncharacterized protein KIAA1644 homolog isoform X3 [Oreochromis niloticus] ref|XP_005451070.1| PREDICTED: uncharacterized protein KIAA1644 homolog isoform X4 [Oreochromis ni…	Uncharacterized protein KIAA1644 homolog OS=Danio rerio GN=si:dkey-14k9.2 PE=2 SV=2	sp|Q1RMB5|K1644_DANRE	Uncharacterized protein OS=Oreochromis niloticus GN=LOC100712096 PE=4 SV=1	I3JQA8_ORENI	scaffold_68:1379360-1385951	K_48h	K_BC	OK	24.4736	2.52259	-3.27825	-5.40631	0.00015	0.000514241	yes
XLOC_006677	evm.TU.scaffold_18.105	PREDICTED: contactin-4-like [Oreochromis niloticus]	Contactin-4 OS=Homo sapiens GN=CNTN4 PE=1 SV=1	sp|Q8IWV2|CNTN4_HUMAN	Uncharacterized protein (Fragment) OS=Oreochromis niloticus GN=LOC100702624 PE=4 SV=1	I3J1S4_ORENI	scaffold_18:1375372-1418311	K_48h	K_BC	OK	2.13477	0.222989	-3.25903	-5.65391	5e-05	0.000183133	yes
XLOC_005463	evm.TU.scaffold_16.211	PREDICTED: dual specificity protein phosphatase 4-like isoform X1 [Oreochromis niloticus] ref|XP_005451457.1| PREDICTED: dual specificity protein phosphatase 4-like isoform X2 [Oreochromis niloticus]	Dual specificity protein phosphatase 4 OS=Rattus norvegicus GN=Dusp4 PE=2 SV=1	sp|Q62767|DUS4_RAT	Dual specificity protein phosphatase OS=Oreochromis niloticus GN=LOC100711918 PE=3 SV=1	I3J8A1_ORENI	scaffold_16:3427963-3434890	K_48h	K_BC	OK	15.7921	1.66967	-3.24156	-6.96153	5e-05	0.000183133	yes
XLOC_004262	evm.TU.scaffold_142.65	Collagen alpha-1XIII chain [Salmo salar] gb|ACN10796.1| Collagen alpha-1XIII chain [Salmo salar]			Collagen alpha-1XIII chain OS=Salmo salar GN=CODA1 PE=2 SV=1	C0H9S7_SALSA	scaffold_142:956393-966532	K_48h	K_BC	OK	6.36093	0.679266	-3.22719	-2.52109	0.00355	0.00911398	yes
XLOC_000938	evm.TU.scaffold_100.7	PREDICTED: PDZ and LIM domain protein 5-like isoform X1 [Poecilia formosa]	PDZ and LIM domain protein 5 OS=Homo sapiens GN=PDLIM5 PE=1 SV=5	sp|Q96HC4|PDLI5_HUMAN	Uncharacterized protein OS=Gasterosteus aculeatus GN=PDLIM5 (2 of 2) PE=4 SV=1	G3NY82_GASAC	scaffold_100:129920-172252	K_48h	K_BC	OK	3.97964	0.425474	-3.22549	-4.33868	0.00075	0.00225028	yes
XLOC_015614	evm.TU.scaffold_380.7	PREDICTED: C2 domain-containing protein At1g53590-like [Xiphophorus maculatus]	Uncharacterized protein C9orf142 OS=Homo sapiens GN=C9orf142 PE=1 SV=2	sp|Q9BUH6|CI142_HUMAN	Uncharacterized protein OS=Tetraodon nigroviridis PE=4 SV=1	H3C4E6_TETNG	scaffold_380:116409-122122	K_48h	K_BC	OK	30.7454	3.30186	-3.21902	-8.05323	5e-05	0.000183133	yes
XLOC_015414	evm.TU.scaffold_375.1	TPA: prion protein 2A PrP2A [Gasterosteus aculeatus]			Uncharacterized protein (Fragment) OS=Gasterosteus aculeatus PE=4 SV=1	G3NQ53_GASAC	scaffold_375:4875-6075	K_48h	K_BC	OK	3.94108	0.43219	-3.18885	-3.50768	0.00585	0.0141837	yes
XLOC_006586	evm.TU.scaffold_178.61	PREDICTED: A disintegrin and metalloproteinase with thrombospondin motifs 8 [Oreochromis niloticus]	A disintegrin and metalloproteinase with thrombospondin motifs 8 OS=Homo sapiens GN=ADAMTS8 PE=2 SV=2	sp|Q9UP79|ATS8_HUMAN	Uncharacterized protein OS=Oreochromis niloticus GN=adamts8 PE=4 SV=1	I3KBU0_ORENI	scaffold_178:893335-905901	K_48h	K_BC	OK	6.57457	0.745477	-3.14066	-7.8259	5e-05	0.000183133	yes
XLOC_023804	evm.TU.scaffold_97.53	PREDICTED: E3 ubiquitin-protein ligase pellino homolog 1-like isoform X1 [Poecilia formosa]	E3 ubiquitin-protein ligase pellino homolog 1 OS=Mus musculus GN=Peli1 PE=1 SV=2	sp|Q8C669|PELI1_MOUSE	Uncharacterized protein OS=Takifugu rubripes GN=LOC101072470 PE=4 SV=1	H2SB25_TAKRU	scaffold_97:797308-807488	K_48h	K_BC	OK	2.80923	0.323059	-3.12031	-3.0707	0.0063	0.0151352	yes
XLOC_008687	evm.TU.scaffold_21.232	interleukin-8 like protein [Hippoglossus hippoglossus]			Interleukin-8 like protein OS=Hippoglossus hippoglossus GN=IL8L PE=4 SV=1	D0QTG0_HIPHI	scaffold_21:3745881-3746573	K_48h	K_BC	OK	21.7659	2.50977	-3.11645	-1.54246	0.0217	0.0446001	yes
XLOC_014683	evm.TU.scaffold_35.86	PREDICTED: receptor-type tyrosine-protein phosphatase delta-like isoform X7 [Oreochromis niloticus]	Receptor-type tyrosine-protein phosphatase S OS=Homo sapiens GN=PTPRS PE=1 SV=3	sp|Q13332|PTPRS_HUMAN	Uncharacterized protein (Fragment) OS=Oreochromis niloticus GN=LOC100710635 PE=4 SV=1	I3JVL4_ORENI	scaffold_35:1185783-1282748	K_48h	K_BC	OK	2.87708	0.33337	-3.10941	-11.5539	5e-05	0.000183133	yes
XLOC_010440	evm.TU.scaffold_248.49	PREDICTED: regulator of G-protein signaling 2 [Poecilia formosa]	Regulator of G-protein signaling 2 OS=Bos taurus GN=RGS2 PE=2 SV=1	sp|Q0P5H5|RGS2_BOVIN	Uncharacterized protein OS=Xiphophorus maculatus PE=4 SV=1	M3ZKG9_XIPMA	scaffold_248:602046-603438	K_48h	K_BC	OK	3.59746	0.41942	-3.10051	-2.26191	0.0233	0.0474271	yes
XLOC_007177	evm.TU.scaffold_188.33	cytosolic phosphoenolpyruvate carboxykinase [Scophthalmus maximus]	Phosphoenolpyruvate carboxykinase, cytosolic [GTP] OS=Gallus gallus GN=PCK1 PE=2 SV=1	sp|P05153|PCKGC_CHICK	Cytosolic phosphoenolpyruvate carboxykinase OS=Rachycentron canadum PE=2 SV=1	D3GDE6_9PERC	scaffold_188:413756-417133	K_48h	K_BC	OK	3.01679	0.354036	-3.09105	-3.64383	0.00205	0.00558853	yes
XLOC_008976	evm.TU.scaffold_217.16	PREDICTED: limbic system-associated membrane protein-like isoform X2 [Oreochromis niloticus]	Limbic system-associated membrane protein OS=Gallus gallus PE=2 SV=1	sp|Q98919|LSAMP_CHICK	Uncharacterized protein (Fragment) OS=Oreochromis niloticus GN=LOC100700655 PE=4 SV=1	I3KIT4_ORENI	scaffold_217:198735-270070	K_48h	K_BC	OK	4.55341	0.541751	-3.07125	-4.04245	0.0018	0.0049752	yes
XLOC_003915	evm.TU.scaffold_139.35	PREDICTED: prickle-like protein 1-like isoform X1 [Haplochromis burtoni] ref|XP_005939822.1| PREDICTED: prickle-like protein 1-like isoform X2 [Haplochromis burtoni]	Prickle-like protein 1 OS=Rattus norvegicus GN=Prickle1 PE=2 SV=2	sp|Q71QF9|PRIC1_RAT	Uncharacterized protein OS=Oreochromis niloticus GN=PRICKLE1 (1 of 2) PE=4 SV=1	I3JQ05_ORENI	scaffold_139:689547-695902	K_48h	K_BC	OK	6.46908	0.772581	-3.0658	-7.21694	5e-05	0.000183133	yes
XLOC_012346	evm.TU.scaffold_294.13	Gap junction gamma-1 protein [Dicentrarchus labrax]	Gap junction gamma-1 protein OS=Homo sapiens GN=GJC1 PE=1 SV=2	sp|P36383|CXG1_HUMAN	Gap junction protein OS=Dicentrarchus labrax GN=GJC1 PE=3 SV=1	E6ZHD0_DICLA	scaffold_294:187821-189189	K_48h	K_BC	OK	4.42553	0.533886	-3.05125	-3.64192	0.00205	0.00558853	yes
XLOC_016496	evm.TU.scaffold_405.8	PREDICTED: myotonin-protein kinase-like [Neolamprologus brichardi]	Serine/threonine-protein kinase MRCK alpha OS=Homo sapiens GN=CDC42BPA PE=1 SV=1	sp|Q5VT25|MRCKA_HUMAN	Uncharacterized protein (Fragment) OS=Takifugu rubripes GN=LOC101062414 PE=4 SV=1	H2TA07_TAKRU	scaffold_405:77424-89064	K_48h	K_BC	OK	1.74137	0.214552	-3.02083	-3.08048	0.0063	0.0151352	yes
XLOC_017179	evm.TU.scaffold_43.19	PREDICTED: latrophilin-2-like isoform X3 [Poecilia formosa]	Latrophilin-2 OS=Homo sapiens GN=LPHN2 PE=1 SV=2	sp|O95490|LPHN2_HUMAN	Uncharacterized protein OS=Oreochromis niloticus GN=LPHN2 (2 of 2) PE=4 SV=1	I3JT65_ORENI	scaffold_43:177715-220578	K_48h	K_BC	OK	1.55784	0.19196	-3.02068	-4.43372	0.0005	0.00155928	yes
XLOC_006464	evm.TU.scaffold_175.63	PREDICTED: semaphorin-5B-like isoform X1 [Oreochromis niloticus]	Semaphorin-5B OS=Mus musculus GN=Sema5b PE=2 SV=2	sp|Q60519|SEM5B_MOUSE	Uncharacterized protein OS=Oreochromis niloticus GN=SEMA5B (2 of 2) PE=4 SV=1	I3KDC4_ORENI	scaffold_175:924255-935887	K_48h	K_BC	OK	3.1235	0.387566	-3.01065	-5.88956	5e-05	0.000183133	yes
XLOC_004866	evm.TU.scaffold_151.14	PREDICTED: solute carrier family 26 member 10-like isoform X2 [Oreochromis niloticus] ref|XP_003448288.2| PREDICTED: solute carrier family 26 member 10-like isoform X1 [Oreochromis niloticus]	Prestin OS=Rattus norvegicus GN=Slc26a5 PE=1 SV=1	sp|Q9EPH0|S26A5_RAT	Uncharacterized protein OS=Oreochromis niloticus GN=LOC100705688 PE=4 SV=1	I3K2A3_ORENI	scaffold_151:222079-227591	K_48h	K_BC	OK	9.58516	1.2375	-2.95338	-7.59707	5e-05	0.000183133	yes
XLOC_020780	evm.TU.scaffold_66.35	PREDICTED: talin-2-like isoform X5 [Maylandia zebra] ref|XP_005928786.1| PREDICTED: talin-2-like isoform X3 [Haplochromis burtoni]	Talin-2 OS=Homo sapiens GN=TLN2 PE=1 SV=4	sp|Q9Y4G6|TLN2_HUMAN	Uncharacterized protein OS=Oryzias latipes GN=TLN2 (2 of 2) PE=4 SV=1	H2LUI2_ORYLA	scaffold_66:432270-479609	K_48h	K_BC	OK	7.60238	0.982556	-2.95184	-14.3987	5e-05	0.000183133	yes
XLOC_022594	evm.TU.scaffold_82.29	Muscle, skeletal receptor tyrosine protein kinase [Pteropus alecto]	Muscle, skeletal receptor tyrosine-protein kinase OS=Mus musculus GN=Musk PE=1 SV=1	sp|Q61006|MUSK_MOUSE	Muscle, skeletal receptor tyrosine protein kinase OS=Pteropus alecto GN=PAL_GLEAN10009421 PE=4 SV=1	L5L1Q5_PTEAL	scaffold_82:410382-435208	K_48h	K_BC	OK	15.4004	1.99982	-2.94502	-13.4856	5e-05	0.000183133	yes
XLOC_010636	evm.TU.scaffold_250.33	PREDICTED: guanine nucleotide-binding protein G(o) subunit alpha-like [Takifugu rubripes]	Guanine nucleotide-binding protein G(o) subunit alpha OS=Geodia cydonium PE=2 SV=3	sp|Q9XZV3|GNAO_GEOCY	Uncharacterized protein OS=Gasterosteus aculeatus PE=4 SV=1	G3PAY0_GASAC	scaffold_250:503561-511436	K_48h	K_BC	OK	1.44661	0.188564	-2.93955	-1.50327	0.02425	0.0490815	yes
XLOC_005519	evm.TU.scaffold_160.25	PREDICTED: spondin-1 isoform X3 [Poecilia formosa]	Spondin-1 OS=Homo sapiens GN=SPON1 PE=1 SV=2	sp|Q9HCB6|SPON1_HUMAN	Uncharacterized protein OS=Gasterosteus aculeatus PE=4 SV=1	G3NGD3_GASAC	scaffold_160:381019-387881	K_48h	K_BC	OK	8.50832	1.11757	-2.92851	-3.75827	0.00225	0.00607405	yes
XLOC_017721	evm.TU.scaffold_46.56	PREDICTED: alanine and arginine-rich domain-containing protein-like [Oreochromis niloticus] ref|XP_004549009.1| PREDICTED: alanine and arginine-rich domain-containing protein-like [Maylandia zebra] ref|XP_005936338.1| PREDICTED: alanine and arginine-rich domain-containing protein-like [Haplochromis burtoni] ref|XP_006794390.1| PREDICTED: alanine and arginine-rich domain-containing protein-like [N…			Uncharacterized protein OS=Oreochromis niloticus GN=LOC100705858 PE=4 SV=1	I3K7C2_ORENI	scaffold_46:765330-765830	K_48h	K_BC	OK	8.29859	1.09296	-2.92462	-1.48639	0.02435	0.0492594	yes
XLOC_007232	evm.TU.scaffold_189.15	PREDICTED: von Willebrand factor A domain-containing protein 5A-like, partial [Pundamilia nyererei]					scaffold_189:225249-233255	K_48h	K_BC	OK	3.57496	0.47318	-2.91747	-3.13945	0.0095	0.0217746	yes
XLOC_003723	evm.TU.scaffold_134.64	PREDICTED: probable G-protein coupled receptor 21-like [Oreochromis niloticus]	Probable G-protein coupled receptor 21 OS=Homo sapiens GN=GPR21 PE=2 SV=1	sp|Q99679|GPR21_HUMAN	Uncharacterized protein OS=Oreochromis niloticus GN=LOC100691800 PE=3 SV=1	I3KX54_ORENI	scaffold_134:876163-877231	K_48h	K_BC	OK	4.78753	0.634471	-2.91565	-3.46102	0.00795	0.0186112	yes
XLOC_006416	evm.TU.scaffold_174.7	PREDICTED: microtubule-associated proteins 1A/1B light chain 3C-like [Oryzias latipes]	Microtubule-associated proteins 1A/1B light chain 3C OS=Homo sapiens GN=MAP1LC3C PE=1 SV=1	sp|Q9BXW4|MLP3C_HUMAN	Uncharacterized protein OS=Oryzias latipes GN=LOC101159112 PE=3 SV=1	H2LC57_ORYLA	scaffold_174:73519-74335	K_48h	K_BC	OK	71.9341	9.63398	-2.90047	-6.79001	5e-05	0.000183133	yes
XLOC_020847	evm.TU.scaffold_67.44	PREDICTED: ubiquitin carboxyl-terminal hydrolase 43-like isoform X2 [Oreochromis niloticus]	Ubiquitin carboxyl-terminal hydrolase 43 OS=Homo sapiens GN=USP43 PE=1 SV=2	sp|Q70EL4|UBP43_HUMAN	Ubiquitin carboxyl-terminal hydrolase OS=Xiphophorus maculatus GN=USP43 (1 of 2) PE=3 SV=1	M4A1N4_XIPMA	scaffold_67:604254-644742	K_48h	K_BC	OK	3.75364	0.508246	-2.88469	-7.13092	5e-05	0.000183133	yes
XLOC_011716	evm.TU.scaffold_279.1	PREDICTED: VPS10 domain-containing receptor SorCS2 isoform X2 [Poecilia formosa]	VPS10 domain-containing receptor SorCS2 OS=Mus musculus GN=Sorcs2 PE=1 SV=2	sp|Q9EPR5|SORC2_MOUSE	Uncharacterized protein OS=Xiphophorus maculatus GN=SORCS2 PE=4 SV=1	M4AAB2_XIPMA	scaffold_279:4339-43236	K_48h	K_BC	OK	1.80267	0.244458	-2.88248	-4.13963	0.00065	0.00198115	yes
XLOC_005268	evm.TU.scaffold_159.16	unnamed protein product [Tetraodon nigroviridis]	Netrin-G1 OS=Homo sapiens GN=NTNG1 PE=1 SV=3	sp|Q9Y2I2|NTNG1_HUMAN	Uncharacterized protein OS=Tetraodon nigroviridis GN=NTNG1 (1 of 2) PE=4 SV=1	H3DNQ3_TETNG	scaffold_159:239356-243581	K_48h	K_BC	OK	2.75657	0.375266	-2.87689	-2.96821	0.00975	0.0222638	yes
XLOC_018472	evm.TU.scaffold_499.5	PREDICTED: hypothetical protein LOC100640170 [Amphimedon queenslandica]			Uncharacterized protein OS=Danio rerio PE=4 SV=1	E7FGD6_DANRE	scaffold_499:46679-51314	K_48h	K_BC	OK	6.50174	0.897859	-2.85626	-6.78689	5e-05	0.000183133	yes
XLOC_019101	evm.TU.scaffold_53.68	PREDICTED: neurotrophin-7-like [Takifugu rubripes]	Neurotrophin-7 OS=Danio rerio GN=ntf7 PE=2 SV=1	sp|O73797|NTF7_DANRE	Uncharacterized protein OS=Gasterosteus aculeatus GN=NGF (2 of 2) PE=3 SV=1	G3P5W6_GASAC	scaffold_53:1280590-1281481	K_48h	K_BC	OK	12.6382	1.7527	-2.85014	-5.87464	5e-05	0.000183133	yes
XLOC_011595	evm.TU.scaffold_275.3	PREDICTED: leucine-rich repeat and fibronectin type III domain-containing protein 1-like protein-like isoform X1 [Pundamilia nyererei] ref|XP_005737500.1| PREDICTED: leucine-rich repeat and fibronectin type III domain-containing protein 1-like protein-like isoform X2 [Pundamilia nyererei] ref|XP_005737501.1| PREDICTED: leucine-rich repeat and fibronectin type III domain-containing protein 1-like …	Leucine-rich repeat and fibronectin type-III domain-containing protein 3 OS=Mus musculus GN=Lrfn3 PE=1 SV=1	sp|Q8BLY3|LRFN3_MOUSE	Uncharacterized protein OS=Oreochromis niloticus GN=LOC100707198 PE=4 SV=1	I3IY95_ORENI	scaffold_275:268689-269414	K_48h	K_BC	OK	3.07776	0.435801	-2.82014	-1.38093	0.0243	0.0491705	yes
XLOC_011027	evm.TU.scaffold_26.184	PREDICTED: sorbin and SH3 domain-containing protein 2-like [Haplochromis burtoni]	Sorbin and SH3 domain-containing protein 2 OS=Rattus norvegicus GN=Sorbs2 PE=1 SV=2	sp|O35413|SRBS2_RAT	Uncharacterized protein OS=Oreochromis niloticus PE=4 SV=1	I3JVA1_ORENI	scaffold_26:3530971-3566640	K_48h	K_BC	OK	8.55491	1.21194	-2.81943	-14.1866	5e-05	0.000183133	yes
XLOC_018402	evm.TU.scaffold_49.148	PREDICTED: disabled homolog 1-like isoform X1 [Neolamprologus brichardi]	Disabled homolog 1 OS=Macaca fascicularis GN=DAB1 PE=2 SV=1	sp|Q9BGX5|DAB1_MACFA	Uncharacterized protein OS=Oreochromis niloticus GN=DAB1 (2 of 2) PE=4 SV=1	I3KQT2_ORENI	scaffold_49:1881705-1905255	K_48h	K_BC	OK	3.72236	0.529	-2.81488	-6.11241	5e-05	0.000183133	yes
XLOC_006145	evm.TU.scaffold_170.17	PREDICTED: A disintegrin and metalloproteinase with thrombospondin motifs 3-like isoform X1 [Oreochromis niloticus]	A disintegrin and metalloproteinase with thrombospondin motifs 3 OS=Homo sapiens GN=ADAMTS3 PE=2 SV=4	sp|O15072|ATS3_HUMAN	Uncharacterized protein OS=Oreochromis niloticus PE=4 SV=1	I3K9K2_ORENI	scaffold_170:239050-327428	K_48h	K_BC	OK	7.9247	1.1571	-2.77585	-10.9796	5e-05	0.000183133	yes
XLOC_017269	evm.TU.scaffold_431.2	PREDICTED: cysteine-rich protein 2-like [Oreochromis niloticus] ref|XP_005751948.1| PREDICTED: cysteine-rich protein 2-like [Pundamilia nyererei] ref|XP_005950750.1| PREDICTED: cysteine-rich protein 2-like [Haplochromis burtoni]	Cysteine-rich protein 2 OS=Mus musculus GN=Crip2 PE=1 SV=1	sp|Q9DCT8|CRIP2_MOUSE	Uncharacterized protein OS=Xiphophorus maculatus GN=CRIP2 (2 of 2) PE=4 SV=1	M3ZSV3_XIPMA	scaffold_431:10788-15031	K_48h	K_BC	OK	10.1419	1.49371	-2.76335	-4.51986	5e-05	0.000183133	yes
XLOC_010077	evm.TU.scaffold_24.127	Carbohydrate sulfotransferase 15 [Dicentrarchus labrax]	Carbohydrate sulfotransferase 15 OS=Mus musculus GN=Chst15 PE=2 SV=1	sp|Q91XQ5|CHSTF_MOUSE	Carbohydrate sulfotransferase 15 OS=Dicentrarchus labrax GN=CHST15 PE=4 SV=1	E6ZHL9_DICLA	scaffold_24:2118327-2130149	K_48h	K_BC	OK	25.2612	3.73212	-2.75886	-10.88	5e-05	0.000183133	yes
XLOC_008969	evm.TU.scaffold_217.15	PREDICTED: neuromodulin-like [Xiphophorus maculatus]	Neuromodulin OS=Gallus gallus GN=GAP43 PE=2 SV=1	sp|P35001|NEUM_CHICK	Uncharacterized protein OS=Xiphophorus maculatus GN=GAP43 PE=4 SV=1	M3ZL51_XIPMA	scaffold_217:186365-197334	K_48h	K_BC	OK	5.05308	0.750539	-2.75117	-2.89879	0.00415	0.0104769	yes
XLOC_016953	evm.TU.scaffold_42.147	PREDICTED: tumor necrosis factor receptor superfamily member 16-like [Takifugu rubripes]	Tumor necrosis factor receptor superfamily member 16 OS=Gallus gallus GN=NGFR PE=3 SV=1	sp|P18519|TNR16_CHICK	Uncharacterized protein (Fragment) OS=Takifugu rubripes GN=LOC101076270 PE=4 SV=1	H2UE68_TAKRU	scaffold_42:1995016-2000261	K_48h	K_BC	OK	9.9292	1.4786	-2.74745	-6.48521	5e-05	0.000183133	yes
XLOC_001178	evm.TU.scaffold_103.64	PREDICTED: roundabout homolog 1-like isoform X5 [Haplochromis burtoni]	Roundabout homolog 1 OS=Rattus norvegicus GN=Robo1 PE=1 SV=1	sp|O55005|ROBO1_RAT	Uncharacterized protein OS=Oreochromis niloticus GN=ROBO1 (1 of 2) PE=4 SV=1	I3KJG7_ORENI	scaffold_103:940641-992212	K_48h	K_BC	OK	2.76721	0.417251	-2.72944	-9.55098	5e-05	0.000183133	yes
XLOC_010712	evm.TU.scaffold_253.5	PREDICTED: uncharacterized protein C12orf56-like [Takifugu rubripes]	Uncharacterized protein C12orf56 OS=Homo sapiens GN=C12orf56 PE=2 SV=3	sp|Q8IXR9|CL056_HUMAN	Uncharacterized protein OS=Oreochromis niloticus PE=4 SV=1	I3JUE8_ORENI	scaffold_253:76978-84232	K_48h	K_BC	OK	2.38993	0.362404	-2.72129	-3.24055	0.0044	0.0110376	yes
XLOC_016066	evm.TU.scaffold_4.220	PREDICTED: actin-binding LIM protein 3-like isoform X1 [Neolamprologus brichardi]	Actin-binding LIM protein 3 OS=Homo sapiens GN=ABLIM3 PE=1 SV=3	sp|O94929|ABLM3_HUMAN	Uncharacterized protein OS=Pelodiscus sinensis GN=ABLIM3 PE=4 SV=1	K7FFL8_PELSI	scaffold_4:3428936-3471792	K_48h	K_BC	OK	2.11644	0.32396	-2.70775	-5.12404	5e-05	0.000183133	yes
XLOC_022147	evm.TU.scaffold_79.63	PREDICTED: neuronal cell adhesion molecule-like isoform X14 [Haplochromis burtoni]	Neuronal cell adhesion molecule OS=Gallus gallus PE=1 SV=1	sp|P35331|NRCAM_CHICK	Uncharacterized protein OS=Oreochromis niloticus GN=NRCAM (2 of 2) PE=4 SV=1	I3KJA6_ORENI	scaffold_79:1018515-1041187	K_48h	K_BC	OK	1.34887	0.208534	-2.6934	-4.17024	0.00025	0.000824883	yes
XLOC_006623	evm.TU.scaffold_179.4	Adenomatosis polyposis coli down-regulated 1 protein [Dicentrarchus labrax]	Protein APCDD1-like OS=Homo sapiens GN=APCDD1L PE=2 SV=1	sp|Q8NCL9|APCDL_HUMAN	Adenomatosis polyposis coli down-regulated 1 protein OS=Dicentrarchus labrax GN=APCDD1L PE=4 SV=1	E6ZF22_DICLA	scaffold_179:55914-69034	K_48h	K_BC	OK	2.41411	0.374147	-2.68981	-3.00484	0.00515	0.0126872	yes
XLOC_008679	evm.TU.scaffold_21.215	PREDICTED: collagen alpha-1(XXIII) chain-like isoform X5 [Oreochromis niloticus]	Collagen alpha-1(XXIII) chain OS=Homo sapiens GN=COL23A1 PE=2 SV=1	sp|Q86Y22|CONA1_HUMAN	Uncharacterized protein (Fragment) OS=Takifugu rubripes PE=4 SV=1	H2RLG2_TAKRU	scaffold_21:3495370-3522454	K_48h	K_BC	OK	3.68558	0.571309	-2.68955	-5.65577	5e-05	0.000183133	yes
XLOC_020364	evm.TU.scaffold_62.85	PREDICTED: pleckstrin homology-like domain family B member 3-like [Neolamprologus brichardi]	Pleckstrin homology-like domain family B member 2 OS=Homo sapiens GN=PHLDB2 PE=1 SV=2	sp|Q86SQ0|PHLB2_HUMAN	Uncharacterized protein OS=Oreochromis niloticus PE=4 SV=1	I3JKN9_ORENI	scaffold_62:1250085-1271155	K_48h	K_BC	OK	26.2643	4.07171	-2.6894	-19.0683	5e-05	0.000183133	yes
XLOC_010870	evm.TU.scaffold_258.47	PREDICTED: anoctamin-1-like isoform X3 [Oreochromis niloticus]	Anoctamin-1 OS=Mus musculus GN=Ano1 PE=1 SV=2	sp|Q8BHY3|ANO1_MOUSE	Anoctamin (Fragment) OS=Gasterosteus aculeatus PE=3 SV=1	G3PN04_GASAC	scaffold_258:524479-565096	K_48h	K_BC	OK	2.28956	0.354972	-2.68929	-4.77743	5e-05	0.000183133	yes
XLOC_003660	evm.TU.scaffold_133.44	metallothionein [Paralichthys olivaceus]	Metallothionein A OS=Salmo salar GN=mta PE=3 SV=1	sp|P68504|MTA_SALSA	Metallothionein OS=Paralichthys olivaceus PE=3 SV=1	A3FM99_PAROL	scaffold_133:688628-689216	K_48h	K_BC	OK	4954.45	782.226	-2.66307	-6.9547	5e-05	0.000183133	yes
XLOC_000745	asmbl_2430|g.3097	PREDICTED: uncharacterized protein LOC102293237 isoform X2 [Haplochromis burtoni] ref|XP_006786206.1| PREDICTED: uncharacterized protein LOC102780575 isoform X2 [Neolamprologus brichardi]	Consortin OS=Homo sapiens GN=CNST PE=1 SV=3	sp|Q6PJW8|CNST_HUMAN	Chromosome 10 SCAF15019, whole genome shotgun sequence OS=Tetraodon nigroviridis GN=GSTENG00032267001 PE=4 SV=1	Q4RM01_TETNG	scaffold_10:2239155-2254048	K_48h	K_BC	OK	11.4445	1.81804	-2.6542	-10.0271	5e-05	0.000183133	yes
XLOC_022180	evm.TU.scaffold_79.83	PREDICTED: fibroleukin [Poecilia formosa]	Fibroleukin OS=Homo sapiens GN=FGL2 PE=1 SV=1	sp|Q14314|FGL2_HUMAN	Uncharacterized protein OS=Oreochromis niloticus GN=LOC100710517 PE=4 SV=1	I3KJF7_ORENI	scaffold_79:1354530-1363436	K_48h	K_BC	OK	346.224	55.1443	-2.65042	-39.8977	5e-05	0.000183133	yes
XLOC_018803	evm.TU.scaffold_504.2	PREDICTED: transmembrane 4 L6 family member 1-like [Haplochromis burtoni]	Transmembrane 4 L6 family member 1 OS=Homo sapiens GN=TM4SF1 PE=1 SV=1	sp|P30408|T4S1_HUMAN	Uncharacterized protein OS=Gasterosteus aculeatus GN=TM4SF1 PE=4 SV=1	G3NSM8_GASAC	scaffold_504:14613-20267	K_48h	K_BC	OK	41.8963	6.67459	-2.65007	-7.17585	5e-05	0.000183133	yes
XLOC_013615	evm.TU.scaffold_32.80	PREDICTED: cannabinoid receptor type 1A-like [Takifugu rubripes] sp|Q98894.1|CNR1A_FUGRU RecName: Full=Cannabinoid receptor type 1A emb|CAA64174.1| cannabinoid receptor type 1A [Takifugu rubripes]	Cannabinoid receptor type 1A OS=Takifugu rubripes GN=cnr1a PE=3 SV=1	sp|Q98894|CNR1A_TAKRU	Uncharacterized protein (Fragment) OS=Takifugu rubripes GN=LOC101074068 PE=3 SV=1	I6L705_TAKRU	scaffold_32:1593362-1594772	K_48h	K_BC	OK	1.67817	0.267781	-2.64776	-2.10311	0.01955	0.04084	yes
XLOC_011523	evm.TU.scaffold_271.12	PREDICTED: leucine-rich repeat-containing protein 45 [Condylura cristata]	Ras-related C3 botulinum toxin substrate 3 OS=Mus musculus GN=Rac3 PE=1 SV=1	sp|P60764|RAC3_MOUSE	Ras-related c3 botulinum toxin substrate 3 OS=Ictalurus furcatus GN=RAC3 PE=2 SV=1	E3TC99_9TELE	scaffold_271:161584-168928	K_48h	K_BC	OK	20.1805	3.23847	-2.63958	-8.65503	5e-05	0.000183133	yes
XLOC_012745	evm.TU.scaffold_3.261	PREDICTED: protein NDNF-like [Oreochromis niloticus]	Protein NDNF OS=Xenopus tropicalis GN=ndnf PE=2 SV=2	sp|A4IIK7|NDNF_XENTR	Uncharacterized protein OS=Oreochromis niloticus GN=LOC100697488 PE=4 SV=1	I3J4V7_ORENI	scaffold_3:3471248-3474546	K_48h	K_BC	OK	16.2203	2.60887	-2.6363	-9.46995	5e-05	0.000183133	yes
XLOC_010767	evm.TU.scaffold_255.8	PREDICTED: latrophilin-3-like isoform X4 [Oreochromis niloticus]	Latrophilin-3 OS=Homo sapiens GN=LPHN3 PE=1 SV=2	sp|Q9HAR2|LPHN3_HUMAN	Uncharacterized protein OS=Tetraodon nigroviridis GN=LPHN3 (2 of 2) PE=4 SV=1	H3CHT0_TETNG	scaffold_255:90840-133354	K_48h	K_BC	OK	4.92035	0.791814	-2.63553	-8.71785	5e-05	0.000183133	yes
XLOC_023096	evm.TU.scaffold_9.62	PREDICTED: laminin subunit beta-2-like isoform X2 [Oreochromis niloticus]	Laminin subunit beta-2 OS=Mus musculus GN=Lamb2 PE=2 SV=2	sp|Q61292|LAMB2_MOUSE	Uncharacterized protein (Fragment) OS=Gasterosteus aculeatus GN=LAMB2 PE=4 SV=1	G3NJI9_GASAC	scaffold_9:1024649-1060034	K_48h	K_BC	OK	33.9917	5.47642	-2.63388	-27.0198	5e-05	0.000183133	yes
XLOC_023686	evm.TU.scaffold_95.24	PREDICTED: cerebellin-1-like [Oryzias latipes]	Cerebellin-1 OS=Mus musculus GN=Cbln1 PE=1 SV=1	sp|Q9R171|CBLN1_MOUSE	Uncharacterized protein (Fragment) OS=Oryzias latipes GN=LOC101156164 PE=4 SV=1	H2MEN6_ORYLA	scaffold_95:405838-424127	K_48h	K_BC	OK	1.60807	0.261236	-2.6219	-2.73497	0.0137	0.0299756	yes
XLOC_010535	evm.TU.scaffold_25.142	PREDICTED: secretagogin-like [Poecilia formosa]	Secretagogin OS=Danio rerio GN=scgn PE=1 SV=1	sp|Q5XJX1|SEGN_DANRE	Uncharacterized protein OS=Xiphophorus maculatus GN=SCGN (1 of 2) PE=4 SV=1	M3ZY63_XIPMA	scaffold_25:3008781-3022469	K_48h	K_BC	OK	8.76219	1.43122	-2.61405	-3.86804	0.00155	0.00434638	yes
XLOC_022453	evm.TU.scaffold_80.51	PREDICTED: solute carrier organic anion transporter family member 1C1-like [Oreochromis niloticus]	Solute carrier organic anion transporter family member 1C1 OS=Homo sapiens GN=SLCO1C1 PE=2 SV=1	sp|Q9NYB5|SO1C1_HUMAN	Uncharacterized protein OS=Oreochromis niloticus GN=LOC100707278 PE=4 SV=1	I3JU45_ORENI	scaffold_80:877107-885385	K_48h	K_BC	OK	7.52453	1.23228	-2.61027	-7.3677	5e-05	0.000183133	yes
XLOC_012310	evm.TU.scaffold_293.2	immunoglobulin light chain 2 [Paralichthys olivaceus]	Ig kappa chain V region 3547 OS=Oryctolagus cuniculus PE=1 SV=1	sp|P01694|KV13_RABIT	Uncharacterized protein (Fragment) OS=Gasterosteus aculeatus PE=4 SV=1	G3P9A5_GASAC	scaffold_293:5021-5483	K_48h	K_BC	OK	704.562	115.558	-2.60811	-17.9901	5e-05	0.000183133	yes
XLOC_010441	evm.TU.scaffold_248.2	PREDICTED: regulator of G-protein signaling 5-like isoform X1 [Oreochromis niloticus]	Regulator of G-protein signaling 5 OS=Sus scrofa GN=RGS5 PE=2 SV=1	sp|Q864Z2|RGS5_PIG	Uncharacterized protein OS=Oreochromis niloticus GN=LOC100708109 PE=4 SV=1	I3JY63_ORENI	scaffold_248:16613-24382	K_48h	K_BC	OK	113.443	18.7102	-2.60007	-11.3611	5e-05	0.000183133	yes
XLOC_011091	evm.TU.scaffold_262.1	immunoglobulin D [Takifugu rubripes]	Ig heavy chain V-III region HIL OS=Homo sapiens PE=1 SV=1	sp|P01771|HV310_HUMAN	Uncharacterized protein (Fragment) OS=Takifugu rubripes PE=4 SV=1	H2TML5_TAKRU	scaffold_262:71-2050	K_48h	K_BC	OK	13.2328	2.18255	-2.60003	-5.21315	5e-05	0.000183133	yes
XLOC_010551	evm.TU.scaffold_25.175	PREDICTED: protein FAM46A-like [Takifugu rubripes]	Protein FAM46A OS=Homo sapiens GN=FAM46A PE=2 SV=2	sp|Q96IP4|FA46A_HUMAN	Uncharacterized protein (Fragment) OS=Gasterosteus aculeatus GN=FAM46B (1 of 2) PE=4 SV=1	G3NWB5_GASAC	scaffold_25:3641617-3645737	K_48h	K_BC	OK	3.67397	0.611484	-2.58695	-3.0039	0.00515	0.0126872	yes
XLOC_012467	asmbl_38253|g.58123	PREDICTED: galactose-3-O-sulfotransferase 3-like [Haplochromis burtoni]	Galactose-3-O-sulfotransferase 3 OS=Mus musculus GN=Gal3st3 PE=2 SV=1	sp|P61315|G3ST3_MOUSE	Uncharacterized protein OS=Gasterosteus aculeatus GN=GAL3ST3 PE=4 SV=1	G3Q5J8_GASAC	scaffold_298:95008-118963	K_48h	K_BC	OK	1.96518	0.327099	-2.58686	-6.01434	5e-05	0.000183133	yes
XLOC_018089	evm.TU.scaffold_48.40	PREDICTED: probable G-protein coupled receptor 142-like [Pundamilia nyererei]	Probable G-protein coupled receptor 142 OS=Homo sapiens GN=GPR142 PE=2 SV=1	sp|Q7Z601|GP142_HUMAN	Uncharacterized protein OS=Oreochromis niloticus GN=LOC100692002 PE=4 SV=1	I3KNR4_ORENI	scaffold_48:639204-642083	K_48h	K_BC	OK	23.4391	3.92027	-2.57989	-8.4688	5e-05	0.000183133	yes
XLOC_018059	evm.TU.scaffold_476.4	unnamed protein product [Tetraodon nigroviridis]			Uncharacterized protein (Fragment) OS=Oryzias latipes PE=4 SV=1	H2L5Z3_ORYLA	scaffold_476:37422-40085	K_48h	K_BC	OK	3.48612	0.586219	-2.57211	-4.91782	5e-05	0.000183133	yes
XLOC_002883	evm.TU.scaffold_123.26	PREDICTED: plasma membrane calcium-transporting ATPase 2-like isoformX4 [Oreochromis niloticus]	Plasma membrane calcium-transporting ATPase 2 (Fragment) OS=Oreochromis mossambicus GN=atp2b2 PE=2 SV=1	sp|P58165|AT2B2_OREMO	Plasma membrane calcium-transporting ATPase 2 OS=Dicentrarchus labrax GN=ATP2B2 PE=3 SV=1	E6ZFB4_DICLA	scaffold_123:614314-673842	K_48h	K_BC	OK	1.77859	0.299492	-2.57014	-4.27914	0.0001	0.000351669	yes
XLOC_008344	evm.TU.scaffold_203.48	PREDICTED: collagen alpha-3(VI) chain-like, partial [Pundamilia nyererei]	Collagen alpha-3(VI) chain OS=Gallus gallus GN=COL6A3 PE=2 SV=2	sp|P15989|CO6A3_CHICK	Uncharacterized protein OS=Gasterosteus aculeatus GN=COL6A3 PE=4 SV=1	G3N9W9_GASAC	scaffold_203:794033-838925	K_48h	K_BC	OK	44.5442	7.5733	-2.55624	-6.04844	5e-05	0.000183133	yes
XLOC_001550	evm.TU.scaffold_108.14	PREDICTED: transcriptional activator GLI3-like [Oreochromis niloticus]	Transcriptional activator GLI3 (Fragment) OS=Gallus gallus GN=GLI3 PE=1 SV=1	sp|Q9IA31|GLI3_CHICK	Uncharacterized protein OS=Oreochromis niloticus GN=LOC100707331 PE=4 SV=1	I3JGE9_ORENI	scaffold_108:344237-416464	K_48h	K_BC	OK	3.54543	0.608051	-2.5437	-8.38534	5e-05	0.000183133	yes
XLOC_007834	evm.TU.scaffold_2.137	PREDICTED: poly [ADP-ribose] polymerase 6-like [Takifugu rubripes]	Poly [ADP-ribose] polymerase 6 OS=Pongo abelii GN=PARP6 PE=2 SV=1	sp|Q5RDU4|PARP6_PONAB	Uncharacterized protein (Fragment) OS=Oryzias latipes GN=PARP6 PE=4 SV=1	H2MDU9_ORYLA	scaffold_2:2502133-2525626	K_48h	K_BC	OK	1.56694	0.269687	-2.53859	-2.89075	0.00575	0.0139711	yes
XLOC_004993	evm.TU.scaffold_153.17	PREDICTED: thrombospondin-1-like [Pundamilia nyererei]	Thrombospondin-1 OS=Xenopus laevis GN=thbs1 PE=2 SV=1	sp|P35448|TSP1_XENLA	Uncharacterized protein OS=Oreochromis niloticus GN=THBS1 (1 of 2) PE=4 SV=1	I3JEF2_ORENI	scaffold_153:181183-200501	K_48h	K_BC	OK	193.83	33.386	-2.53748	-53.534	5e-05	0.000183133	yes
XLOC_007814	evm.TU.scaffold_2.71	PREDICTED: semaphorin-4B-like [Neolamprologus brichardi]	Semaphorin-4B OS=Mus musculus GN=Sema4b PE=1 SV=2	sp|Q62179|SEM4B_MOUSE	Uncharacterized protein OS=Oreochromis niloticus GN=SEMA4B (2 of 2) PE=4 SV=1	I3J305_ORENI	scaffold_2:1157023-1191615	K_48h	K_BC	OK	13.614	2.3472	-2.53608	-12.8569	5e-05	0.000183133	yes
XLOC_006674	evm.TU.scaffold_18.99	PREDICTED: neural cell adhesion molecule L1-like protein-like [Takifugu rubripes]	Neural cell adhesion molecule L1-like protein OS=Homo sapiens GN=CHL1 PE=1 SV=4	sp|O00533|CHL1_HUMAN	Uncharacterized protein (Fragment) OS=Gasterosteus aculeatus GN=CHL1 (2 of 2) PE=4 SV=1	G3NVB9_GASAC	scaffold_18:1251411-1298171	K_48h	K_BC	OK	12.78	2.21588	-2.52794	-16.3347	5e-05	0.000183133	yes
XLOC_003954	evm.TU.scaffold_14.21	PREDICTED: myosin-binding protein C, cardiac-type-like isoform X5 [Maylandia zebra]	Myosin-binding protein C, cardiac-type OS=Gallus gallus GN=MYBPC3 PE=1 SV=3	sp|Q90688|MYPC3_CHICK	Uncharacterized protein OS=Oreochromis niloticus PE=4 SV=1	I3J4A1_ORENI	scaffold_14:508703-534726	K_48h	K_BC	OK	2.2719	0.395152	-2.52342	-5.41394	5e-05	0.000183133	yes
XLOC_019989	evm.TU.scaffold_6.336	PREDICTED: transmembrane protein 26-like [Danio rerio]	Transmembrane protein 26 OS=Homo sapiens GN=TMEM26 PE=1 SV=1	sp|Q6ZUK4|TMM26_HUMAN	Uncharacterized protein OS=Danio rerio GN=CU638868.1 PE=4 SV=1	E7F255_DANRE	scaffold_6:5783083-5788512	K_48h	K_BC	OK	9.93933	1.72969	-2.52264	-4.60141	0.00035	0.00112613	yes
XLOC_018750	evm.TU.scaffold_50.82	PREDICTED: neurexophilin-2-like [Poecilia formosa]	Neurexophilin-2 OS=Bos taurus GN=NXPH2 PE=1 SV=1	sp|Q28145|NXPH2_BOVIN	Neurexophilin OS=Oreochromis niloticus GN=LOC100704686 PE=3 SV=1	I3J9P3_ORENI	scaffold_50:1922059-1928466	K_48h	K_BC	OK	3.26344	0.569286	-2.51917	-2.81755	0.0063	0.0151352	yes
XLOC_018036	evm.TU.scaffold_472.5	pentapeptide MXKDX repeat protein [Brucella suis] gb|ENT37631.1| pentapeptide MXKDX repeat protein [Brucella suis F12/02]			Pentapeptide MXKDX repeat protein OS=Brucella suis F12/02 GN=C049_02002 PE=4 SV=1	N8IN12_BRUSS	scaffold_472:62822-64292	K_48h	K_BC	OK	2.9832	0.522233	-2.5141	-2.84924	0.00575	0.0139711	yes
XLOC_019334	evm.TU.scaffold_546.1	T cell receptor delta chain V-D-J-C1 [Paralichthys olivaceus]			Uncharacterized protein OS=Takifugu rubripes PE=4 SV=1	H2RJ41_TAKRU	scaffold_546:102-1939	K_48h	K_BC	OK	12.2916	2.18236	-2.49371	-6.32334	5e-05	0.000183133	yes
XLOC_021020	evm.TU.scaffold_68.22	PREDICTED: EGF-like repeat and discoidin I-like domain-containing protein 3-like isoform X3 [Maylandia zebra] ref|XP_005731528.1| PREDICTED: EGF-like repeat and discoidin I-like domain-containing protein 3-like isoform X2 [Pundamilia nyererei]	EGF-like repeat and discoidin I-like domain-containing protein 3 OS=Homo sapiens GN=EDIL3 PE=1 SV=1	sp|O43854|EDIL3_HUMAN	Uncharacterized protein (Fragment) OS=Oryzias latipes GN=MFGE8 (1 of 2) PE=4 SV=1	H2L7S5_ORYLA	scaffold_68:480744-502399	K_48h	K_BC	OK	29.8232	5.31202	-2.4891	-13.1099	5e-05	0.000183133	yes
XLOC_010669	evm.TU.scaffold_252.13	hypothetical protein [Paralichthys olivaceus] gb|ABW90563.1| hypothetical protein [Paralichthys olivaceus]			Putative uncharacterized protein OS=Paralichthys olivaceus PE=4 SV=1	A8WDH6_PAROL	scaffold_252:172369-173942	K_48h	K_BC	OK	215.156	38.3433	-2.48834	-7.05749	5e-05	0.000183133	yes
XLOC_009146	evm.TU.scaffold_22.100	PREDICTED: immunoglobulin superfamily member 10-like [Oreochromis niloticus]	Matrix-remodeling-associated protein 5 OS=Homo sapiens GN=MXRA5 PE=2 SV=3	sp|Q9NR99|MXRA5_HUMAN	Uncharacterized protein (Fragment) OS=Takifugu rubripes GN=MXRA5 (2 of 2) PE=4 SV=1	H2UAI5_TAKRU	scaffold_22:2365631-2390991	K_48h	K_BC	OK	1.9123	0.341374	-2.48588	-8.01909	5e-05	0.000183133	yes
XLOC_011249	evm.TU.scaffold_266.35	PREDICTED: myelin-oligodendrocyte glycoprotein-like [Oreochromis niloticus]	Myelin-oligodendrocyte glycoprotein OS=Rattus norvegicus GN=Mog PE=1 SV=1	sp|Q63345|MOG_RAT	Uncharacterized protein (Fragment) OS=Gasterosteus aculeatus PE=4 SV=1	G3Q8C2_GASAC	scaffold_266:403883-408482	K_48h	K_BC	OK	5.57467	0.999354	-2.47982	-4.1082	0.00035	0.00112613	yes
XLOC_006738	evm.TU.scaffold_18.1	PREDICTED: putative adenosylhomocysteinase 2-like isoform X1 [Oreochromis niloticus] ref|XP_005914949.1| PREDICTED: putative adenosylhomocysteinase 2-like isoform X2 [Haplochromis burtoni]	Putative adenosylhomocysteinase 3 OS=Homo sapiens GN=AHCYL2 PE=1 SV=1	sp|Q96HN2|SAHH3_HUMAN	Adenosylhomocysteinase OS=Gasterosteus aculeatus GN=AHCYL1 (1 of 2) PE=3 SV=1	G3NYP4_GASAC	scaffold_18:348-13557	K_48h	K_BC	OK	2.24917	0.403271	-2.47957	-3.52622	0.0012	0.00344964	yes
XLOC_017178	evm.TU.scaffold_43.18	PREDICTED: latrophilin-2-like [Lepisosteus oculatus]	Latrophilin-2 OS=Bos taurus GN=LPHN2 PE=2 SV=1	sp|O97817|LPHN2_BOVIN	Uncharacterized protein OS=Oreochromis niloticus GN=LPHN2 (2 of 2) PE=4 SV=1	I3JT65_ORENI	scaffold_43:155501-177528	K_48h	K_BC	OK	8.97721	1.61124	-2.47809	-9.91639	5e-05	0.000183133	yes
XLOC_022986	evm.TU.scaffold_87.67	PREDICTED: stAR-related lipid transfer protein 13-like isoform X2 [Pundamilia nyererei]	StAR-related lipid transfer protein 13 OS=Homo sapiens GN=STARD13 PE=1 SV=2	sp|Q9Y3M8|STA13_HUMAN	Uncharacterized protein (Fragment) OS=Oreochromis niloticus GN=STARD13 (2 of 2) PE=4 SV=1	I3K470_ORENI	scaffold_87:1582878-1606000	K_48h	K_BC	OK	5.17679	0.934092	-2.47042	-8.71598	5e-05	0.000183133	yes
XLOC_012117	evm.TU.scaffold_29.86	PREDICTED: sodium leak channel non-selective protein-like [Oryzias latipes]	Sodium leak channel non-selective protein OS=Homo sapiens GN=NALCN PE=2 SV=1	sp|Q8IZF0|NALCN_HUMAN	Uncharacterized protein OS=Gasterosteus aculeatus GN=NALCN PE=4 SV=1	G3NB24_GASAC	scaffold_29:1576723-1624754	K_48h	K_BC	OK	3.91517	0.716813	-2.44941	-7.7075	5e-05	0.000183133	yes
XLOC_012778	evm.TU.scaffold_3.334	PREDICTED: bcl-2-related ovarian killer protein homolog A-like isoform X2 [Maylandia zebra] ref|XP_005727256.1| PREDICTED: bcl-2-related ovarian killer protein homolog A-like [Pundamilia nyererei] ref|XP_005919835.1| PREDICTED: bcl-2-related ovarian killer protein homolog A-like [Haplochromis burtoni]	Bcl-2-related ovarian killer protein homolog A OS=Danio rerio GN=boka PE=2 SV=1	sp|Q6DC66|BOKA_DANRE	Uncharacterized protein OS=Oreochromis niloticus GN=LOC100689837 PE=4 SV=1	I3KT16_ORENI	scaffold_3:4634052-4642908	K_48h	K_BC	OK	32.3216	5.94901	-2.44178	-6.45101	5e-05	0.000183133	yes
XLOC_011921	evm.TU.scaffold_281.31	PREDICTED: probable palmitoyltransferase ZDHHC8-like [Xiphophorus maculatus]	Probable palmitoyltransferase ZDHHC8 OS=Homo sapiens GN=ZDHHC8 PE=1 SV=3	sp|Q9ULC8|ZDHC8_HUMAN	Chromosome 4 SCAF14575, whole genome shotgun sequence. (Fragment) OS=Tetraodon nigroviridis GN=GSTENG00017217001 PE=4 SV=1	Q4SJG7_TETNG	scaffold_281:496643-503937	K_48h	K_BC	OK	3.80103	0.702861	-2.43508	-5.33278	5e-05	0.000183133	yes
XLOC_010759	evm.TU.scaffold_255.29	PREDICTED: uncharacterized protein LOC100705881 [Oreochromis niloticus]			Uncharacterized protein OS=Oryzias latipes GN=LOC101159643 PE=4 SV=1	H2LHM6_ORYLA	scaffold_255:581319-584176	K_48h	K_BC	OK	6.48694	1.19968	-2.43488	-4.02479	0.0012	0.00344964	yes
XLOC_002405	evm.TU.scaffold_118.1	Fructose-bisphosphate aldolase [Dicentrarchus labrax]	Fructose-bisphosphate aldolase A OS=Rattus norvegicus GN=Aldoa PE=1 SV=2	sp|P05065|ALDOA_RAT	Fructose-bisphosphate aldolase OS=Dicentrarchus labrax GN=ALDOAA PE=3 SV=1	E6ZH34_DICLA	scaffold_118:203-1025	K_48h	K_BC	OK	15.4091	2.86227	-2.42855	-3.7112	0.00065	0.00198115	yes
XLOC_020611	evm.TU.scaffold_65.73	PREDICTED: calpain-5-like [Takifugu rubripes]	Calpain-5 OS=Mus musculus GN=Capn5 PE=2 SV=1	sp|O08688|CAN5_MOUSE	Uncharacterized protein OS=Gasterosteus aculeatus PE=4 SV=1	G3QBW1_GASAC	scaffold_65:961621-968922	K_48h	K_BC	OK	5.63704	1.05194	-2.42188	-5.58708	5e-05	0.000183133	yes
XLOC_009067	evm.TU.scaffold_22.47	PREDICTED: SH3 domain-containing RING finger protein 3-like isoform X1 [Maylandia zebra]	SH3 domain-containing RING finger protein 3 OS=Homo sapiens GN=SH3RF3 PE=1 SV=2	sp|Q8TEJ3|SH3R3_HUMAN	Uncharacterized protein OS=Oreochromis niloticus GN=LOC100712011 PE=4 SV=1	I3J916_ORENI	scaffold_22:1042560-1135487	K_48h	K_BC	OK	6.67248	1.25015	-2.41612	-8.22146	5e-05	0.000183133	yes
XLOC_013747	evm.TU.scaffold_324.20	PREDICTED: uncharacterized protein LOC102299260, partial [Haplochromis burtoni]	Deleted in malignant brain tumors 1 protein OS=Oryctolagus cuniculus GN=Dmbt1 PE=1 SV=2	sp|Q95218|DMBT1_RABIT	Uncharacterized protein (Fragment) OS=Oreochromis niloticus PE=4 SV=1	I3JGI6_ORENI	scaffold_324:236392-240691	K_48h	K_BC	OK	23.0185	4.34583	-2.40509	-9.99949	5e-05	0.000183133	yes
XLOC_015698	evm.TU.scaffold_385.6	PREDICTED: leucine-rich repeat-containing protein 4-like isoform X1 [Pundamilia nyererei] ref|XP_005930314.1| PREDICTED: leucine-rich repeat-containing protein 4-like isoform X1 [Haplochromis burtoni]	Leucine-rich repeat-containing protein 4 OS=Mus musculus GN=Lrrc4 PE=1 SV=2	sp|Q99PH1|LRRC4_MOUSE	Chromosome 19 SCAF14664, whole genome shotgun sequence OS=Tetraodon nigroviridis GN=GSTENG00020820001 PE=4 SV=1	Q4SBT7_TETNG	scaffold_385:176340-179199	K_48h	K_BC	OK	1.24687	0.235738	-2.40305	-3.16836	0.00645	0.0154464	yes
XLOC_005521	evm.TU.scaffold_160.27	PREDICTED: spondin-1 isoform X1 [Poecilia formosa]	Spondin-1 OS=Gallus gallus GN=SPON1 PE=2 SV=1	sp|Q9W770|SPON1_CHICK	Uncharacterized protein OS=Gasterosteus aculeatus PE=4 SV=1	G3NGD3_GASAC	scaffold_160:402395-420546	K_48h	K_BC	OK	6.65366	1.26173	-2.39875	-7.72974	5e-05	0.000183133	yes
XLOC_011838	evm.TU.scaffold_28.57	Cysteine-rich secretory protein LCCL domain-containing 1 [Dicentrarchus labrax]	Cysteine-rich secretory protein LCCL domain-containing 1 OS=Homo sapiens GN=CRISPLD1 PE=1 SV=1	sp|Q9H336|CRLD1_HUMAN	Cysteine-rich secretory protein LCCL domain-containing 1 OS=Dicentrarchus labrax GN=CRISPLD1 PE=4 SV=1	E6ZIL6_DICLA	scaffold_28:1097878-1109141	K_48h	K_BC	OK	1.62265	0.307835	-2.39812	-3.58973	0.0022	0.00595484	yes
XLOC_005354	evm.TU.scaffold_16.130	PREDICTED: protein AMBP-like isoform X1 [Haplochromis burtoni]	Protein AMBP (Fragment) OS=Pleuronectes platessa PE=2 SV=1	sp|P36992|AMBP_PLEPL	Lipocalin OS=Perca flavescens PE=2 SV=1	C3UZX1_PERFV	scaffold_16:2026722-2037324	K_48h	K_BC	OK	2.77874	0.531338	-2.38673	-3.21451	0.003	0.00784422	yes
XLOC_013821	evm.TU.scaffold_328.31	hypothetical protein GUITHDRAFT_109770 [Guillardia theta CCMP2712] gb|EKX44319.1| hypothetical protein GUITHDRAFT_109770 [Guillardia theta CCMP2712]			Uncharacterized protein OS=Guillardia theta CCMP2712 GN=GUITHDRAFT_109770 PE=4 SV=1	L1J8A0_GUITH	scaffold_328:382025-384346	K_48h	K_BC	OK	3.48461	0.669738	-2.37933	-3.76093	0.0007	0.00211787	yes
XLOC_020574	evm.TU.scaffold_64.110	PREDICTED: connective tissue growth factor [Poecilia formosa]	Connective tissue growth factor OS=Sus scrofa GN=CTGF PE=2 SV=1	sp|O19113|CTGF_PIG	Uncharacterized protein OS=Xiphophorus maculatus GN=CTGF PE=4 SV=1	M3ZXG3_XIPMA	scaffold_64:1874048-1875587	K_48h	K_BC	OK	458.287	88.2965	-2.37582	-35.5098	5e-05	0.000183133	yes
XLOC_009366	evm.TU.scaffold_225.12						scaffold_225:754238-754909	K_48h	K_BC	OK	3693.85	713.068	-2.37301	-3.18061	0.00295	0.00772636	yes
XLOC_019317	evm.TU.scaffold_54.173	PREDICTED: ADAMTS-like protein 4-like [Oryzias latipes]	ADAMTS-like protein 4 OS=Rattus norvegicus GN=Adamtsl4 PE=2 SV=1	sp|Q4FZU4|ATL4_RAT	Uncharacterized protein (Fragment) OS=Gasterosteus aculeatus GN=ADAMTSL4 PE=4 SV=1	G3PD42_GASAC	scaffold_54:2299037-2315476	K_48h	K_BC	OK	36.3018	7.01608	-2.3713	-16.2245	5e-05	0.000183133	yes
XLOC_000819	asmbl_1962|g.3546	cytochrome P450 1C2 [Stenotomus chrysops]	Cytochrome P450 1B1 OS=Homo sapiens GN=CYP1B1 PE=1 SV=2	sp|Q16678|CP1B1_HUMAN	Cytochrome P450 1C2 OS=Stenotomus chrysops GN=CYP1C2 PE=2 SV=1	Q8QGR1_STECH	scaffold_10:303813-310674	K_48h	K_BC	OK	631.366	122.808	-2.36207	-64.0438	5e-05	0.000183133	yes
XLOC_018853	evm.TU.scaffold_51.108	PREDICTED: ADAMTS-like protein 1-like isoform X1 [Oreochromis niloticus]	ADAMTS-like protein 1 OS=Homo sapiens GN=ADAMTSL1 PE=1 SV=4	sp|Q8N6G6|ATL1_HUMAN	Uncharacterized protein (Fragment) OS=Oreochromis niloticus PE=4 SV=1	I3JQ75_ORENI	scaffold_51:2060017-2093028	K_48h	K_BC	OK	10.5411	2.06137	-2.35434	-15.4811	5e-05	0.000183133	yes
XLOC_017233	evm.TU.scaffold_43.179	PREDICTED: desmin isoform X2 [Ficedula albicollis]	Vimentin OS=Oncorhynchus mykiss GN=vim PE=2 SV=1	sp|P48674|VIME_ONCMY	Uncharacterized protein OS=Oreochromis niloticus GN=LOC100710451 PE=3 SV=1	I3JRY2_ORENI	scaffold_43:2200948-2206241	K_48h	K_BC	OK	9.6773	1.89602	-2.35163	-7.08725	5e-05	0.000183133	yes
XLOC_012657	evm.TU.scaffold_3.16	PREDICTED: myocyte-specific enhancer factor 2C-like isoform X1 [Oreochromis niloticus] ref|XP_005479045.1| PREDICTED: myocyte-specific enhancer factor 2C-like isoform X2 [Oreochromis niloticus]	Myocyte-specific enhancer factor 2B OS=Homo sapiens GN=MEF2B PE=1 SV=2	sp|Q02080|MEF2B_HUMAN	Uncharacterized protein OS=Oreochromis niloticus GN=LOC100695367 PE=3 SV=1	I3J2J6_ORENI	scaffold_3:216562-230254	K_48h	K_BC	OK	8.47997	1.67062	-2.34368	-7.03563	5e-05	0.000183133	yes
XLOC_000915	evm.TU.scaffold_10.287	PREDICTED: SH3 and cysteine-rich domain-containing protein-like isoform X2 [Maylandia zebra]	SH3 and cysteine-rich domain-containing protein OS=Bos taurus GN=STAC PE=2 SV=1	sp|A0JNJ1|STAC_BOVIN	Uncharacterized protein OS=Oreochromis niloticus GN=LOC100695325 PE=4 SV=1	I3J6L3_ORENI	scaffold_10:4268087-4296623	K_48h	K_BC	OK	5.66611	1.12775	-2.32892	-5.24834	5e-05	0.000183133	yes
XLOC_001321	evm.TU.scaffold_105.72	PREDICTED: sodium/calcium exchanger 2-like isoform X1 [Maylandia zebra] ref|XP_004574163.1| PREDICTED: sodium/calcium exchanger 2-like isoform X2 [Maylandia zebra]	Sodium/calcium exchanger 2 OS=Rattus norvegicus GN=Slc8a2 PE=2 SV=1	sp|P48768|NAC2_RAT	Uncharacterized protein (Fragment) OS=Takifugu rubripes GN=SLC8A2 (1 of 2) PE=4 SV=1	H2TLR7_TAKRU	scaffold_105:1080143-1099700	K_48h	K_BC	OK	1.70795	0.344337	-2.31037	-3.65286	0.00075	0.00225028	yes
XLOC_021095	evm.TU.scaffold_69.104	PREDICTED: numb-like protein-like [Neolamprologus brichardi]	Numb-like protein OS=Rattus norvegicus GN=Numbl PE=1 SV=1	sp|A1L1I3|NUMBL_RAT	Chromosome 16 SCAF14974, whole genome shotgun sequence OS=Tetraodon nigroviridis GN=GSTENG00026793001 PE=4 SV=1	Q4RYU1_TETNG	scaffold_69:1938970-1953716	K_48h	K_BC	OK	8.84893	1.78666	-2.30824	-8.11608	5e-05	0.000183133	yes
XLOC_006036	evm.TU.scaffold_17.206	reverse transcriptase-like protein [Paralichthys olivaceus]			Reverse transcriptase-like protein OS=Paralichthys olivaceus PE=4 SV=1	Q7T271_PAROL	scaffold_17:3604672-3608258	K_48h	K_BC	OK	11.8599	2.39796	-2.30622	-4.17333	5e-05	0.000183133	yes
XLOC_015511	evm.TU.scaffold_38.53	PREDICTED: blood vessel epicardial substance-like [Pundamilia nyererei]	Blood vessel epicardial substance OS=Danio rerio GN=bves PE=2 SV=1	sp|Q5PQZ7|POPD1_DANRE	Uncharacterized protein OS=Oreochromis niloticus GN=LOC100709202 PE=4 SV=1	I3KI43_ORENI	scaffold_38:765238-780594	K_48h	K_BC	OK	6.24327	1.27729	-2.28922	-7.13141	5e-05	0.000183133	yes
XLOC_022345	evm.TU.scaffold_8.137	PREDICTED: inter-alpha-trypsin inhibitor heavy chain H3-like isoform X1 [Maylandia zebra]	Inter-alpha-trypsin inhibitor heavy chain H3 OS=Oryctolagus cuniculus GN=ITIH3 PE=2 SV=1	sp|Q9GLY5|ITIH3_RABIT	Uncharacterized protein (Fragment) OS=Gasterosteus aculeatus PE=4 SV=1	G3P4Z3_GASAC	scaffold_8:2130217-2140598	K_48h	K_BC	OK	13.9086	2.84609	-2.28892	-10.5468	5e-05	0.000183133	yes
XLOC_008588	evm.TU.scaffold_21.145	PREDICTED: four and a half LIM domains protein 1-like isoform X1 [Maylandia zebra]	Four and a half LIM domains protein 1 OS=Rattus norvegicus GN=Fhl1 PE=2 SV=1	sp|Q9WUH4|FHL1_RAT	Uncharacterized protein OS=Oryzias latipes GN=FHL1 (1 of 2) PE=4 SV=1	H2L7X0_ORYLA	scaffold_21:2474716-2494190	K_48h	K_BC	OK	29.219	5.98746	-2.28689	-13.5976	5e-05	0.000183133	yes
XLOC_011416	evm.TU.scaffold_27.217	cytochrome P4501B [Pleuronectes platessa]	Cytochrome P450 1B1 OS=Homo sapiens GN=CYP1B1 PE=1 SV=2	sp|Q16678|CP1B1_HUMAN	Cytochrome P4501B OS=Pleuronectes platessa GN=CYP1B PE=3 SV=1	Q9W713_PLEPL	scaffold_27:3142144-3144320	K_48h	K_BC	OK	4.24807	0.884219	-2.26433	-4.51292	5e-05	0.000183133	yes
XLOC_012573	evm.TU.scaffold_3.207	PREDICTED: palladin isoform X1 [Oreochromis niloticus]	Palladin OS=Homo sapiens GN=PALLD PE=1 SV=3	sp|Q8WX93|PALLD_HUMAN	Uncharacterized protein OS=Oreochromis niloticus PE=4 SV=1	I3J4R7_ORENI	scaffold_3:2748600-2762326	K_48h	K_BC	OK	65.2919	13.6615	-2.25679	-23.1933	5e-05	0.000183133	yes
XLOC_004126	evm.TU.scaffold_140.37	PREDICTED: tubulin beta-4 chain-like isoform 1 [Takifugu rubripes]	Tubulin beta-4 chain OS=Xenopus laevis GN=tubb4 PE=2 SV=1	sp|P30883|TBB4_XENLA	Uncharacterized protein OS=Takifugu rubripes GN=LOC101069201 PE=3 SV=1	H2U587_TAKRU	scaffold_140:589738-592167	K_48h	K_BC	OK	4.97838	1.04964	-2.24579	-4.23141	0.0001	0.000351669	yes
XLOC_015611	evm.TU.scaffold_380.10	PREDICTED: syntaxin-binding protein 1-like isoform X2 [Poecilia formosa]	Syntaxin-binding protein 1 OS=Rattus norvegicus GN=Stxbp1 PE=1 SV=1	sp|P61765|STXB1_RAT	Uncharacterized protein OS=Gasterosteus aculeatus GN=STXBP1 (2 of 2) PE=4 SV=1	G3NG51_GASAC	scaffold_380:167158-186978	K_48h	K_BC	OK	2.58252	0.545313	-2.24362	-3.45629	0.0011	0.00318666	yes
XLOC_017993	evm.TU.scaffold_47.57	betaine homocysteine S-methyltansferase [Paralichthys olivaceus]	Betaine--homocysteine S-methyltransferase 1 OS=Danio rerio GN=bhmt PE=2 SV=1	sp|Q32LQ4|BHMT1_DANRE	Betaine homocysteine S-methyltansferase OS=Paralichthys olivaceus GN=BHMT PE=2 SV=1	A2TF10_PAROL	scaffold_47:1166181-1169850	K_48h	K_BC	OK	112.938	24.0056	-2.23408	-18.599	5e-05	0.000183133	yes
XLOC_007594	evm.TU.scaffold_194.10	PREDICTED: rho GTPase-activating protein 6-like isoform X1 [Oreochromis niloticus]	Rho GTPase-activating protein 6 OS=Mus musculus GN=Arhgap6 PE=1 SV=3	sp|O54834|RHG06_MOUSE	Uncharacterized protein OS=Oreochromis niloticus GN=ARHGAP6 (2 of 2) PE=4 SV=1	I3KGH6_ORENI	scaffold_194:162140-187955	K_48h	K_BC	OK	2.39573	0.511743	-2.22698	-5.07662	5e-05	0.000183133	yes
XLOC_000986	evm.TU.scaffold_100.49	PREDICTED: hydroxycarboxylic acid receptor 2-like [Oreochromis niloticus]	Hydroxycarboxylic acid receptor 2 OS=Homo sapiens GN=HCAR2 PE=1 SV=1	sp|Q8TDS4|HCAR2_HUMAN	Uncharacterized protein OS=Oreochromis niloticus GN=LOC100699497 PE=3 SV=1	I3KYI9_ORENI	scaffold_100:1013079-1014075	K_48h	K_BC	OK	34.9461	7.5265	-2.21508	-8.97413	5e-05	0.000183133	yes
XLOC_014904	evm.TU.scaffold_36.9	PREDICTED: gap junction gamma-1 protein-like [Oryzias latipes]	Gap junction gamma-1 protein OS=Homo sapiens GN=GJC1 PE=1 SV=2	sp|P36383|CXG1_HUMAN	Gap junction protein (Fragment) OS=Tetraodon nigroviridis GN=GSTENG00009585001 PE=3 SV=1	Q4T000_TETNG	scaffold_36:152684-154142	K_48h	K_BC	OK	2.41727	0.523074	-2.20829	-2.78463	0.00455	0.0113664	yes
XLOC_020736	evm.TU.scaffold_66.80	PREDICTED: semaphorin-7A-like [Xiphophorus maculatus]	Semaphorin-7A OS=Homo sapiens GN=SEMA7A PE=1 SV=1	sp|O75326|SEM7A_HUMAN	Uncharacterized protein OS=Gasterosteus aculeatus PE=4 SV=1	G3NLG6_GASAC	scaffold_66:1140314-1147851	K_48h	K_BC	OK	17.4162	3.77558	-2.20566	-9.59224	5e-05	0.000183133	yes
XLOC_002915	evm.TU.scaffold_124.53	PREDICTED: deleted in bladder cancer protein 1 homolog [Oryzias latipes]	Deleted in bladder cancer protein 1 homolog OS=Mus musculus GN=Dbc1 PE=2 SV=1	sp|Q920P3|DBC1_MOUSE	Uncharacterized protein OS=Oryzias latipes PE=4 SV=1	H2LQV3_ORYLA	scaffold_124:649586-651606	K_48h	K_BC	OK	4.42343	0.960337	-2.20355	-3.39627	0.0012	0.00344964	yes
XLOC_004900	evm.TU.scaffold_151.25	PREDICTED: neural cell adhesion molecule L1-like isoform X3 [Haplochromis burtoni]	Neural cell adhesion molecule L1 OS=Takifugu rubripes GN=l1cam PE=3 SV=1	sp|Q98902|L1CAM_TAKRU	Uncharacterized protein OS=Gasterosteus aculeatus GN=L1CAM PE=4 SV=1	G3P240_GASAC	scaffold_151:431986-446461	K_48h	K_BC	OK	2.3905	0.525647	-2.18515	-5.21493	5e-05	0.000183133	yes
XLOC_009772	evm.TU.scaffold_233.19	PREDICTED: tetraspanin-12-like [Neolamprologus brichardi]	Tetraspanin-12 OS=Gallus gallus GN=TSPAN12 PE=2 SV=1	sp|Q5ZIF5|TSN12_CHICK	Uncharacterized protein OS=Oreochromis niloticus GN=LOC100701562 PE=4 SV=1	I3JKX3_ORENI	scaffold_233:163412-167827	K_48h	K_BC	OK	1.37608	0.30267	-2.18475	-1.559	0.01745	0.0369914	yes
XLOC_015844	evm.TU.scaffold_39.137	Ankyrin repeat and SAM domain-containing protein 1A [Dicentrarchus labrax]	Ankyrin repeat and SAM domain-containing protein 1A OS=Homo sapiens GN=ANKS1A PE=1 SV=4	sp|Q92625|ANS1A_HUMAN	Ankyrin repeat and SAM domain-containing protein 1A OS=Dicentrarchus labrax GN=ANKS1A PE=4 SV=1	E6ZEW6_DICLA	scaffold_39:2354263-2375367	K_48h	K_BC	OK	4.23376	0.932559	-2.18267	-4.6596	5e-05	0.000183133	yes
XLOC_003568	evm.TU.scaffold_131.55	PREDICTED: protein sprouty homolog 3-like [Maylandia zebra] ref|XP_005725484.1| PREDICTED: protein sprouty homolog 3-like [Pundamilia nyererei] ref|XP_005916054.1| PREDICTED: protein sprouty homolog 3-like [Haplochromis burtoni] ref|XP_006785190.1| PREDICTED: protein sprouty homolog 3-like [Neolamprologus brichardi]	Protein sprouty homolog 2 OS=Mus musculus GN=Spry2 PE=2 SV=1	sp|Q9QXV8|SPY2_MOUSE	Uncharacterized protein OS=Oreochromis niloticus GN=LOC100704185 PE=4 SV=1	I3KYJ6_ORENI	scaffold_131:994590-995511	K_48h	K_BC	OK	10.0206	2.20833	-2.18193	-4.38079	5e-05	0.000183133	yes
XLOC_019617	evm.TU.scaffold_57.2	PREDICTED: uncharacterized protein LOC102792128 isoform X1 [Neolamprologus brichardi]	Junctional protein associated with coronary artery disease OS=Homo sapiens GN=KIAA1462 PE=1 SV=3	sp|Q9P266|JCAD_HUMAN	Uncharacterized protein OS=Xiphophorus maculatus GN=KIAA1462 PE=4 SV=1	M4ADH0_XIPMA	scaffold_57:10902-19532	K_48h	K_BC	OK	16.7947	3.73974	-2.167	-16.8322	5e-05	0.000183133	yes
XLOC_000132	evm.TU.scaffold_0.426	putative tissue factor pathway inhibitor 2 [Sciaenops ocellatus]	Tissue factor pathway inhibitor 2 OS=Bos taurus GN=TFPI2 PE=2 SV=1	sp|Q7YRQ8|TFPI2_BOVIN	Putative tissue factor pathway inhibitor 2 OS=Sciaenops ocellatus GN=TFPI2 PE=2 SV=1	E7CQS2_SCIOC	scaffold_0:6008956-6011751	K_48h	K_BC	OK	166.319	37.0655	-2.16581	-18.2174	5e-05	0.000183133	yes
XLOC_005518	evm.TU.scaffold_160.22	PREDICTED: spondin-1 isoform X1 [Poecilia formosa]	Spondin-1 OS=Gallus gallus GN=SPON1 PE=2 SV=1	sp|Q9W770|SPON1_CHICK	Uncharacterized protein OS=Gasterosteus aculeatus PE=4 SV=1	G3NGD3_GASAC	scaffold_160:347229-359688	K_48h	K_BC	OK	21.0245	4.73198	-2.15155	-12.6027	5e-05	0.000183133	yes
XLOC_006708	evm.TU.scaffold_18.190	PREDICTED: ERBB receptor feedback inhibitor 1-like [Oreochromis niloticus]	ERBB receptor feedback inhibitor 1 OS=Homo sapiens GN=ERRFI1 PE=1 SV=1	sp|Q9UJM3|ERRFI_HUMAN	Uncharacterized protein OS=Xiphophorus maculatus GN=ERRFI1 (2 of 2) PE=4 SV=1	M4AWA7_XIPMA	scaffold_18:2614399-2617690	K_48h	K_BC	OK	8.15443	1.85062	-2.13957	-6.10474	5e-05	0.000183133	yes
XLOC_002463	evm.TU.scaffold_118.72	peripheral myelin protein 22 [Xenopus laevis] gb|AAH77880.1| Pmp22-prov protein [Xenopus laevis]	Peripheral myelin protein 22 OS=Mus musculus GN=Pmp22 PE=1 SV=2	sp|P16646|PMP22_MOUSE	Pmp22-prov protein OS=Xenopus laevis GN=pmp22-prov PE=2 SV=1	Q6DCV9_XENLA	scaffold_118:1001775-1006202	K_48h	K_BC	OK	5.85526	1.33677	-2.13098	-2.48534	0.0137	0.0299756	yes
XLOC_005717	evm.TU.scaffold_164.4	PREDICTED: protein GREB1-like [Neolamprologus brichardi]	Protein GREB1 OS=Homo sapiens GN=GREB1 PE=2 SV=1	sp|Q4ZG55|GREB1_HUMAN	Uncharacterized protein OS=Oreochromis niloticus PE=4 SV=1	I3KKK4_ORENI	scaffold_164:37006-80717	K_48h	K_BC	OK	1.9718	0.451552	-2.12655	-7.72022	5e-05	0.000183133	yes
XLOC_020737	evm.TU.scaffold_66.81	PREDICTED: immunoglobulin superfamily containing leucine-rich repeat protein 2-like [Neolamprologus brichardi]	Immunoglobulin superfamily containing leucine-rich repeat protein 2 OS=Mus musculus GN=Islr2 PE=1 SV=1	sp|Q5RKR3|ISLR2_MOUSE	Uncharacterized protein OS=Oreochromis niloticus GN=LOC100704404 PE=4 SV=1	I3KYS6_ORENI	scaffold_66:1154086-1156216	K_48h	K_BC	OK	97.7095	22.3914	-2.12555	-24.9773	5e-05	0.000183133	yes
XLOC_023965	evm.TU.scaffold_99.25	PREDICTED: E3 ubiquitin-protein ligase Midline-1-like isoform X1 [Poecilia formosa]	Midline-1 OS=Homo sapiens GN=MID1 PE=1 SV=1	sp|O15344|TRI18_HUMAN	Uncharacterized protein OS=Gasterosteus aculeatus PE=4 SV=1	G3PQE8_GASAC	scaffold_99:537233-575217	K_48h	K_BC	OK	2.37202	0.544738	-2.12248	-5.07039	5e-05	0.000183133	yes
XLOC_002868	evm.TU.scaffold_123.62	PREDICTED: immunoglobulin superfamily member 8-like [Haplochromis burtoni]	Immunoglobulin superfamily member 8 OS=Homo sapiens GN=IGSF8 PE=1 SV=1	sp|Q969P0|IGSF8_HUMAN	Uncharacterized protein (Fragment) OS=Oreochromis niloticus GN=LOC100697707 PE=4 SV=1	I3JC35_ORENI	scaffold_123:1243011-1254877	K_48h	K_BC	OK	6.71487	1.5506	-2.11453	-5.88817	5e-05	0.000183133	yes
XLOC_003253	asmbl_9843|g.14764	PREDICTED: semaphorin-3F-like [Xiphophorus maculatus]	Semaphorin-3F OS=Homo sapiens GN=SEMA3F PE=2 SV=2	sp|Q13275|SEM3F_HUMAN	Uncharacterized protein OS=Gasterosteus aculeatus GN=SEMA3F (1 of 2) PE=4 SV=1	G3P8Z3_GASAC	scaffold_129:925664-1000542	K_48h	K_BC	OK	2.42917	0.563066	-2.10909	-5.36373	5e-05	0.000183133	yes
XLOC_014828	evm.TU.scaffold_354.4	PREDICTED: growth arrest-specific protein 1-like [Maylandia zebra]	Growth arrest-specific protein 1 OS=Mus musculus GN=Gas1 PE=2 SV=2	sp|Q01721|GAS1_MOUSE	Uncharacterized protein (Fragment) OS=Oreochromis niloticus GN=GAS1 (1 of 2) PE=4 SV=1	I3KZB7_ORENI	scaffold_354:49582-50377	K_48h	K_BC	OK	40.2319	9.42272	-2.09412	-8.56594	5e-05	0.000183133	yes
XLOC_005737	evm.TU.scaffold_165.19	PREDICTED: teashirt homolog 3-like [Haplochromis burtoni]	Teashirt homolog 3 OS=Homo sapiens GN=TSHZ3 PE=1 SV=2	sp|Q63HK5|TSH3_HUMAN	Uncharacterized protein (Fragment) OS=Oreochromis niloticus GN=TSHZ3 (1 of 2) PE=3 SV=1	I3J6E0_ORENI	scaffold_165:289426-300549	K_48h	K_BC	OK	2.36527	0.554623	-2.09243	-5.43618	5e-05	0.000183133	yes
XLOC_020904	evm.TU.scaffold_67.14	PREDICTED: zinc finger protein Gfi-1b-like [Neolamprologus brichardi]	Zinc finger protein Gfi-1b OS=Gallus gallus GN=GFI1B PE=2 SV=1	sp|O42409|GFI1B_CHICK	Uncharacterized protein OS=Oreochromis niloticus GN=GFI1B (2 of 2) PE=4 SV=1	I3JMX7_ORENI	scaffold_67:178457-180309	K_48h	K_BC	OK	22.9915	5.41758	-2.08538	-6.93477	5e-05	0.000183133	yes
XLOC_013690	evm.TU.scaffold_321.27	PREDICTED: interferon-induced very large GTPase 1-like, partial [Maylandia zebra]			Uncharacterized protein (Fragment) OS=Oreochromis niloticus GN=URGCP (3 of 15) PE=4 SV=1	I3J692_ORENI	scaffold_321:398967-400882	K_48h	K_BC	OK	92.7918	21.9239	-2.08149	-18.1196	5e-05	0.000183133	yes
XLOC_011092	evm.TU.scaffold_262.2	immunoglobulin heavy chain variable region [Ictalurus punctatus]	Ig heavy chain V-III region GA OS=Homo sapiens PE=1 SV=1	sp|P01769|HV308_HUMAN	Uncharacterized protein OS=Oreochromis niloticus PE=4 SV=1	I3JK81_ORENI	scaffold_262:4030-5088	K_48h	K_BC	OK	24.4172	5.78988	-2.07629	-3.77007	0.0002	0.000671537	yes
XLOC_018842	evm.TU.scaffold_51.60	PREDICTED: synaptopodin-2-like isoform X1 [Maylandia zebra]	Synaptopodin-2 OS=Mus musculus GN=Synpo2 PE=1 SV=2	sp|Q91YE8|SYNP2_MOUSE	Uncharacterized protein OS=Oreochromis niloticus GN=SYNPO2 (1 of 2) PE=4 SV=1	I3JL56_ORENI	scaffold_51:1191316-1230688	K_48h	K_BC	OK	13.4284	3.18951	-2.07388	-18.8656	5e-05	0.000183133	yes
XLOC_020823	asmbl_63264|g.95072	PREDICTED: interferon-induced very large GTPase 1-like [Oreochromis niloticus]	Up-regulator of cell proliferation OS=Mus musculus GN=Urgcp PE=2 SV=1	sp|Q5NCI0|URGCP_MOUSE	Uncharacterized protein (Fragment) OS=Oreochromis niloticus GN=URGCP (6 of 15) PE=4 SV=1	I3KXD1_ORENI	scaffold_661:1115-4472	K_48h	K_BC	OK	27.2957	6.51645	-2.06652	-7.5306	5e-05	0.000183133	yes
XLOC_012737	evm.TU.scaffold_3.241	PREDICTED: retinoic acid-induced protein 2-like [Xiphophorus maculatus]	Retinoic acid-induced protein 2 OS=Mus musculus GN=Rai2 PE=2 SV=2	sp|Q9QVY8|RAI2_MOUSE	Uncharacterized protein OS=Xiphophorus maculatus GN=RAI2 PE=4 SV=1	M4B0H8_XIPMA	scaffold_3:3192256-3193909	K_48h	K_BC	OK	9.42106	2.2576	-2.0611	-6.34785	5e-05	0.000183133	yes
XLOC_010690	evm.TU.scaffold_253.6	CD9 antigen [Osmerus mordax]	CD9 antigen OS=Mus musculus GN=Cd9 PE=1 SV=2	sp|P40240|CD9_MOUSE	Uncharacterized protein (Fragment) OS=Gasterosteus aculeatus GN=CD9 (1 of 2) PE=4 SV=1	G3Q9G2_GASAC	scaffold_253:87346-91463	K_48h	K_BC	OK	6.12743	1.47068	-2.0588	-2.89669	0.0038	0.00968324	yes
XLOC_006717	evm.TU.scaffold_18.205	PREDICTED: ATP synthase subunit epsilon, mitochondrial [Poecilia formosa]	ATP synthase subunit epsilon, mitochondrial OS=Bos taurus GN=ATP5E PE=1 SV=4	sp|P05632|ATP5E_BOVIN			scaffold_18:2859245-2859757	K_48h	K_BC	OK	53335.5	12882.5	-2.04968	-9.04723	5e-05	0.000183133	yes
XLOC_006027	evm.TU.scaffold_17.176	PREDICTED: mastermind-like protein 2-like [Maylandia zebra] ref|XP_005736000.1| PREDICTED: mastermind-like protein 2-like [Pundamilia nyererei]	Mastermind-like protein 2 OS=Bos taurus GN=MAML2 PE=2 SV=1	sp|A5D7F6|MAML2_BOVIN	Chromosome 16 SCAF15113, whole genome shotgun sequence. (Fragment) OS=Tetraodon nigroviridis GN=GSTENG00035237001 PE=4 SV=1	Q4RFN8_TETNG	scaffold_17:3040761-3041892	K_48h	K_BC	OK	18.8683	4.56097	-2.04856	-3.33113	0.00075	0.00225028	yes
XLOC_002720	evm.TU.scaffold_1202.1	PREDICTED: inactive phospholipase C-like protein 1-like [Oryzias latipes]	Inactive phospholipase C-like protein 1 OS=Homo sapiens GN=PLCL1 PE=1 SV=3	sp|Q15111|PLCL1_HUMAN	Uncharacterized protein (Fragment) OS=Oryzias latipes GN=LOC101164543 PE=4 SV=1	H2N314_ORYLA	scaffold_1202:1292-1496	K_48h	K_BC	OK	606.414	146.655	-2.04788	-2.25027	0.01655	0.0353131	yes
XLOC_001784	evm.TU.scaffold_11.43	PREDICTED: kinesin-like protein KIF21A-like isoform X2 [Haplochromis burtoni]	Kinesin-like protein KIF21A OS=Homo sapiens GN=KIF21A PE=1 SV=2	sp|Q7Z4S6|KI21A_HUMAN	Uncharacterized protein (Fragment) OS=Oreochromis niloticus PE=3 SV=1	I3KED0_ORENI	scaffold_11:599332-641142	K_48h	K_BC	OK	3.23357	0.783478	-2.04517	-7.32677	5e-05	0.000183133	yes
XLOC_018650	evm.TU.scaffold_5.92	PREDICTED: protein FAM101A-like [Maylandia zebra] ref|XP_005729623.1| PREDICTED: protein FAM101A-like [Pundamilia nyererei] ref|XP_005927030.1| PREDICTED: protein FAM101A-like [Haplochromis burtoni] ref|XP_006803225.1| PREDICTED: protein FAM101A-like [Neolamprologus brichardi]	Protein FAM101A OS=Homo sapiens GN=FAM101A PE=2 SV=3	sp|Q6ZTI6|F101A_HUMAN	Uncharacterized protein OS=Gasterosteus aculeatus GN=FAM101A PE=4 SV=1	G3PFH0_GASAC	scaffold_5:1726455-1731838	K_48h	K_BC	OK	32.7566	7.9536	-2.0421	-6.90557	5e-05	0.000183133	yes
XLOC_016958	evm.TU.scaffold_42.154	PREDICTED: uncharacterized protein LOC100710083 isoform X2 [Oreochromis niloticus]					scaffold_42:2167638-2169611	K_48h	K_BC	OK	17.0085	4.13259	-2.04114	-4.41971	5e-05	0.000183133	yes
XLOC_023330	evm.TU.scaffold_91.36	PREDICTED: cerebellar degeneration-related protein 2-like isoform X1 [Oreochromis niloticus]	Cerebellar degeneration-related protein 2-like OS=Danio rerio GN=cdr2l PE=2 SV=2	sp|Q6NZT2|CDR2L_DANRE	Uncharacterized protein OS=Oreochromis niloticus GN=CDR2L (1 of 2) PE=4 SV=1	I3KTL3_ORENI	scaffold_91:404416-411353	K_48h	K_BC	OK	4.66764	1.14471	-2.02771	-4.15821	5e-05	0.000183133	yes
XLOC_022643	evm.TU.scaffold_83.39	PREDICTED: laminin subunit alpha-4 [Oreochromis niloticus]	Laminin subunit alpha-4 OS=Homo sapiens GN=LAMA4 PE=1 SV=4	sp|Q16363|LAMA4_HUMAN	Uncharacterized protein OS=Gasterosteus aculeatus GN=LAMA4 PE=4 SV=1	G3NSW4_GASAC	scaffold_83:496844-526690	K_48h	K_BC	OK	41.45	10.1775	-2.02599	-26.3477	5e-05	0.000183133	yes
XLOC_008683	evm.TU.scaffold_21.228	PREDICTED: ras-GEF domain-containing family member 1C isoform X1 [Poecilia formosa]	Ras-GEF domain-containing family member 1C OS=Homo sapiens GN=RASGEF1C PE=2 SV=2	sp|Q8N431|RGF1C_HUMAN	Uncharacterized protein OS=Gasterosteus aculeatus GN=RASGEF1C PE=4 SV=1	G3Q1Z0_GASAC	scaffold_21:3634833-3641612	K_48h	K_BC	OK	5.88805	1.45775	-2.01405	-4.51538	5e-05	0.000183133	yes
XLOC_015508	evm.TU.scaffold_38.48	PREDICTED: CKLF-like MARVEL transmembrane domain-containing protein 8-like isoform X1 [Maylandia zebra] ref|XP_004568155.1| PREDICTED: CKLF-like MARVEL transmembrane domain-containing protein 8-like isoform X2 [Maylandia zebra] ref|XP_004568156.1| PREDICTED: CKLF-like MARVEL transmembrane domain-containing protein 8-like isoform X3 [Maylandia zebra] ref|XP_004568157.1| PREDICTED: CKLF-like MARVEL…	CKLF-like MARVEL transmembrane domain-containing protein 8 OS=Homo sapiens GN=CMTM8 PE=2 SV=2	sp|Q8IZV2|CKLF8_HUMAN	CKLF-like MARVEL transmembrane domain-containing protein 8 OS=Tupaia chinensis GN=TREES_T100007927 PE=4 SV=1	L9JCB3_TUPCH	scaffold_38:736512-738812	K_48h	K_BC	OK	8.60958	2.13604	-2.011	-2.24823	0.0103	0.0233666	yes
XLOC_023750	evm.TU.scaffold_96.5	PREDICTED: myosin light chain kinase, smooth muscle-like isoform X2 [Oreochromis niloticus]	Myosin light chain kinase, smooth muscle OS=Mus musculus GN=Mylk PE=1 SV=3	sp|Q6PDN3|MYLK_MOUSE	Uncharacterized protein (Fragment) OS=Oreochromis niloticus GN=LOC100690170 PE=4 SV=1	I3IY31_ORENI	scaffold_96:48044-66954	K_48h	K_BC	OK	22.9614	5.7121	-2.00712	-14.8356	5e-05	0.000183133	yes
XLOC_014197	evm.TU.scaffold_339.23	PREDICTED: pogo transposable element with ZNF domain-like [Takifugu rubripes]			Uncharacterized protein OS=Oreochromis niloticus GN=LOC100712430 PE=4 SV=1	I3JAK1_ORENI	scaffold_339:217533-221856	K_48h	K_BC	OK	6.12809	1.53029	-2.00163	-2.53884	0.0151	0.0326273	yes
XLOC_000809	evm.TU.scaffold_10.3	PREDICTED: serine/threonine-protein kinase PAK 6 isoform X1 [Oreochromis niloticus] ref|XP_005453386.1| PREDICTED: serine/threonine-protein kinase PAK 6 isoform X2 [Oreochromis niloticus]	Serine/threonine-protein kinase PAK 6 OS=Homo sapiens GN=PAK6 PE=1 SV=1	sp|Q9NQU5|PAK6_HUMAN	Uncharacterized protein OS=Oreochromis niloticus GN=PAK6 (1 of 2) PE=4 SV=1	I3K2J6_ORENI	scaffold_10:37479-44280	K_48h	K_BC	OK	1.99116	0.497354	-2.00127	-3.26969	0.00145	0.00409327	yes
XLOC_000863	evm.TU.scaffold_10.129	PREDICTED: mutS protein homolog 4 isoform X2 [Poecilia formosa]	MutS protein homolog 4 OS=Homo sapiens GN=MSH4 PE=1 SV=2	sp|O15457|MSH4_HUMAN	Uncharacterized protein (Fragment) OS=Oryzias latipes GN=LOC101160275 PE=3 SV=1	H2MNA4_ORYLA	scaffold_10:1985336-1991938	K_48h	K_BC	OK	3.18806	0.796737	-2.0005	-4.79108	5e-05	0.000183133	yes
XLOC_008371	evm.TU.scaffold_204.35	PREDICTED: noelin-2-like isoform X1 [Oreochromis niloticus]	Noelin-2 OS=Rattus norvegicus GN=Olfm2 PE=1 SV=1	sp|Q568Y7|NOE2_RAT	Uncharacterized protein OS=Oreochromis niloticus GN=OLFM2 (2 of 2) PE=4 SV=1	I3IUH3_ORENI	scaffold_204:560794-583447	K_48h	K_BC	OK	6.81237	1.70511	-1.99829	-5.10097	5e-05	0.000183133	yes
XLOC_018276	evm.TU.scaffold_487.5	PREDICTED: butyrophilin-like protein 10-like [Maylandia zebra]			Uncharacterized protein (Fragment) OS=Oreochromis niloticus PE=4 SV=1	I3JD16_ORENI	scaffold_487:52756-53738	K_48h	K_BC	OK	124.813	31.2521	-1.99775	-4.50112	5e-05	0.000183133	yes
XLOC_000040	evm.TU.scaffold_0.103	PREDICTED: potassium voltage-gated channel subfamily G member 2-like [Neolamprologus brichardi]	Potassium voltage-gated channel subfamily G member 2 OS=Gallus gallus GN=KCNG2 PE=2 SV=1	sp|O73606|KCNG2_CHICK	Uncharacterized protein OS=Oreochromis niloticus GN=LOC100701631 PE=4 SV=1	I3JLE8_ORENI	scaffold_0:1442503-1464872	K_48h	K_BC	OK	2.16233	0.54162	-1.99723	-4.46984	5e-05	0.000183133	yes
XLOC_018443	evm.TU.scaffold_494.3	ReO_6 [Oryzias latipes]	Probable RNA-directed DNA polymerase from transposon BS OS=Drosophila melanogaster GN=RTase PE=2 SV=1	sp|Q95SX7|RTBS_DROME	ReO_6 protein OS=Oryzias latipes GN=ReO_6 PE=4 SV=1	Q8UUM3_ORYLA	scaffold_494:3293-7671	K_48h	K_BC	OK	1.62293	0.407359	-1.99422	-3.23029	0.001	0.0029244	yes
XLOC_023059	evm.TU.scaffold_89.88	BMP and activin membrane-bound inhibitor homolog [Dicentrarchus labrax]	BMP and activin membrane-bound inhibitor homolog OS=Homo sapiens GN=BAMBI PE=1 SV=1	sp|Q13145|BAMBI_HUMAN	BMP and activin membrane-bound inhibitor homolog OS=Dicentrarchus labrax GN=BAMBI PE=3 SV=1	E6ZI59_DICLA	scaffold_89:162769-164953	K_48h	K_BC	OK	39.1759	9.9593	-1.97585	-7.75166	5e-05	0.000183133	yes
XLOC_011283	evm.TU.scaffold_267.10	PREDICTED: polypeptide N-acetylgalactosaminyltransferase 16-like [Maylandia zebra] ref|XP_005736812.1| PREDICTED: polypeptide N-acetylgalactosaminyltransferase 16-like [Pundamilia nyererei] ref|XP_005946980.1| PREDICTED: polypeptide N-acetylgalactosaminyltransferase 16-like [Haplochromis burtoni]	Polypeptide N-acetylgalactosaminyltransferase 16 OS=Mus musculus GN=Galnt16 PE=2 SV=2	sp|Q9JJ61|GLT16_MOUSE	Uncharacterized protein OS=Oreochromis niloticus GN=LOC100698305 PE=3 SV=1	I3IV52_ORENI	scaffold_267:130901-154129	K_48h	K_BC	OK	21.5416	5.49426	-1.97113	-9.89648	5e-05	0.000183133	yes
XLOC_016660	evm.TU.scaffold_41.97	PREDICTED: leucine zipper putative tumor suppressor 2 homolog [Poecilia formosa] ref|XP_007566282.1| PREDICTED: leucine zipper putative tumor suppressor 2 homolog [Poecilia formosa]	Leucine zipper putative tumor suppressor 2 homolog OS=Xenopus tropicalis GN=lzts2 PE=2 SV=1	sp|Q6DIS8|LZTS2_XENTR	Uncharacterized protein OS=Gasterosteus aculeatus GN=LZTS2 (1 of 2) PE=4 SV=1	G3NZ56_GASAC	scaffold_41:1523865-1547285	K_48h	K_BC	OK	8.02105	2.04885	-1.96898	-9.56949	5e-05	0.000183133	yes
XLOC_012677	evm.TU.scaffold_3.75	PREDICTED: angiopoietin-related protein 1-like [Pundamilia nyererei]	Angiopoietin-related protein 1 OS=Homo sapiens GN=ANGPTL1 PE=2 SV=1	sp|O95841|ANGL1_HUMAN	Uncharacterized protein OS=Oreochromis niloticus GN=ANGPTL1 (1 of 2) PE=4 SV=1	I3J3I1_ORENI	scaffold_3:1013550-1019035	K_48h	K_BC	OK	8.20318	2.09619	-1.96842	-5.37345	5e-05	0.000183133	yes
XLOC_005548	evm.TU.scaffold_161.23	PREDICTED: transmembrane protein 106B-like [Oryzias latipes]	Transmembrane protein 106B OS=Danio rerio GN=tmem106b PE=3 SV=1	sp|Q1LWC2|T106B_DANRE	Uncharacterized protein OS=Oryzias latipes GN=LOC101159132 PE=4 SV=1	H2MPW9_ORYLA	scaffold_161:337266-340573	K_48h	K_BC	OK	29.0063	7.42535	-1.96583	-6.90859	5e-05	0.000183133	yes
XLOC_020239	evm.TU.scaffold_61.104	PREDICTED: ribonuclease UK114-like isoformX3 [Oreochromis niloticus]	Ribonuclease UK114 OS=Homo sapiens GN=HRSP12 PE=1 SV=1	sp|P52758|UK114_HUMAN	Uncharacterized protein OS=Oreochromis niloticus GN=HRSP12 (2 of 2) PE=4 SV=1	I3J3B0_ORENI	scaffold_61:1855005-1859294	K_48h	K_BC	OK	20.76	5.33974	-1.95896	-5.85397	5e-05	0.000183133	yes
XLOC_017052	evm.TU.scaffold_427.1	granzyme II [Paralichthys olivaceus] dbj|BAE94914.1| granzyme II [Paralichthys olivaceus]	Granzyme A OS=Mus musculus GN=Gzma PE=1 SV=2	sp|P11032|GRAA_MOUSE	Granzyme II OS=Paralichthys olivaceus GN=GZM II PE=2 SV=1	Q59IT2_PAROL	scaffold_427:551-2239	K_48h	K_BC	OK	26.244	6.75143	-1.95872	-6.22701	5e-05	0.000183133	yes
XLOC_011723	evm.TU.scaffold_279.27	PREDICTED: uncharacterized protein LOC103140629 [Poecilia formosa]					scaffold_279:379335-386060	K_48h	K_BC	OK	4.48783	1.15711	-1.95549	-3.73665	0.0002	0.000671537	yes
XLOC_022153	evm.TU.scaffold_79.77	PREDICTED: tetraspanin-6-like [Haplochromis burtoni]	Tetraspanin-8 OS=Bos taurus GN=TSPAN8 PE=2 SV=1	sp|Q2KIS9|TSN8_BOVIN	Uncharacterized protein (Fragment) OS=Gasterosteus aculeatus PE=4 SV=1	G3Q4X1_GASAC	scaffold_79:1287035-1290987	K_48h	K_BC	OK	92.2256	23.7924	-1.95467	-10.998	5e-05	0.000183133	yes
XLOC_000463	evm.TU.scaffold_1.214	PREDICTED: protein spinster homolog 2-like [Takifugu rubripes]	Protein spinster homolog 2 OS=Danio rerio GN=spns2 PE=1 SV=2	sp|A2SWM2|SPNS2_DANRE	Uncharacterized protein (Fragment) OS=Takifugu rubripes GN=LOC101075093 PE=4 SV=1	H2SMH0_TAKRU	scaffold_1:3734548-3774948	K_48h	K_BC	OK	6.36046	1.64398	-1.95194	-7.88315	5e-05	0.000183133	yes
XLOC_000554	evm.TU.scaffold_1.57	PREDICTED: T-box transcription factor TBX2b-like [Oreochromis niloticus]	T-box transcription factor TBX2b OS=Danio rerio GN=tbx2b PE=2 SV=4	sp|Q7ZTU9|TBX2_DANRE	Uncharacterized protein OS=Gasterosteus aculeatus PE=4 SV=1	G3QAB6_GASAC	scaffold_1:978613-983027	K_48h	K_BC	OK	2.20245	0.572247	-1.9444	-2.9196	0.00235	0.00630808	yes
XLOC_018653	evm.TU.scaffold_5.98	PREDICTED: fibroblast growth factor receptor 1-A-like isoform X5 [Haplochromis burtoni]	Fibroblast growth factor receptor 1-A OS=Danio rerio GN=fgfr1a PE=1 SV=2	sp|Q90Z00|FGR1A_DANRE	Fibroblast growth factor receptor OS=Oreochromis niloticus GN=FGFR1 (1 of 3) PE=3 SV=1	I3JYB1_ORENI	scaffold_5:1816286-1843967	K_48h	K_BC	OK	12.8224	3.34531	-1.93845	-10.9275	5e-05	0.000183133	yes
XLOC_012281	evm.TU.scaffold_291.23	PREDICTED: proline-rich transmembrane protein 4-like [Neolamprologus brichardi]	Proline-rich transmembrane protein 4 OS=Mus musculus GN=Prrt4 PE=2 SV=3	sp|B2RU40|PRRT4_MOUSE	Chromosome 19 SCAF14664, whole genome shotgun sequence. (Fragment) OS=Tetraodon nigroviridis GN=GSTENG00020814001 PE=4 SV=1	Q4SBU1_TETNG	scaffold_291:250721-266672	K_48h	K_BC	OK	5.10317	1.3366	-1.93283	-6.99425	5e-05	0.000183133	yes
XLOC_000416	evm.TU.scaffold_1.86	PREDICTED: protocadherin alpha-C2-like [Takifugu rubripes]	Protocadherin alpha-C2 OS=Homo sapiens GN=PCDHAC2 PE=2 SV=1	sp|Q9Y5I4|PCDC2_HUMAN	Uncharacterized protein OS=Gasterosteus aculeatus GN=PCDHAC2 (1 of 2) PE=4 SV=1	G3QAC5_GASAC	scaffold_1:1507349-1539315	K_48h	K_BC	OK	5.87074	1.53851	-1.93201	-10.3291	5e-05	0.000183133	yes
XLOC_018817	asmbl_57418|g.86387	PREDICTED: mucin-2-like, partial [Xiphophorus maculatus]	Ice nucleation protein OS=Pseudomonas fluorescens GN=inaW PE=3 SV=1	sp|P09815|ICEN_PSEFL	Predicted protein OS=Populus trichocarpa GN=POPTRDRAFT_582392 PE=4 SV=1	B9N3Y7_POPTR	scaffold_509:29660-34915	K_48h	K_BC	OK	3.821	1.00367	-1.92867	-2.16867	5e-05	0.000183133	yes
XLOC_017338	evm.TU.scaffold_439.1	PREDICTED: metal transporter CNNM1-like [Poecilia formosa]	Metal transporter CNNM1 OS=Homo sapiens GN=CNNM1 PE=2 SV=3	sp|Q9NRU3|CNNM1_HUMAN	Uncharacterized protein OS=Oreochromis niloticus GN=CNNM1 (1 of 2) PE=4 SV=1	I3IUP6_ORENI	scaffold_439:1609-11627	K_48h	K_BC	OK	1.90621	0.501035	-1.92772	-3.76216	0.0001	0.000351669	yes
XLOC_015124	evm.TU.scaffold_364.8	PREDICTED: rho guanine nucleotide exchange factor 4-like isoform X2 [Maylandia zebra]	Rho guanine nucleotide exchange factor 4 OS=Homo sapiens GN=ARHGEF4 PE=1 SV=3	sp|Q9NR80|ARHG4_HUMAN	Uncharacterized protein OS=Oreochromis niloticus GN=LOC100693116 PE=4 SV=1	I3JTD5_ORENI	scaffold_364:97501-193252	K_48h	K_BC	OK	3.14722	0.827493	-1.92726	-8.90386	5e-05	0.000183133	yes
XLOC_008578	evm.TU.scaffold_21.119	PREDICTED: xaa-Pro aminopeptidase 2-like [Maylandia zebra]	Xaa-Pro aminopeptidase 2 OS=Homo sapiens GN=XPNPEP2 PE=1 SV=3	sp|O43895|XPP2_HUMAN	Uncharacterized protein (Fragment) OS=Gasterosteus aculeatus GN=XPNPEP2 PE=4 SV=1	G3PZA4_GASAC	scaffold_21:2137286-2146849	K_48h	K_BC	OK	5.5228	1.45595	-1.92344	-5.35399	5e-05	0.000183133	yes
XLOC_019714	evm.TU.scaffold_58.30	PREDICTED: T-cell ecto-ADP-ribosyltransferase 1-like [Poecilia formosa]	Ecto-ADP-ribosyltransferase 5 OS=Homo sapiens GN=ART5 PE=2 SV=4	sp|Q96L15|NAR5_HUMAN	Uncharacterized protein (Fragment) OS=Oryzias latipes PE=4 SV=1	H2MGR6_ORYLA	scaffold_58:529296-534774	K_48h	K_BC	OK	2.14923	0.566742	-1.92306	-2.65494	0.0055	0.0134446	yes
XLOC_002838	evm.TU.scaffold_122.75	PREDICTED: inositol oxygenase-like [Oreochromis niloticus]	Inositol oxygenase OS=Danio rerio GN=miox PE=2 SV=1	sp|Q4V8T0|MIOX_DANRE	Uncharacterized protein OS=Oreochromis niloticus GN=LOC100704137 PE=4 SV=1	I3KCR7_ORENI	scaffold_122:1230365-1236035	K_48h	K_BC	OK	7.40837	1.96207	-1.91678	-4.48976	5e-05	0.000183133	yes
XLOC_022478	evm.TU.scaffold_81.25	PREDICTED: uncharacterized protein LOC100698387 [Oreochromis niloticus]	Leucine-rich repeat-containing protein 15 OS=Mus musculus GN=Lrrc15 PE=2 SV=1	sp|Q80X72|LRC15_MOUSE	Uncharacterized protein OS=Oreochromis niloticus PE=4 SV=1	I3IZU5_ORENI	scaffold_81:455662-458111	K_48h	K_BC	OK	109.37	29.0067	-1.91476	-23.891	5e-05	0.000183133	yes
XLOC_009978	evm.TU.scaffold_2371.1	PREDICTED: up-regulator of cell proliferation-like, partial [Neolamprologus brichardi]	Interferon-induced very large GTPase 1 OS=Mus musculus GN=Gvin1 PE=1 SV=1	sp|Q80SU7|GVIN1_MOUSE	Uncharacterized protein (Fragment) OS=Gasterosteus aculeatus GN=URGCP PE=4 SV=1	G3Q8W8_GASAC	scaffold_2371:9-986	K_48h	K_BC	OK	62.1765	16.5038	-1.91357	-10.9924	5e-05	0.000183133	yes
XLOC_021105	evm.TU.scaffold_69.12	PREDICTED: endothelin-converting enzyme-like 1-like isoform X4 [Oreochromis niloticus]	Endothelin-converting enzyme-like 1 OS=Rattus norvegicus GN=Ecel1 PE=2 SV=1	sp|Q9JHL3|ECEL1_RAT	Uncharacterized protein OS=Oreochromis niloticus GN=LOC100704293 PE=4 SV=1	I3JXK5_ORENI	scaffold_69:189661-220783	K_48h	K_BC	OK	11.3713	3.02039	-1.91259	-8.68564	5e-05	0.000183133	yes
XLOC_017865	evm.TU.scaffold_464.7	PREDICTED: xylosyltransferase 1-like [Haplochromis burtoni]	Xylosyltransferase 1 OS=Pan troglodytes GN=XYLT1 PE=2 SV=1	sp|Q5QQ57|XYLT1_PANTR	Uncharacterized protein OS=Oreochromis niloticus GN=XYLT1 (1 of 2) PE=4 SV=1	I3JSN7_ORENI	scaffold_464:60757-75363	K_48h	K_BC	OK	1.53668	0.408374	-1.91186	-3.53942	0.0002	0.000671537	yes
XLOC_011049	evm.TU.scaffold_260.9	PREDICTED: synaptotagmin-1-like isoform X1 [Poecilia formosa]	Synaptotagmin-1 OS=Pongo abelii GN=SYT1 PE=2 SV=1	sp|Q5R4J5|SYT1_PONAB	Uncharacterized protein (Fragment) OS=Tetraodon nigroviridis GN=SYT5 (3 of 3) PE=4 SV=1	H3D0P2_TETNG	scaffold_260:101237-104645	K_48h	K_BC	OK	22.7938	6.05997	-1.91126	-8.49764	5e-05	0.000183133	yes
XLOC_003757	evm.TU.scaffold_135.14	PREDICTED: uncharacterized protein LOC100712283 [Oreochromis niloticus]	Stanniocalcin-2 OS=Mus musculus GN=Stc2 PE=1 SV=1	sp|O88452|STC2_MOUSE	Uncharacterized protein OS=Oreochromis niloticus GN=STC2 (2 of 2) PE=4 SV=1	I3JPS6_ORENI	scaffold_135:244574-249908	K_48h	K_BC	OK	24.6572	6.56048	-1.91014	-6.14032	5e-05	0.000183133	yes
XLOC_000876	asmbl_2079|g.3344						scaffold_10:2593051-2613666	K_48h	K_BC	OK	86.1249	22.9447	-1.90827	-25.6398	5e-05	0.000183133	yes
XLOC_004969	evm.TU.scaffold_153.51	PREDICTED: protein jagged-2-like [Xiphophorus maculatus]	Protein jagged-2 OS=Homo sapiens GN=JAG2 PE=1 SV=3	sp|Q9Y219|JAG2_HUMAN	Delta-like protein OS=Gasterosteus aculeatus GN=JAG2 PE=3 SV=1	G3NXB9_GASAC	scaffold_153:599473-624437	K_48h	K_BC	OK	3.53615	0.944557	-1.90447	-7.09241	5e-05	0.000183133	yes
XLOC_017356	evm.TU.scaffold_44.49	PREDICTED: BTB/POZ domain-containing protein KCTD1-like isoform X1 [Oreochromis niloticus] ref|XP_004542788.1| PREDICTED: BTB/POZ domain-containing protein KCTD1-like isoform X1 [Maylandia zebra] ref|XP_005721434.1| PREDICTED: BTB/POZ domain-containing protein KCTD1-like isoform X1 [Pundamilia nyererei] ref|XP_005912761.1| PREDICTED: BTB/POZ domain-containing protein KCTD1-like isoform X1 [Haploc…	BTB/POZ domain-containing protein KCTD1 OS=Rattus norvegicus GN=Kctd1 PE=2 SV=2	sp|Q8R4G8|KCTD1_RAT	Uncharacterized protein OS=Xiphophorus maculatus GN=KCTD1 PE=4 SV=1	M4AQD8_XIPMA	scaffold_44:713002-729996	K_48h	K_BC	OK	4.4626	1.19523	-1.9006	-4.64116	5e-05	0.000183133	yes
XLOC_017428	asmbl_53273|g.79669	PREDICTED: integral membrane protein 2C-like isoform X1 [Maylandia zebra] ref|XP_005721395.1| PREDICTED: integral membrane protein 2C-like [Pundamilia nyererei] ref|XP_005912817.1| PREDICTED: integral membrane protein 2C-like [Haplochromis burtoni] ref|XP_006786543.1| PREDICTED: integral membrane protein 2C-like isoform X1 [Neolamprologus brichardi]	Integral membrane protein 2C OS=Pongo abelii GN=ITM2C PE=2 SV=1	sp|Q5NVC3|ITM2C_PONAB	Uncharacterized protein OS=Gasterosteus aculeatus GN=ITM2C PE=4 SV=1	G3PJN5_GASAC	scaffold_44:1381649-1386803	K_48h	K_BC	OK	31.7033	8.49477	-1.89999	-12.5679	5e-05	0.000183133	yes
XLOC_015902	evm.TU.scaffold_393.13	PREDICTED: platelet glycoprotein Ib alpha chain-like [Oreochromis niloticus]	Platelet glycoprotein Ib alpha chain OS=Homo sapiens GN=GP1BA PE=1 SV=1	sp|P07359|GP1BA_HUMAN	Uncharacterized protein OS=Xiphophorus maculatus GN=GP1BA PE=4 SV=1	M4A8A3_XIPMA	scaffold_393:116672-122316	K_48h	K_BC	OK	140.377	37.7185	-1.89596	-25.8633	5e-05	0.000183133	yes
XLOC_001951	evm.TU.scaffold_111.88	PREDICTED: dedicator of cytokinesis protein 9-like isoform X4 [Poecilia formosa]	Dedicator of cytokinesis protein 9 OS=Homo sapiens GN=DOCK9 PE=1 SV=2	sp|Q9BZ29|DOCK9_HUMAN	Uncharacterized protein (Fragment) OS=Gasterosteus aculeatus GN=DOCK9 (2 of 2) PE=4 SV=1	G3PKX9_GASAC	scaffold_111:1082712-1119928	K_48h	K_BC	OK	10.0195	2.70618	-1.88848	-14.7267	5e-05	0.000183133	yes
XLOC_003394	evm.TU.scaffold_13.75	PREDICTED: uncharacterized protein LOC100700302 isoform X1 [Oreochromis niloticus]			Uncharacterized protein OS=Oreochromis niloticus GN=LOC100700302 PE=4 SV=1	I3JAY1_ORENI	scaffold_13:1021372-1023733	K_48h	K_BC	OK	6.8222	1.84544	-1.88627	-2.65257	0.00245	0.00654806	yes
XLOC_008971	asmbl_27303|g.41400	PREDICTED: beta-secretase 1-like isoform X1 [Xiphophorus maculatus]	Beta-secretase 1 OS=Rattus norvegicus GN=Bace1 PE=2 SV=1	sp|P56819|BACE1_RAT	Uncharacterized protein OS=Oreochromis niloticus GN=LOC100699036 PE=3 SV=1	I3KIR1_ORENI	scaffold_217:34757-45447	K_48h	K_BC	OK	70.9547	19.3067	-1.8778	-24.3649	5e-05	0.000183133	yes
XLOC_023063	evm.TU.scaffold_89.16	Neuropilin-1a [Dicentrarchus labrax]	Neuropilin-1a OS=Danio rerio GN=nrp1a PE=2 SV=1	sp|Q8QFX6|NRP1A_DANRE	Uncharacterized protein OS=Gasterosteus aculeatus GN=NRP1 (1 of 2) PE=4 SV=1	G3NA91_GASAC	scaffold_89:482184-563257	K_48h	K_BC	OK	13.2842	3.6174	-1.87669	-12.907	5e-05	0.000183133	yes
XLOC_023543	evm.TU.scaffold_93.65	PREDICTED: prostaglandin G/H synthase 1-like [Maylandia zebra]	Prostaglandin G/H synthase 1 OS=Ovis aries GN=PTGS1 PE=1 SV=2	sp|P05979|PGH1_SHEEP	Uncharacterized protein OS=Oreochromis niloticus GN=PTGS1 (2 of 2) PE=4 SV=1	I3JX72_ORENI	scaffold_93:828188-835003	K_48h	K_BC	OK	13.0389	3.56645	-1.87026	-7.37265	5e-05	0.000183133	yes
XLOC_020230	evm.TU.scaffold_61.82	PREDICTED: teashirt homolog 1-like isoform X1 [Oreochromis niloticus] ref|XP_005478505.1| PREDICTED: teashirt homolog 1-like isoform X2 [Oreochromis niloticus] ref|XP_005478506.1| PREDICTED: teashirt homolog 1-like isoform X3 [Oreochromis niloticus] ref|XP_005478507.1| PREDICTED: teashirt homolog 1-like isoform X4 [Oreochromis niloticus] ref|XP_005478508.1| PREDICTED: teashirt homolog 1-like isof…	Teashirt homolog 1 OS=Danio rerio GN=tshz1 PE=2 SV=1	sp|B3DJM5|TSH1_DANRE	Uncharacterized protein OS=Oreochromis niloticus GN=TSHZ1 (2 of 2) PE=4 SV=1	I3J3P0_ORENI	scaffold_61:1548092-1567831	K_48h	K_BC	OK	4.77433	1.30992	-1.86582	-7.64764	5e-05	0.000183133	yes
XLOC_002124	evm.TU.scaffold_113.72	PREDICTED: adenylate cyclase type 9-like [Oreochromis niloticus]	Adenylate cyclase type 9 OS=Gallus gallus GN=ADCY9 PE=2 SV=1	sp|Q9DGG6|ADCY9_CHICK	Uncharacterized protein OS=Oreochromis niloticus GN=ADCY9 (1 of 2) PE=3 SV=1	I3JCC9_ORENI	scaffold_113:1192572-1218950	K_48h	K_BC	OK	6.09556	1.67244	-1.8658	-8.13172	5e-05	0.000183133	yes
XLOC_020090	evm.TU.scaffold_6.252	PREDICTED: myocardin-like isoform X1 [Maylandia zebra]	Myocardin OS=Homo sapiens GN=MYOCD PE=1 SV=1	sp|Q8IZQ8|MYCD_HUMAN	Uncharacterized protein OS=Oreochromis niloticus PE=4 SV=1	I3KTZ0_ORENI	scaffold_6:4272416-4288320	K_48h	K_BC	OK	5.19597	1.43007	-1.8613	-7.54243	5e-05	0.000183133	yes
XLOC_008619	evm.TU.scaffold_21.229	PREDICTED: uncharacterized protein LOC102776818 [Neolamprologus brichardi]	Rho GTPase-activating protein 24 OS=Homo sapiens GN=ARHGAP24 PE=1 SV=2	sp|Q8N264|RHG24_HUMAN	Chromosome 1 SCAF14632, whole genome shotgun sequence. (Fragment) OS=Tetraodon nigroviridis GN=GSTENG00019883001 PE=4 SV=1	Q4SDT5_TETNG	scaffold_21:3693855-3712730	K_48h	K_BC	OK	7.9834	2.19758	-1.86109	-2.43083	0.00135	0.00383327	yes
XLOC_001043	evm.TU.scaffold_101.3	Na+/K+-ATPase alpha 1a2 subunit [Solea senegalensis]	Sodium/potassium-transporting ATPase subunit alpha-2 OS=Sus scrofa GN=ATP1A2 PE=1 SV=1	sp|D2WKD8|AT1A2_PIG	Uncharacterized protein OS=Xiphophorus maculatus GN=ATP1A2 PE=3 SV=1	M3ZUB2_XIPMA	scaffold_101:94214-126603	K_48h	K_BC	OK	2.31412	0.641849	-1.85016	-4.30073	5e-05	0.000183133	yes
XLOC_023201	evm.TU.scaffold_9.97	PREDICTED: tensin-like C1 domain-containing phosphatase-like isoform X1 [Oreochromis niloticus]	Tensin-like C1 domain-containing phosphatase OS=Mus musculus GN=Tenc1 PE=1 SV=1	sp|Q8CGB6|TENC1_MOUSE	Uncharacterized protein OS=Danio rerio GN=tenc1a PE=4 SV=1	E7FH66_DANRE	scaffold_9:1519344-1542810	K_48h	K_BC	OK	57.3766	15.932	-1.84853	-32.9365	5e-05	0.000183133	yes
XLOC_019705	evm.TU.scaffold_58.8	Beta-2-glycoprotein 1 precursor [Anoplopoma fimbria]	Beta-2-glycoprotein 1 OS=Pan troglodytes GN=APOH PE=2 SV=1	sp|Q95LB0|APOH_PANTR	Beta-2-glycoprotein 1 OS=Anoplopoma fimbria GN=APOH PE=2 SV=1	C3KKA6_ANOFI	scaffold_58:146350-151045	K_48h	K_BC	OK	16.0173	4.46765	-1.84204	-5.96509	5e-05	0.000183133	yes
XLOC_018686	evm.TU.scaffold_5.264	PREDICTED: cholesterol 25-hydroxylase-like protein [Poecilia formosa]	Cholesterol 25-hydroxylase-like protein OS=Danio rerio GN=ch25h PE=2 SV=1	sp|Q5PRC0|CH25H_DANRE	Uncharacterized protein (Fragment) OS=Gasterosteus aculeatus GN=CH25H PE=4 SV=1	G3PIW8_GASAC	scaffold_5:4205562-4208503	K_48h	K_BC	OK	11.1577	3.11523	-1.84063	-3.9602	5e-05	0.000183133	yes
XLOC_010749	evm.TU.scaffold_255.1	PREDICTED: uncharacterized protein LOC102212735 [Pundamilia nyererei]			Uncharacterized protein OS=Gasterosteus aculeatus PE=4 SV=1	G3PU80_GASAC	scaffold_255:3277-14141	K_48h	K_BC	OK	10.7698	3.0404	-1.82465	-5.81908	5e-05	0.000183133	yes
XLOC_023400	evm.TU.scaffold_91.61	PREDICTED: GRB2-related adapter protein [Poecilia formosa]	GRB2-related adapter protein OS=Bos taurus GN=GRAP PE=2 SV=1	sp|A6QLK6|GRAP_BOVIN	Uncharacterized protein OS=Oryzias latipes GN=LOC101160815 PE=4 SV=1	H2MB12_ORYLA	scaffold_91:738450-761187	K_48h	K_BC	OK	78.4	22.1532	-1.82334	-8.93144	5e-05	0.000183133	yes
XLOC_020662	evm.TU.scaffold_65.42	PREDICTED: pleckstrin homology-like domain, family B, member 1 [Oreochromis niloticus]	Pleckstrin homology-like domain family B member 1 OS=Homo sapiens GN=PHLDB1 PE=1 SV=1	sp|Q86UU1|PHLB1_HUMAN	Uncharacterized protein OS=Oreochromis niloticus PE=4 SV=1	I3JD45_ORENI	scaffold_65:524655-555053	K_48h	K_BC	OK	2.60018	0.734755	-1.82328	-6.2523	5e-05	0.000183133	yes
XLOC_006951	evm.TU.scaffold_182.35	PREDICTED: abl interactor 2-like isoform X2 [Oreochromis niloticus]	Abl interactor 2 OS=Homo sapiens GN=ABI2 PE=1 SV=1	sp|Q9NYB9|ABI2_HUMAN	Uncharacterized protein OS=Oreochromis niloticus GN=ABI2 (2 of 2) PE=4 SV=1	I3KGV7_ORENI	scaffold_182:736101-748554	K_48h	K_BC	OK	1.81989	0.514542	-1.82249	-2.85736	0.00475	0.0118023	yes
XLOC_018694	evm.TU.scaffold_5.286	PREDICTED: breakpoint cluster region protein-like [Takifugu rubripes]	Breakpoint cluster region protein OS=Homo sapiens GN=BCR PE=1 SV=2	sp|P11274|BCR_HUMAN	Uncharacterized protein OS=Takifugu rubripes GN=BCR (1 of 3) PE=4 SV=1	H2URI7_TAKRU	scaffold_5:4511531-4518397	K_48h	K_BC	OK	7.60612	2.15163	-1.82173	-6.18188	5e-05	0.000183133	yes
XLOC_005199	evm.TU.scaffold_158.1	PREDICTED: potassium voltage-gated channel subfamily G member 2-like [Takifugu rubripes]	Potassium voltage-gated channel subfamily G member 4 OS=Homo sapiens GN=KCNG4 PE=2 SV=1	sp|Q8TDN1|KCNG4_HUMAN	Uncharacterized protein OS=Takifugu rubripes GN=KCNG4 (2 of 2) PE=4 SV=1	H2RTJ6_TAKRU	scaffold_158:420-8871	K_48h	K_BC	OK	6.50342	1.84134	-1.82045	-4.50197	5e-05	0.000183133	yes
XLOC_000507	evm.TU.scaffold_1.380	PREDICTED: roundabout homolog 3-like isoform X2 [Oreochromis niloticus]	Roundabout homolog 2 OS=Homo sapiens GN=ROBO2 PE=1 SV=2	sp|Q9HCK4|ROBO2_HUMAN	Uncharacterized protein (Fragment) OS=Gasterosteus aculeatus GN=ROBO3 (1 of 2) PE=4 SV=1	G3Q9M9_GASAC	scaffold_1:6397642-6467447	K_48h	K_BC	OK	4.20519	1.1927	-1.81794	-7.45934	5e-05	0.000183133	yes
XLOC_019502	asmbl_59703|g.89853	PREDICTED: uncharacterized protein LOC101464778 [Maylandia zebra] ref|XP_005720384.1| PREDICTED: uncharacterized protein LOC102194170 [Pundamilia nyererei]			Uncharacterized protein OS=Gasterosteus aculeatus PE=4 SV=1	G3PVB9_GASAC	scaffold_56:1507806-1511847	K_48h	K_BC	OK	9.98414	2.83401	-1.81679	-9.56772	5e-05	0.000183133	yes
XLOC_012786	evm.TU.scaffold_3.386	PREDICTED: transforming growth factor beta receptor type 3-like, partial [Takifugu rubripes]	Transforming growth factor beta receptor type 3 OS=Sus scrofa GN=TGFBR3 PE=2 SV=1	sp|P35054|TGBR3_PIG	Uncharacterized protein (Fragment) OS=Gasterosteus aculeatus GN=TGFBR3 PE=4 SV=1	G3NK48_GASAC	scaffold_3:5401157-5446634	K_48h	K_BC	OK	11.0692	3.14957	-1.81332	-12.3787	5e-05	0.000183133	yes
XLOC_010894	evm.TU.scaffold_26.29	PREDICTED: phosphatidylcholine:ceramide cholinephosphotransferase 2-like [Pundamilia nyererei]	Phosphatidylcholine:ceramide cholinephosphotransferase 2 OS=Rattus norvegicus GN=Sgms2 PE=1 SV=2	sp|Q4JM44|SMS2_RAT	Uncharacterized protein OS=Oreochromis niloticus GN=SGMS2 (1 of 2) PE=4 SV=1	I3KLT2_ORENI	scaffold_26:572651-577441	K_48h	K_BC	OK	1.71113	0.487124	-1.81259	-1.68004	0.02345	0.0476943	yes
XLOC_012736	evm.TU.scaffold_3.238	PREDICTED: cyclin-dependent kinase-like 5 isoform X3 [Oreochromis niloticus]	Cyclin-dependent kinase-like 5 OS=Homo sapiens GN=CDKL5 PE=1 SV=1	sp|O76039|CDKL5_HUMAN	Uncharacterized protein (Fragment) OS=Oreochromis niloticus GN=CDKL5 (2 of 2) PE=4 SV=1	I3J522_ORENI	scaffold_3:3139185-3152684	K_48h	K_BC	OK	3.54605	1.00965	-1.81236	-5.45303	5e-05	0.000183133	yes
XLOC_022766	evm.TU.scaffold_84.6	PREDICTED: Krueppel-like factor 15-like [Haplochromis burtoni]	Krueppel-like factor 15 OS=Mus musculus GN=Klf15 PE=2 SV=1	sp|Q9EPW2|KLF15_MOUSE	Uncharacterized protein (Fragment) OS=Takifugu rubripes GN=LOC101071465 PE=4 SV=1	H2RJ59_TAKRU	scaffold_84:113315-116777	K_48h	K_BC	OK	20.4606	5.83503	-1.81003	-8.24344	5e-05	0.000183133	yes
XLOC_016309	evm.TU.scaffold_40.107	PREDICTED: nuclear receptor subfamily 4 group A member 1-like [Neolamprologus brichardi]	Nuclear receptor subfamily 4 group A member 1 OS=Xenopus laevis GN=nr4a1 PE=2 SV=1	sp|Q04913|NR4A1_XENLA	Uncharacterized protein (Fragment) OS=Oreochromis niloticus GN=NR4A1 (1 of 2) PE=3 SV=1	I3KSZ4_ORENI	scaffold_40:1786214-1788955	K_48h	K_BC	OK	7.48565	2.14287	-1.80459	-5.39996	5e-05	0.000183133	yes
XLOC_013391	asmbl_41234|g.62516	PREDICTED: uncharacterized protein LOC101815643 [Ficedula albicollis]	Uncharacterized protein KIAA0754 OS=Homo sapiens GN=KIAA0754 PE=1 SV=4	sp|O94854|K0754_HUMAN	Uncharacterized protein OS=Pristionchus pacificus GN=WBGene00095459 PE=4 SV=1	H3E865_PRIPA	scaffold_313:65442-67718	K_48h	K_BC	OK	1.32987	0.380765	-1.80431	-2.49314	0.00785	0.0184045	yes
XLOC_018692	evm.TU.scaffold_5.284	RecName: Full=Cytospin-A; AltName: Full=SPECC1-like protein; AltName: Full=Sperm antigen with calponin homology and coiled-coil domains 1-like gb|AAX84191.1| cytospin A [Tetraodon nigroviridis]	Cytospin-A OS=Tetraodon nigroviridis GN=specc1l PE=2 SV=1	sp|Q2KN95|CYTSA_TETNG	Cytospin-A OS=Takifugu rubripes GN=specc1l PE=4 SV=1	H2UR27_TAKRU	scaffold_5:4467328-4502394	K_48h	K_BC	OK	12.0702	3.45888	-1.80307	-14.3862	5e-05	0.000183133	yes
XLOC_016002	evm.TU.scaffold_4.47	PREDICTED: alpha-1B adrenergic receptor-like [Pundamilia nyererei]	Alpha-1B adrenergic receptor OS=Mesocricetus auratus GN=ADRA1B PE=1 SV=1	sp|P18841|ADA1B_MESAU	Uncharacterized protein OS=Xiphophorus maculatus GN=ADRA1B (1 of 2) PE=3 SV=1	M4A3H5_XIPMA	scaffold_4:616712-626533	K_48h	K_BC	OK	4.05165	1.16241	-1.80139	-3.69584	0.00025	0.000824883	yes
XLOC_010871	evm.TU.scaffold_258.50	PREDICTED: proprotein convertase subtilisin/kexin type 6-like [Lepisosteus oculatus]	Proprotein convertase subtilisin/kexin type 6 OS=Homo sapiens GN=PCSK6 PE=1 SV=1	sp|P29122|PCSK6_HUMAN	Uncharacterized protein (Fragment) OS=Gasterosteus aculeatus GN=PCSK6 PE=3 SV=1	G3PNE7_GASAC	scaffold_258:602866-626121	K_48h	K_BC	OK	2.11565	0.608893	-1.79684	-3.69809	5e-05	0.000183133	yes
XLOC_009270	evm.TU.scaffold_222.7	PREDICTED: teashirt homolog 3 [Oreochromis niloticus]	Teashirt homolog 3 OS=Homo sapiens GN=TSHZ3 PE=1 SV=2	sp|Q63HK5|TSH3_HUMAN	Uncharacterized protein (Fragment) OS=Gasterosteus aculeatus GN=TSHZ3 (2 of 2) PE=4 SV=1	G3PJ96_GASAC	scaffold_222:80343-85302	K_48h	K_BC	OK	10.1878	2.94146	-1.79224	-9.74568	5e-05	0.000183133	yes
XLOC_017806	evm.TU.scaffold_46.131	PREDICTED: protein eva-1 homolog B-like isoform X1 [Maylandia zebra] ref|XP_004548951.1| PREDICTED: protein eva-1 homolog B-like isoform X2 [Maylandia zebra] ref|XP_005739768.1| PREDICTED: protein eva-1 homolog B-like isoform X1 [Pundamilia nyererei] ref|XP_005739769.1| PREDICTED: protein eva-1 homolog B-like isoform X2 [Pundamilia nyererei] ref|XP_005938799.1| PREDICTED: protein eva-1 homolog B-…	Protein eva-1 homolog B OS=Mus musculus GN=Eva1b PE=2 SV=1	sp|Q8K2Y3|EVA1B_MOUSE	Uncharacterized protein (Fragment) OS=Oreochromis niloticus GN=LOC100712017 PE=4 SV=1	I3K7X2_ORENI	scaffold_46:1881184-1881941	K_48h	K_BC	OK	91.8407	26.6281	-1.78618	-8.70425	5e-05	0.000183133	yes
XLOC_011609	evm.TU.scaffold_275.17	PREDICTED: interleukin-15-like isoform X4 [Oreochromis niloticus]			Interleukin OS=Takifugu rubripes GN=LOC613235 PE=2 SV=1	Q3SCC7_TAKRU	scaffold_275:487015-490683	K_48h	K_BC	OK	161.909	47.1067	-1.78118	-9.00047	5e-05	0.000183133	yes
XLOC_020861	evm.TU.scaffold_67.79	PREDICTED: ankyrin repeat and fibronectin type-III domain-containing protein 1-like [Pundamilia nyererei]	Ankyrin repeat and fibronectin type-III domain-containing protein 1 OS=Homo sapiens GN=ANKFN1 PE=2 SV=2	sp|Q8N957|ANKF1_HUMAN	Uncharacterized protein OS=Oreochromis niloticus GN=LOC100696439 PE=4 SV=1	I3JNU9_ORENI	scaffold_67:1196169-1213059	K_48h	K_BC	OK	2.58605	0.756242	-1.77383	-5.62904	5e-05	0.000183133	yes
XLOC_016556	evm.TU.scaffold_41.6	CXC chemokine [Scophthalmus maximus]			CXC chemokine OS=Psetta maxima PE=4 SV=1	B2ZAA6_PSEMX	scaffold_41:33267-39308	K_48h	K_BC	OK	32.8491	9.60616	-1.77382	-9.12624	5e-05	0.000183133	yes
XLOC_008575	evm.TU.scaffold_21.115	PREDICTED: protein eva-1 homolog C-like isoform X2 [Oreochromis niloticus]	Protein eva-1 homolog C OS=Mus musculus GN=Eva1c PE=1 SV=2	sp|P58659|EVA1C_MOUSE	Uncharacterized protein OS=Oreochromis niloticus PE=4 SV=1	I3J2Z2_ORENI	scaffold_21:2012073-2017408	K_48h	K_BC	OK	2.00707	0.587742	-1.77184	-1.95746	0.0108	0.0243707	yes
XLOC_019368	evm.TU.scaffold_55.78	PREDICTED: integrin-linked protein kinase-like [Oreochromis niloticus]	Integrin-linked protein kinase OS=Bos taurus GN=ILK PE=2 SV=1	sp|Q3SWY2|ILK_BOVIN	Uncharacterized protein OS=Oreochromis niloticus GN=LOC100701917 PE=4 SV=1	I3JAT7_ORENI	scaffold_55:1505153-1511481	K_48h	K_BC	OK	77.9373	22.9055	-1.76662	-15.4405	5e-05	0.000183133	yes
XLOC_021088	evm.TU.scaffold_69.84	PREDICTED: integral membrane protein 2C-like [Oreochromis niloticus] ref|XP_004562849.1| PREDICTED: integral membrane protein 2C-like [Maylandia zebra] ref|XP_005738433.1| PREDICTED: integral membrane protein 2C-like [Pundamilia nyererei] ref|XP_005926659.1| PREDICTED: integral membrane protein 2C-like [Haplochromis burtoni] ref|XP_006801204.1| PREDICTED: integral membrane protein 2C-like [Neolam…	Integral membrane protein 2C OS=Pongo abelii GN=ITM2C PE=2 SV=1	sp|Q5NVC3|ITM2C_PONAB	Uncharacterized protein OS=Oreochromis niloticus GN=ITM2C (1 of 2) PE=4 SV=1	I3JMC1_ORENI	scaffold_69:1680604-1685071	K_48h	K_BC	OK	22.8291	6.74124	-1.75978	-5.61996	5e-05	0.000183133	yes
XLOC_012261	evm.TU.scaffold_290.32	interlukin-8 [Larimichthys crocea]	Viral interleukin-8 homolog OS=Gallid herpesvirus 2 (strain Chicken/Md5/ATCC VR-987) GN=MDV078 PE=3 SV=1	sp|Q77MQ6|IL8H_GAHVM	Interlukin-8 OS=Larimichthys crocea PE=4 SV=1	G0Z5W4_LARCR	scaffold_290:479189-486595	K_48h	K_BC	OK	88.0074	26.0422	-1.75677	-10.9802	5e-05	0.000183133	yes
XLOC_000914	evm.TU.scaffold_10.286	PREDICTED: antimicrobial peptide NK-lysin-like [Oreochromis niloticus]	Antimicrobial peptide NK-lysin (Fragment) OS=Sus scrofa GN=NKL PE=1 SV=1	sp|Q29075|NKL_PIG	Uncharacterized protein OS=Oreochromis niloticus PE=4 SV=1	I3J6N0_ORENI	scaffold_10:4261844-4263536	K_48h	K_BC	OK	24.1944	7.16332	-1.75597	-3.19705	0.00085	0.00252541	yes
XLOC_011994	evm.TU.scaffold_286.26	PREDICTED: desumoylating isopeptidase 2-like [Xiphophorus maculatus]	Desumoylating isopeptidase 2 OS=Danio rerio GN=desi2 PE=2 SV=1	sp|Q6DC39|DESI2_DANRE	Uncharacterized protein OS=Xiphophorus maculatus GN=DESI2 PE=4 SV=1	M4AEG9_XIPMA	scaffold_286:370351-376315	K_48h	K_BC	OK	6.00965	1.77967	-1.75567	-2.18718	0.0126	0.0278846	yes
XLOC_019903	evm.TU.scaffold_6.63	PREDICTED: inactive rhomboid protein 1-like isoform X3 [Maylandia zebra]	Inactive rhomboid protein 1 OS=Danio rerio GN=rhbdf1 PE=2 SV=1	sp|Q6GMF8|RHDF1_DANRE	Uncharacterized protein (Fragment) OS=Oreochromis niloticus GN=LOC100703856 PE=4 SV=1	I3KUU1_ORENI	scaffold_6:885398-899744	K_48h	K_BC	OK	45.6126	13.5404	-1.75216	-16.2541	5e-05	0.000183133	yes
XLOC_021909	evm.TU.scaffold_76.36	PREDICTED: chondroitin sulfate synthase 3 isoform X1 [Oreochromis niloticus]	Chondroitin sulfate synthase 3 OS=Homo sapiens GN=CHSY3 PE=2 SV=3	sp|Q70JA7|CHSS3_HUMAN	Uncharacterized protein OS=Oreochromis niloticus GN=chsy3 PE=4 SV=1	I3JZ41_ORENI	scaffold_76:675367-680441	K_48h	K_BC	OK	2.14753	0.638413	-1.75012	-3.31544	0.00035	0.00112613	yes
XLOC_022122	evm.TU.scaffold_78.71	PREDICTED: receptor-type tyrosine-protein phosphatase delta isoform X1 [Oreochromis niloticus]	Receptor-type tyrosine-protein phosphatase S OS=Homo sapiens GN=PTPRS PE=1 SV=3	sp|Q13332|PTPRS_HUMAN	Uncharacterized protein OS=Gasterosteus aculeatus PE=4 SV=1	G3P1Y4_GASAC	scaffold_78:1150697-1285238	K_48h	K_BC	OK	3.92831	1.17228	-1.7446	-9.46355	5e-05	0.000183133	yes
XLOC_011107	evm.TU.scaffold_262.4	PREDICTED: G-protein coupled receptor family C group 6 member A-like [Takifugu rubripes]	G-protein coupled receptor family C group 6 member A OS=Danio rerio GN=gprc6a PE=1 SV=1	sp|Q5U9X3|GPC6A_DANRE	Uncharacterized protein OS=Gasterosteus aculeatus PE=3 SV=1	G3PF67_GASAC	scaffold_262:43358-49578	K_48h	K_BC	OK	9.98742	2.98067	-1.74448	-9.10228	5e-05	0.000183133	yes
XLOC_016920	evm.TU.scaffold_42.76	PREDICTED: complement C4-B-like [Oreochromis niloticus]	Complement C4-B OS=Mus musculus GN=C4b PE=1 SV=3	sp|P01029|CO4B_MOUSE	Uncharacterized protein (Fragment) OS=Gasterosteus aculeatus PE=4 SV=1	G3NYX1_GASAC	scaffold_42:916415-930307	K_48h	K_BC	OK	67.1433	20.0847	-1.74115	-27.7198	5e-05	0.000183133	yes
XLOC_013078	evm.TU.scaffold_305.7	PREDICTED: pleckstrin homology-like domain family B member 1-like isoform X1 [Oreochromis niloticus]	Pleckstrin homology-like domain family B member 1 OS=Mus musculus GN=Phldb1 PE=1 SV=1	sp|Q6PDH0|PHLB1_MOUSE	Uncharacterized protein OS=Oreochromis niloticus PE=4 SV=1	I3KBV9_ORENI	scaffold_305:122468-189708	K_48h	K_BC	OK	1.39866	0.419016	-1.73897	-3.96366	5e-05	0.000183133	yes
XLOC_007482	evm.TU.scaffold_190.61	PREDICTED: tumor necrosis factor ligand superfamily member 12-like [Takifugu rubripes]	Tumor necrosis factor ligand superfamily member 12 OS=Mus musculus GN=Tnfsf12 PE=2 SV=2	sp|O54907|TNF12_MOUSE	Uncharacterized protein OS=Takifugu rubripes GN=LOC101074119 PE=4 SV=1	H2UMX3_TAKRU	scaffold_190:706776-715775	K_48h	K_BC	OK	62.252	18.7263	-1.73305	-11.7795	5e-05	0.000183133	yes
XLOC_008847	evm.TU.scaffold_214.15	PREDICTED: protein phosphatase 1 regulatory subunit 1B-like isoform X1 [Oreochromis niloticus]	Protein phosphatase 1 regulatory subunit 1B (Fragment) OS=Sus scrofa GN=PPP1R1B PE=2 SV=1	sp|Q29277|PPR1B_PIG	Uncharacterized protein OS=Oreochromis niloticus GN=PPP1R1B (1 of 2) PE=4 SV=1	I3IXE4_ORENI	scaffold_214:165640-177697	K_48h	K_BC	OK	4.50711	1.36021	-1.72837	-3.83121	5e-05	0.000183133	yes
XLOC_019100	evm.TU.scaffold_53.67	PREDICTED: tetraspanin-2-like [Oreochromis niloticus]	CD9 antigen OS=Mus musculus GN=Cd9 PE=1 SV=2	sp|P40240|CD9_MOUSE	Uncharacterized protein (Fragment) OS=Gasterosteus aculeatus GN=TSPAN2 (1 of 2) PE=4 SV=1	G3P5Y8_GASAC	scaffold_53:1262822-1274676	K_48h	K_BC	OK	17.967	5.44083	-1.72345	-4.36671	0.0001	0.000351669	yes
XLOC_016855	evm.TU.scaffold_42.131	PREDICTED: metalloreductase STEAP4-like [Xiphophorus maculatus]	Metalloreductase STEAP4 OS=Homo sapiens GN=STEAP4 PE=1 SV=1	sp|Q687X5|STEA4_HUMAN	Uncharacterized protein OS=Xiphophorus maculatus GN=STEAP4 (1 of 2) PE=4 SV=1	M4AIZ7_XIPMA	scaffold_42:1733212-1740537	K_48h	K_BC	OK	108.031	32.7569	-1.72158	-18.3335	5e-05	0.000183133	yes
XLOC_016976	evm.TU.scaffold_420.6	C-C motif chemokine 19 precursor [Anoplopoma fimbria]	C-C motif chemokine 19 OS=Mus musculus GN=Ccl19 PE=1 SV=1	sp|O70460|CCL19_MOUSE	C-C motif chemokine 19 OS=Anoplopoma fimbria GN=CCL19 PE=4 SV=1	C3KGZ7_ANOFI	scaffold_420:81678-85464	K_48h	K_BC	OK	95.9717	29.2028	-1.7165	-9.69552	5e-05	0.000183133	yes
XLOC_004269	evm.TU.scaffold_142.2	PREDICTED: ras guanyl-releasing protein 3-like isoform X1 [Maylandia zebra] ref|XP_004574468.1| PREDICTED: ras guanyl-releasing protein 3-like isoform X2 [Maylandia zebra]	Ras guanyl-releasing protein 3 OS=Homo sapiens GN=RASGRP3 PE=2 SV=1	sp|Q8IV61|GRP3_HUMAN	Uncharacterized protein (Fragment) OS=Gasterosteus aculeatus GN=RASGRP3 PE=4 SV=1	G3NCC6_GASAC	scaffold_142:6053-24299	K_48h	K_BC	OK	7.32026	2.22929	-1.71531	-5.91917	5e-05	0.000183133	yes
XLOC_019535	evm.TU.scaffold_56.38	PREDICTED: collagen alpha-1(XXVII) chain A-like [Oreochromis niloticus]	Collagen alpha-1(XXVII) chain A OS=Danio rerio GN=col27a1a PE=2 SV=1	sp|C7DZK3|CRA1A_DANRE	Uncharacterized protein (Fragment) OS=Gasterosteus aculeatus GN=COL27A1 (1 of 2) PE=4 SV=1	G3PUB4_GASAC	scaffold_56:695065-765443	K_48h	K_BC	OK	1.25648	0.383396	-1.71248	-4.61671	5e-05	0.000183133	yes
XLOC_003216	evm.TU.scaffold_129.52	PREDICTED: voltage-dependent calcium channel subunit alpha-2/delta-2-like isoform X3 [Oreochromis niloticus]	Voltage-dependent calcium channel subunit alpha-2/delta-2 OS=Rattus norvegicus GN=Cacna2d2 PE=2 SV=1	sp|Q8CFG6|CA2D2_RAT	Uncharacterized protein OS=Oreochromis niloticus GN=CACNA2D2 (1 of 2) PE=4 SV=1	I3J821_ORENI	scaffold_129:638914-772313	K_48h	K_BC	OK	5.58537	1.70668	-1.71046	-6.47069	5e-05	0.000183133	yes
XLOC_018836	evm.TU.scaffold_51.19	PREDICTED: leucine rich adaptor protein 1-like isoform X1 [Pundamilia nyererei] ref|XP_005743088.1| PREDICTED: leucine rich adaptor protein 1-like isoform X2 [Pundamilia nyererei] ref|XP_005930924.1| PREDICTED: leucine rich adaptor protein 1-like isoform X1 [Haplochromis burtoni] ref|XP_005930925.1| PREDICTED: leucine rich adaptor protein 1-like isoform X2 [Haplochromis burtoni]	Leucine rich adaptor protein 1-like OS=Mus musculus GN=Lurap1l PE=1 SV=1	sp|Q8K2P1|LUR1L_MOUSE	Uncharacterized protein OS=Oreochromis niloticus GN=LOC100711046 PE=4 SV=1	I3JL16_ORENI	scaffold_51:606536-609901	K_48h	K_BC	OK	20.3701	6.26844	-1.70028	-4.44548	5e-05	0.000183133	yes
XLOC_011085	evm.TU.scaffold_261.29	PREDICTED: 1-phosphatidylinositol 4,5-bisphosphate phosphodiesterase epsilon-1-like isoform X3 [Pundamilia nyererei]	1-phosphatidylinositol 4,5-bisphosphate phosphodiesterase epsilon-1 OS=Rattus norvegicus GN=Plce1 PE=1 SV=1	sp|Q99P84|PLCE1_RAT	'1-phosphatidylinositol-4,5-bisphosphate phosphodiesterase epsilon-1' OS=Dicentrarchus labrax GN=PLCE1 PE=4 SV=1	E6ZH94_DICLA	scaffold_261:442092-485027	K_48h	K_BC	OK	2.7626	0.851901	-1.69727	-6.61829	5e-05	0.000183133	yes
XLOC_007844	evm.TU.scaffold_2.201	PREDICTED: TOX high mobility group box family member 3-like [Maylandia zebra]	TOX high mobility group box family member 3 OS=Homo sapiens GN=TOX3 PE=1 SV=2	sp|O15405|TOX3_HUMAN	Uncharacterized protein OS=Oreochromis niloticus GN=TOX3 PE=4 SV=1	I3J3V4_ORENI	scaffold_2:3738811-3749267	K_48h	K_BC	OK	2.34923	0.724688	-1.69676	-3.42754	0.0006	0.00184281	yes
XLOC_000600	evm.TU.scaffold_1.184	heat shock protein beta-1 [Thunnus orientalis]	Heat shock protein beta-1 OS=Poeciliopsis lucida GN=hspb1 PE=2 SV=1	sp|O13224|HSPB1_POELU	Heat shock protein beta-1 OS=Thunnus orientalis GN=hspb1 PE=3 SV=1	C4B4U5_THUOR	scaffold_1:3333474-3358179	K_48h	K_BC	OK	24.289	7.50429	-1.69452	-3.56426	5e-05	0.000183133	yes
XLOC_015214	evm.TU.scaffold_369.23	PREDICTED: fibulin-5-like [Maylandia zebra]	Fibulin-5 OS=Homo sapiens GN=FBLN5 PE=1 SV=1	sp|Q9UBX5|FBLN5_HUMAN	Uncharacterized protein OS=Gasterosteus aculeatus GN=FBLN5 PE=4 SV=1	G3PF37_GASAC	scaffold_369:250360-259624	K_48h	K_BC	OK	228.305	70.5853	-1.69352	-25.9278	5e-05	0.000183133	yes
XLOC_020316	evm.TU.scaffold_62.84	PREDICTED: interferon-inducible GTPase 5-like [Oreochromis niloticus]	Interferon-inducible GTPase 5 OS=Rattus norvegicus GN=Irgc PE=2 SV=1	sp|Q6AYF9|IIGP5_RAT	Uncharacterized protein OS=Xiphophorus maculatus GN=IRGC PE=4 SV=1	M4B0L5_XIPMA	scaffold_62:1238773-1239913	K_48h	K_BC	OK	2.56839	0.794166	-1.69335	-2.21926	0.0177	0.0374299	yes
XLOC_004709	evm.TU.scaffold_15.192	PREDICTED: suppression of tumorigenicity 5 protein-like [Neolamprologus brichardi]	Suppression of tumorigenicity 5 protein OS=Mus musculus GN=St5 PE=2 SV=1	sp|Q924W7|ST5_MOUSE	Uncharacterized protein OS=Oreochromis niloticus GN=LOC100693420 PE=4 SV=1	I3JFP3_ORENI	scaffold_15:3323657-3354633	K_48h	K_BC	OK	54.8619	16.996	-1.69061	-21.2134	5e-05	0.000183133	yes
XLOC_019545	evm.TU.scaffold_56.57	PREDICTED: thrombospondin-4-B-like [Maylandia zebra]	Thrombospondin-4-B OS=Danio rerio GN=thbs4b PE=2 SV=1	sp|Q8JGW0|TSP4B_DANRE	Uncharacterized protein (Fragment) OS=Oreochromis niloticus GN=THBS4 (1 of 2) PE=4 SV=1	I3JKV6_ORENI	scaffold_56:1016652-1038421	K_48h	K_BC	OK	1.83968	0.570857	-1.68825	-4.15581	5e-05	0.000183133	yes
XLOC_022957	evm.TU.scaffold_87.55	PREDICTED: PDZ and LIM domain protein 4-like [Oreochromis niloticus]	PDZ and LIM domain protein 4 OS=Gallus gallus GN=PDLIM4 PE=2 SV=1	sp|Q9PW72|PDLI4_CHICK	Chromosome 7 SCAF14966, whole genome shotgun sequence OS=Tetraodon nigroviridis GN=GSTENG00026658001 PE=4 SV=1	Q4RZ46_TETNG	scaffold_87:1300517-1337941	K_48h	K_BC	OK	93.2829	28.9504	-1.68803	-21.2778	5e-05	0.000183133	yes
XLOC_017353	evm.TU.scaffold_44.39	PREDICTED: cadherin-2-like [Takifugu rubripes]	Cadherin-2 OS=Danio rerio GN=cdh2 PE=2 SV=2	sp|Q90275|CADH2_DANRE			scaffold_44:551516-560565	K_48h	K_BC	OK	9.02492	2.8019	-1.68751	-4.50796	5e-05	0.000183133	yes
XLOC_013372	evm.TU.scaffold_312.14	PREDICTED: 5'-AMP-activated protein kinase subunit gamma-2-like isoform X4 [Haplochromis burtoni]	5'-AMP-activated protein kinase subunit gamma-2 OS=Mus musculus GN=Prkag2 PE=1 SV=2	sp|Q91WG5|AAKG2_MOUSE	Uncharacterized protein (Fragment) OS=Oreochromis niloticus GN=PRKAG3 (1 of 2) PE=4 SV=1	I3K2M3_ORENI	scaffold_312:135826-138742	K_48h	K_BC	OK	3.17578	0.986854	-1.6862	-2.12381	0.01955	0.04084	yes
XLOC_004258	evm.TU.scaffold_142.41	PREDICTED: heat shock 70 kDa protein 12A-like isoform X4 [Oreochromis niloticus]	Heat shock 70 kDa protein 12A OS=Mus musculus GN=Hspa12a PE=1 SV=1	sp|Q8K0U4|HS12A_MOUSE	Uncharacterized protein (Fragment) OS=Oreochromis niloticus GN=LOC100705357 PE=4 SV=1	I3JRJ7_ORENI	scaffold_142:657052-679555	K_48h	K_BC	OK	2.83874	0.882854	-1.685	-3.87175	5e-05	0.000183133	yes
XLOC_001806	evm.TU.scaffold_11.122	PREDICTED: cortactin-binding protein 2-like [Maylandia zebra]	Cortactin-binding protein 2 OS=Ornithorhynchus anatinus GN=CTTNBP2 PE=3 SV=1	sp|Q07DZ5|CTTB2_ORNAN	Uncharacterized protein OS=Tetraodon nigroviridis GN=CTTNBP2 PE=4 SV=1	H3DF60_TETNG	scaffold_11:1892344-1908102	K_48h	K_BC	OK	4.00819	1.24832	-1.68296	-4.53137	5e-05	0.000183133	yes
XLOC_017977	evm.TU.scaffold_47.25	PREDICTED: growth arrest-specific protein 1-like [Maylandia zebra] ref|XP_005929830.1| PREDICTED: growth arrest-specific protein 1-like [Haplochromis burtoni]	Growth arrest-specific protein 1 OS=Mus musculus GN=Gas1 PE=2 SV=2	sp|Q01721|GAS1_MOUSE	Uncharacterized protein OS=Oreochromis niloticus GN=GAS1 (2 of 2) PE=4 SV=1	I3KXG7_ORENI	scaffold_47:630697-631474	K_48h	K_BC	OK	96.4284	30.1049	-1.67946	-11.5313	5e-05	0.000183133	yes
XLOC_023445	evm.TU.scaffold_92.15	PREDICTED: proteasome subunit alpha type-4-like [Oryzias latipes]	Proteasome subunit alpha type-4 OS=Mus musculus GN=Psma4 PE=1 SV=1	sp|Q9R1P0|PSA4_MOUSE	Proteasome subunit alpha type OS=Oryzias latipes GN=LOC101164216 PE=3 SV=1	H2L7M2_ORYLA	scaffold_92:303440-311800	K_48h	K_BC	OK	135.73	42.4224	-1.67784	-14.5716	5e-05	0.000183133	yes
XLOC_017168	evm.TU.scaffold_43.215	PREDICTED: atypical chemokine receptor 4-like [Neolamprologus brichardi]	C-C chemokine receptor type 11 OS=Bos taurus GN=CCRL1 PE=2 SV=1	sp|P35350|CCRL1_BOVIN	Uncharacterized protein (Fragment) OS=Oreochromis niloticus GN=CCRL1 (2 of 2) PE=3 SV=1	I3KZK2_ORENI	scaffold_43:2635995-2637111	K_48h	K_BC	OK	5.26844	1.649	-1.67578	-3.08881	0.0029	0.00760616	yes
XLOC_019370	evm.TU.scaffold_55.81	PREDICTED: fibrinogen-like protein 1-like [Haplochromis burtoni]	Fibrinogen-like protein 1 OS=Bos taurus GN=FGL1 PE=2 SV=1	sp|Q3SZZ7|FGL1_BOVIN	Uncharacterized protein OS=Oreochromis niloticus GN=LOC100701008 PE=4 SV=1	I3JAV2_ORENI	scaffold_55:1527699-1530092	K_48h	K_BC	OK	26.3543	8.29087	-1.66844	-7.04323	5e-05	0.000183133	yes
XLOC_023751	evm.TU.scaffold_96.6	PREDICTED: frizzled-2-like [Pundamilia nyererei]	Frizzled-2 OS=Xenopus laevis GN=fzd2 PE=2 SV=1	sp|Q9PUU6|FZD2_XENLA	Uncharacterized protein (Fragment) OS=Oreochromis niloticus GN=LOC100704773 PE=4 SV=1	I3KYN8_ORENI	scaffold_96:70628-72260	K_48h	K_BC	OK	6.67912	2.11275	-1.66054	-4.59493	5e-05	0.000183133	yes
XLOC_005856	evm.TU.scaffold_167.31	PREDICTED: transmembrane protein 26-like [Danio rerio]	Transmembrane protein 26 OS=Homo sapiens GN=TMEM26 PE=1 SV=1	sp|Q6ZUK4|TMM26_HUMAN	Uncharacterized protein OS=Danio rerio GN=CU638868.1 PE=4 SV=1	E7F255_DANRE	scaffold_167:789084-792954	K_48h	K_BC	OK	15.6283	4.96329	-1.6548	-4.53673	5e-05	0.000183133	yes
XLOC_008968	evm.TU.scaffold_217.14	PREDICTED: myelin protein zero-like protein 2-like [Xiphophorus maculatus]	Myelin protein zero-like protein 2 OS=Homo sapiens GN=MPZL2 PE=1 SV=1	sp|O60487|MPZL2_HUMAN	Uncharacterized protein (Fragment) OS=Xiphophorus maculatus GN=MPZL2 (1 of 2) PE=4 SV=1	M3ZL46_XIPMA	scaffold_217:158198-160411	K_48h	K_BC	OK	23.4452	7.46291	-1.65148	-5.07098	5e-05	0.000183133	yes
XLOC_017153	evm.TU.scaffold_43.172	PREDICTED: chemokine XC receptor 1-like [Oreochromis niloticus]	Chemokine XC receptor 1 OS=Homo sapiens GN=XCR1 PE=1 SV=1	sp|P46094|XCR1_HUMAN	Uncharacterized protein OS=Oreochromis niloticus GN=XCR1 (2 of 2) PE=3 SV=1	I3L032_ORENI	scaffold_43:2095383-2096430	K_48h	K_BC	OK	18.6991	5.95615	-1.65051	-5.60526	5e-05	0.000183133	yes
XLOC_014531	evm.TU.scaffold_348.14	PREDICTED: coagulation factor XIII A chain-like [Oreochromis niloticus]	Coagulation factor XIII A chain OS=Mus musculus GN=F13a1 PE=2 SV=3	sp|Q8BH61|F13A_MOUSE	Uncharacterized protein OS=Oreochromis niloticus GN=F13A1 (3 of 3) PE=4 SV=1	I3K6U6_ORENI	scaffold_348:162443-180598	K_48h	K_BC	OK	2.95933	0.942967	-1.64999	-4.48471	5e-05	0.000183133	yes
XLOC_010243	evm.TU.scaffold_241.27	PREDICTED: cadherin-6-like [Takifugu rubripes]	Cadherin-6 OS=Homo sapiens GN=CDH6 PE=1 SV=1	sp|P55285|CADH6_HUMAN	Uncharacterized protein (Fragment) OS=Takifugu rubripes GN=LOC101070706 PE=3 SV=1	H2TZ24_TAKRU	scaffold_241:332644-358568	K_48h	K_BC	OK	1.46404	0.467279	-1.6476	-2.28187	0.0063	0.0151352	yes
XLOC_020021	evm.TU.scaffold_6.65	Forkhead box protein J1-A [Dicentrarchus labrax]	Forkhead box protein J1-A OS=Xenopus laevis GN=foxj1-a PE=2 SV=1	sp|Q708W2|FXJ1A_XENLA	Forkhead box protein J1-A OS=Dicentrarchus labrax GN=FOXJ1-A PE=4 SV=1	E6ZGN5_DICLA	scaffold_6:930795-932968	K_48h	K_BC	OK	1.84444	0.591814	-1.63997	-2.20095	0.013	0.0286469	yes
XLOC_005147	evm.TU.scaffold_156.44	cGMP-dependent protein kinase I beta [Oryzias latipes]	cGMP-dependent protein kinase 1 OS=Bos taurus GN=PRKG1 PE=1 SV=2	sp|P00516|KGP1_BOVIN	cGMP-dependent protein kinase OS=Oryzias latipes GN=prkg1 PE=3 SV=1	H2LPG9_ORYLA	scaffold_156:793753-797790	K_48h	K_BC	OK	5.3916	1.73002	-1.63992	-2.39746	0.0083	0.0193295	yes
XLOC_015393	evm.TU.scaffold_373.14	PREDICTED: cdc42-interacting protein 4 homolog isoform 2 [Takifugu rubripes]	Cdc42-interacting protein 4 homolog OS=Danio rerio GN=trip10 PE=2 SV=1	sp|Q5U3Q6|CIP4_DANRE	Chromosome 3 SCAF15050, whole genome shotgun sequence. (Fragment) OS=Tetraodon nigroviridis GN=GSTENG00034379001 PE=4 SV=1	Q4RHE9_TETNG	scaffold_373:238183-254729	K_48h	K_BC	OK	12.2167	3.92034	-1.6398	-8.22961	5e-05	0.000183133	yes
XLOC_009272	evm.TU.scaffold_222.12	PREDICTED: MTSS1-like protein-like isoform X2 [Oreochromis niloticus]	MTSS1-like protein OS=Mus musculus GN=Mtss1l PE=1 SV=1	sp|Q6P9S0|MTSSL_MOUSE	Uncharacterized protein OS=Oreochromis niloticus GN=MTSS1L (2 of 2) PE=4 SV=1	I3JW59_ORENI	scaffold_222:216105-248818	K_48h	K_BC	OK	35.9161	11.5281	-1.63947	-18.6156	5e-05	0.000183133	yes
XLOC_004964	evm.TU.scaffold_153.44	PREDICTED: G-protein coupled receptor 64-like [Oreochromis niloticus]	Probable G-protein coupled receptor 97 OS=Mus musculus GN=Gpr97 PE=2 SV=3	sp|Q8R0T6|GPR97_MOUSE	Uncharacterized protein OS=Danio rerio GN=si:ch211-119b12.8 PE=4 SV=1	F1R9B1_DANRE	scaffold_153:531172-538968	K_48h	K_BC	OK	1.6946	0.544177	-1.6388	-2.54019	0.00665	0.0158713	yes
XLOC_003499	evm.TU.scaffold_130.1	PREDICTED: uncharacterized protein LOC102781805 [Neolamprologus brichardi]			Uncharacterized protein OS=Oreochromis niloticus PE=4 SV=1	I3KDH8_ORENI	scaffold_130:203-2667	K_48h	K_BC	OK	5.17907	1.66506	-1.63712	-2.67775	0.00415	0.0104769	yes
XLOC_003887	evm.TU.scaffold_138.28	PREDICTED: reticulon-4 receptor-like [Oreochromis niloticus]	Reticulon-4 receptor OS=Rattus norvegicus GN=Rtn4r PE=1 SV=2	sp|Q99M75|RTN4R_RAT	Uncharacterized protein OS=Oreochromis niloticus GN=LOC100704010 PE=4 SV=1	I3JWX8_ORENI	scaffold_138:332382-343036	K_48h	K_BC	OK	7.45622	2.39969	-1.6356	-6.19158	5e-05	0.000183133	yes
XLOC_009423	evm.TU.scaffold_227.20	PREDICTED: SLIT-ROBO Rho GTPase-activating protein 3 isoform X1 [Poecilia formosa] ref|XP_007570471.1| PREDICTED: SLIT-ROBO Rho GTPase-activating protein 3 isoform X1 [Poecilia formosa]	SLIT-ROBO Rho GTPase-activating protein 3 OS=Homo sapiens GN=SRGAP3 PE=1 SV=3	sp|O43295|SRGP3_HUMAN	Uncharacterized protein (Fragment) OS=Xiphophorus maculatus PE=4 SV=1	M3ZH10_XIPMA	scaffold_227:381146-425357	K_48h	K_BC	OK	4.71088	1.51838	-1.63346	-6.33541	5e-05	0.000183133	yes
XLOC_017926	evm.TU.scaffold_47.58	PREDICTED: dimethylglycine dehydrogenase, mitochondrial [Poecilia formosa]	Dimethylglycine dehydrogenase, mitochondrial OS=Rattus norvegicus GN=Dmgdh PE=1 SV=1	sp|Q63342|M2GD_RAT	Uncharacterized protein OS=Oreochromis niloticus GN=dmgdh PE=3 SV=1	I3JKB5_ORENI	scaffold_47:1173072-1189437	K_48h	K_BC	OK	60.4961	19.5055	-1.63296	-18.7318	5e-05	0.000183133	yes
XLOC_019496	evm.TU.scaffold_56.77	PREDICTED: guanine nucleotide-binding protein G(I)/G(S)/G(O) subunit gamma-10-like [Xiphophorus maculatus] ref|XP_007558932.1| PREDICTED: guanine nucleotide-binding protein G(I)/G(S)/G(O) subunit gamma-10 [Poecilia formosa]	Guanine nucleotide-binding protein G(I)/G(S)/G(O) subunit gamma-10 OS=Homo sapiens GN=GNG10 PE=1 SV=1	sp|P50151|GBG10_HUMAN	Guanine nucleotide-binding protein subunit gamma OS=Xiphophorus maculatus GN=GNG10 PE=3 SV=1	M4AGS3_XIPMA	scaffold_56:1388922-1389777	K_48h	K_BC	OK	920.076	297.107	-1.63077	-2.83373	0.00145	0.00409327	yes
XLOC_018821	evm.TU.scaffold_51.51	PREDICTED: receptor-type tyrosine-protein phosphatase delta-like isoform X13 [Oreochromis niloticus]	Receptor-type tyrosine-protein phosphatase delta OS=Homo sapiens GN=PTPRD PE=1 SV=2	sp|P23468|PTPRD_HUMAN	Uncharacterized protein (Fragment) OS=Gasterosteus aculeatus PE=4 SV=1	G3Q7F6_GASAC	scaffold_51:976532-1043777	K_48h	K_BC	OK	14.4035	4.65735	-1.62884	-14.3115	5e-05	0.000183133	yes
XLOC_007977	evm.TU.scaffold_2.315	PREDICTED: Y+L amino acid transporter 2-like [Neolamprologus brichardi]	Y+L amino acid transporter 2 OS=Danio rerio GN=slc7a6 PE=2 SV=1	sp|Q59I64|YLAT2_DANRE	Uncharacterized protein OS=Oreochromis niloticus GN=LOC100705016 PE=4 SV=1	I3J538_ORENI	scaffold_2:6174082-6176916	K_48h	K_BC	OK	8.25897	2.67132	-1.62841	-4.80527	5e-05	0.000183133	yes
XLOC_003561	evm.TU.scaffold_131.23	PREDICTED: transmembrane protein 132E [Oreochromis niloticus]	Transmembrane protein 132E OS=Homo sapiens GN=TMEM132E PE=2 SV=1	sp|Q6IEE7|T132E_HUMAN	Uncharacterized protein OS=Oreochromis niloticus PE=4 SV=1	I3K6F1_ORENI	scaffold_131:382089-474062	K_48h	K_BC	OK	4.57463	1.48129	-1.6268	-5.88196	5e-05	0.000183133	yes
XLOC_015447	evm.TU.scaffold_377.3	PREDICTED: dehydrogenase/reductase SDR family member on chromosome X-like [Poecilia formosa]	Dehydrogenase/reductase SDR family member on chromosome X OS=Homo sapiens GN=DHRSX PE=2 SV=2	sp|Q8N5I4|DHRSX_HUMAN	Uncharacterized protein OS=Xiphophorus maculatus GN=DHRSX (1 of 2) PE=4 SV=1	M4AWQ2_XIPMA	scaffold_377:32357-41142	K_48h	K_BC	OK	9.92313	3.23152	-1.61858	-3.89212	5e-05	0.000183133	yes
XLOC_005631	evm.TU.scaffold_162.6	PREDICTED: sodium channel protein type 4 subunit alpha B-like, partial [Oreochromis niloticus]	Sodium channel protein type 4 subunit alpha B OS=Takifugu rubripes GN=scn4ab PE=3 SV=1	sp|Q2XVR6|SC4AB_TAKRU	Uncharacterized protein OS=Takifugu rubripes GN=SCN4A (2 of 2) PE=3 SV=1	H2RLK4_TAKRU	scaffold_162:70635-84208	K_48h	K_BC	OK	27.9016	9.0951	-1.61719	-13.5196	5e-05	0.000183133	yes
XLOC_003799	evm.TU.scaffold_136.68	PREDICTED: rho-related GTP-binding protein RhoU-like [Takifugu rubripes]	Rho-related GTP-binding protein RhoU OS=Bos taurus GN=RHOU PE=2 SV=1	sp|A5D7J5|RHOU_BOVIN	Uncharacterized protein (Fragment) OS=Takifugu rubripes GN=RHOU (1 of 2) PE=3 SV=1	H2SX31_TAKRU	scaffold_136:1216306-1218657	K_48h	K_BC	OK	8.02769	2.61908	-1.61592	-3.23322	0.001	0.0029244	yes
XLOC_012307	evm.TU.scaffold_293.32	PREDICTED: myc target protein 1 homolog [Poecilia formosa]	Myc target protein 1 homolog OS=Danio rerio GN=myct1 PE=3 SV=1	sp|Q5SNQ9|MYCT1_DANRE	Uncharacterized protein OS=Xiphophorus maculatus GN=MYCT1 (2 of 2) PE=4 SV=1	M4ALY8_XIPMA	scaffold_293:402772-404372	K_48h	K_BC	OK	20.6286	6.73558	-1.61477	-3.90645	5e-05	0.000183133	yes
XLOC_010362	evm.TU.scaffold_246.9	PREDICTED: DENN domain-containing protein 2A isoform X1 [Oreochromis niloticus]	DENN domain-containing protein 2A OS=Homo sapiens GN=DENND2A PE=2 SV=4	sp|Q9ULE3|DEN2A_HUMAN	Uncharacterized protein OS=Oreochromis niloticus GN=DENND2A (2 of 2) PE=4 SV=1	I3KIW4_ORENI	scaffold_246:146851-176977	K_48h	K_BC	OK	18.3919	6.00533	-1.61475	-14.4088	5e-05	0.000183133	yes
XLOC_020543	evm.TU.scaffold_64.20	PREDICTED: transcription factor 21-like [Neolamprologus brichardi]	Transcription factor 21 OS=Danio rerio GN=tcf21 PE=2 SV=1	sp|Q32PV5|TCF21_DANRE	Basic helix-loop-helix protein 21 OS=Oreochromis niloticus GN=TCF21 PE=2 SV=1	F6MFD2_ORENI	scaffold_64:306224-307434	K_48h	K_BC	OK	325.801	106.457	-1.61371	-15.7911	5e-05	0.000183133	yes
XLOC_001786	evm.TU.scaffold_11.47	PREDICTED: sodium-dependent neutral amino acid transporter B(0)AT2-like [Oryzias latipes]	Sodium-dependent neutral amino acid transporter B(0)AT2 OS=Homo sapiens GN=SLC6A15 PE=1 SV=1	sp|Q9H2J7|S6A15_HUMAN	Transporter OS=Gasterosteus aculeatus GN=SLC6A15 PE=3 SV=1	G3P4U6_GASAC	scaffold_11:726238-744199	K_48h	K_BC	OK	4.11627	1.34715	-1.61143	-5.479	5e-05	0.000183133	yes
XLOC_019134	evm.TU.scaffold_531.1	PREDICTED: uncharacterized protein LOC102080835 [Oreochromis niloticus]					scaffold_531:65-1607	K_48h	K_BC	OK	39.9155	13.0667	-1.61105	-11.3261	5e-05	0.000183133	yes
XLOC_015578	evm.TU.scaffold_38.103	PREDICTED: uncharacterized protein LOC100151013 [Danio rerio]			Uncharacterized protein OS=Danio rerio GN=si:ch211-198c19.1 PE=4 SV=1	E7EYW9_DANRE	scaffold_38:1556711-1557236	K_48h	K_BC	OK	298.739	98.1958	-1.60515	-14.1649	5e-05	0.000183133	yes
XLOC_002439	evm.TU.scaffold_118.65	PREDICTED: heparan sulfate glucosamine 3-O-sulfotransferase 3B1-like [Oreochromis niloticus]	Heparan sulfate glucosamine 3-O-sulfotransferase 3B1 OS=Homo sapiens GN=HS3ST3B1 PE=1 SV=1	sp|Q9Y662|HS3SB_HUMAN	Uncharacterized protein OS=Oreochromis niloticus GN=LOC100710426 PE=4 SV=1	I3JMF0_ORENI	scaffold_118:856194-904746	K_48h	K_BC	OK	38.6269	12.7438	-1.59981	-15.754	5e-05	0.000183133	yes
XLOC_006920	evm.TU.scaffold_181.49	hypothetical protein EGK_01256 [Macaca mulatta]	Putative PIP5K1A and PSMD4-like protein OS=Homo sapiens GN=PIPSL PE=5 SV=1	sp|A2A3N6|PIPSL_HUMAN	Uncharacterized protein (Fragment) OS=Oryzias latipes GN=LOC101173089 PE=4 SV=1	H2M0M9_ORYLA	scaffold_181:586809-612055	K_48h	K_BC	OK	227.659	75.1268	-1.59948	-47.1332	5e-05	0.000183133	yes
XLOC_015346	evm.TU.scaffold_370.16	PREDICTED: E3 ubiquitin/ISG15 ligase TRIM25-like isoform X1 [Haplochromis burtoni]	E3 ubiquitin/ISG15 ligase TRIM25 OS=Mus musculus GN=Trim25 PE=2 SV=2	sp|Q61510|TRI25_MOUSE	Uncharacterized protein OS=Oreochromis niloticus GN=LOC100708566 PE=4 SV=1	I3KJL9_ORENI	scaffold_370:249966-258392	K_48h	K_BC	OK	3.94407	1.30246	-1.59845	-4.03298	5e-05	0.000183133	yes
XLOC_007003	evm.TU.scaffold_183.9	PREDICTED: tripartite motif-containing protein 3-like isoform X1 [Maylandia zebra] ref|XP_004550150.1| PREDICTED: tripartite motif-containing protein 3-like isoform X2 [Maylandia zebra] ref|XP_004550151.1| PREDICTED: tripartite motif-containing protein 3-like isoform X3 [Maylandia zebra] ref|XP_004550152.1| PREDICTED: tripartite motif-containing protein 3-like isoform X4 [Maylandia zebra] ref|XP_…	Tripartite motif-containing protein 3 OS=Mus musculus GN=Trim3 PE=1 SV=1	sp|Q9R1R2|TRIM3_MOUSE	Uncharacterized protein OS=Oreochromis niloticus GN=TRIM3 (1 of 2) PE=4 SV=1	I3JAG9_ORENI	scaffold_183:191928-204169	K_48h	K_BC	OK	6.78933	2.24427	-1.59703	-6.15112	5e-05	0.000183133	yes
XLOC_020694	evm.TU.scaffold_65.114	PREDICTED: pleckstrin homology-like domain, family B, member 2 isoform X2 [Oreochromis niloticus]	Pleckstrin homology-like domain family B member 2 OS=Homo sapiens GN=PHLDB2 PE=1 SV=2	sp|Q86SQ0|PHLB2_HUMAN	Uncharacterized protein OS=Xiphophorus maculatus GN=PHLDB2 (2 of 2) PE=4 SV=1	M4AF74_XIPMA	scaffold_65:1534012-1559098	K_48h	K_BC	OK	1.67239	0.553414	-1.59548	-4.58205	5e-05	0.000183133	yes
XLOC_022528	evm.TU.scaffold_81.53	PREDICTED: deoxyribonuclease-2-beta-like [Pundamilia nyererei]	Deoxyribonuclease-2-beta OS=Homo sapiens GN=DNASE2B PE=2 SV=1	sp|Q8WZ79|DNS2B_HUMAN	Uncharacterized protein OS=Gasterosteus aculeatus GN=DNASE2B PE=4 SV=1	G3P585_GASAC	scaffold_81:791082-795362	K_48h	K_BC	OK	11.8387	3.918	-1.59532	-4.53083	5e-05	0.000183133	yes
XLOC_015773	evm.TU.scaffold_39.82	Adenosine receptor A1 [Dicentrarchus labrax]	Adenosine receptor A3 OS=Oryctolagus cuniculus GN=ADORA3 PE=2 SV=1	sp|O02667|AA3R_RABIT	Adenosine receptor A1 OS=Dicentrarchus labrax GN=ADORA1 PE=3 SV=1	E6ZEZ2_DICLA	scaffold_39:1292297-1293812	K_48h	K_BC	OK	21.09	6.9911	-1.59297	-5.67361	5e-05	0.000183133	yes
XLOC_011771	evm.TU.scaffold_28.125	PREDICTED: receptor-type tyrosine-protein kinase FLT3-like isoform X3 [Pundamilia nyererei]	Receptor-type tyrosine-protein kinase FLT3 OS=Mus musculus GN=Flt3 PE=1 SV=1	sp|Q00342|FLT3_MOUSE	FL cytokine receptor OS=Dicentrarchus labrax GN=FLT3 PE=4 SV=1	E6ZIS2_DICLA	scaffold_28:2376310-2384612	K_48h	K_BC	OK	248.337	82.356	-1.59235	-38.6035	5e-05	0.000183133	yes
XLOC_015143	evm.TU.scaffold_365.12	PREDICTED: cell surface glycoprotein CD200 receptor 1-like isoform X1 [Haplochromis burtoni]	Cell surface glycoprotein CD200 receptor 1-A OS=Gallus gallus GN=CD200R1A PE=1 SV=1	sp|Q2YHT7|MOR1A_CHICK	Uncharacterized protein OS=Xiphophorus maculatus GN=CD200R1L PE=4 SV=1	M3ZP43_XIPMA	scaffold_365:175434-179736	K_48h	K_BC	OK	34.8906	11.5872	-1.5903	-7.10208	5e-05	0.000183133	yes
XLOC_013360	evm.TU.scaffold_312.10	T cell surface glycoprotein CD28 [Cynoglossus semilaevis]	T-cell-specific surface glycoprotein CD28 OS=Bos taurus GN=CD28 PE=2 SV=1	sp|Q28071|CD28_BOVIN	T cell surface glycoprotein CD28 OS=Cynoglossus semilaevis GN=CD28 PE=2 SV=1	H9LUM9_9PERC	scaffold_312:117858-119841	K_48h	K_BC	OK	67.4312	22.4038	-1.58967	-8.15551	5e-05	0.000183133	yes
XLOC_022341	evm.TU.scaffold_8.128	PREDICTED: probable G-protein coupled receptor 22-like [Oreochromis niloticus]	Probable G-protein coupled receptor 22 OS=Homo sapiens GN=GPR22 PE=2 SV=2	sp|Q99680|GPR22_HUMAN	Uncharacterized protein (Fragment) OS=Oreochromis niloticus PE=4 SV=1	I3KWX6_ORENI	scaffold_8:1990986-1992396	K_48h	K_BC	OK	5.0984	1.69594	-1.58796	-3.63281	5e-05	0.000183133	yes
XLOC_022421	evm.TU.scaffold_80.31	PREDICTED: sodium-coupled monocarboxylate transporter 1-like [Oryzias latipes]	Sodium-coupled monocarboxylate transporter 1 OS=Xenopus laevis GN=slc5a8 PE=2 SV=1	sp|Q7SYH5|SC5A8_XENLA	Uncharacterized protein (Fragment) OS=Oryzias latipes GN=SLC5A8 PE=3 SV=1	H2LYA4_ORYLA	scaffold_80:509734-516190	K_48h	K_BC	OK	3.50298	1.16633	-1.58661	-3.46736	0.0002	0.000671537	yes
XLOC_016228	evm.TU.scaffold_4.324	PREDICTED: lysophosphatidic acid receptor 4-like isoform X4 [Oreochromis niloticus] ref|XP_005460563.1| PREDICTED: lysophosphatidic acid receptor 4-like isoform X5 [Oreochromis niloticus] ref|XP_005460564.1| PREDICTED: lysophosphatidic acid receptor 4-like isoform X6 [Oreochromis niloticus] ref|XP_005460565.1| PREDICTED: lysophosphatidic acid receptor 4-like isoform X7 [Oreochromis niloticus] ref…	Lysophosphatidic acid receptor 4 OS=Mus musculus GN=Lpar4 PE=2 SV=2	sp|Q8BLG2|LPAR4_MOUSE	Uncharacterized protein OS=Oreochromis niloticus GN=LOC100691140 PE=3 SV=1	I3KM93_ORENI	scaffold_4:5072371-5073546	K_48h	K_BC	OK	17.1213	5.70125	-1.58644	-5.45333	5e-05	0.000183133	yes
XLOC_005448	evm.TU.scaffold_16.145	PREDICTED: calcium/calmodulin-dependent protein kinase kinase 2-like [Oryzias latipes]	Calcium/calmodulin-dependent protein kinase kinase 2 OS=Homo sapiens GN=CAMKK2 PE=1 SV=2	sp|Q96RR4|KKCC2_HUMAN	Uncharacterized protein OS=Oreochromis niloticus GN=camkk2 PE=4 SV=1	I3J7I3_ORENI	scaffold_16:2264015-2272233	K_48h	K_BC	OK	4.87133	1.62842	-1.58085	-3.76039	5e-05	0.000183133	yes
XLOC_007346	evm.TU.scaffold_19.22	PREDICTED: protein phosphatase 1 regulatory subunit 12B-like [Xiphophorus maculatus]	Protein phosphatase 1 regulatory subunit 12A OS=Homo sapiens GN=PPP1R12A PE=1 SV=1	sp|O14974|MYPT1_HUMAN	Uncharacterized protein OS=Gasterosteus aculeatus GN=PPP1R12B PE=4 SV=1	G3NGD6_GASAC	scaffold_19:274389-285021	K_48h	K_BC	OK	30.665	10.2631	-1.57912	-4.91635	5e-05	0.000183133	yes
XLOC_020342	evm.TU.scaffold_62.23	PREDICTED: four and a half LIM domains protein 3-like [Haplochromis burtoni]	Four and a half LIM domains protein 3 OS=Bos taurus GN=FHL3 PE=2 SV=1	sp|Q3ZBI6|FHL3_BOVIN	Uncharacterized protein OS=Takifugu rubripes GN=FHL3 (1 of 2) PE=4 SV=1	H2TGP8_TAKRU	scaffold_62:340689-345258	K_48h	K_BC	OK	28.0277	9.45001	-1.56846	-6.58774	5e-05	0.000183133	yes
XLOC_005148	evm.TU.scaffold_156.46	PREDICTED: cGMP-dependent protein kinase 1-like isoform X1 [Haplochromis burtoni] ref|XP_006783828.1| PREDICTED: cGMP-dependent protein kinase 1-like isoform X1 [Neolamprologus brichardi]	cGMP-dependent protein kinase 1 OS=Bos taurus GN=PRKG1 PE=1 SV=2	sp|P00516|KGP1_BOVIN	cGMP-dependent protein kinase OS=Oreochromis niloticus GN=LOC100694992 PE=3 SV=1	I3IV25_ORENI	scaffold_156:819399-882197	K_48h	K_BC	OK	6.8919	2.32769	-1.566	-7.10323	5e-05	0.000183133	yes
XLOC_018088	evm.TU.scaffold_48.36	PREDICTED: inward rectifier potassium channel 2-like [Oreochromis niloticus]	Inward rectifier potassium channel 2 OS=Oryctolagus cuniculus GN=KCNJ2 PE=2 SV=1	sp|P49656|IRK2_RABIT	Uncharacterized protein OS=Oreochromis niloticus GN=KCNJ2 (1 of 2) PE=3 SV=1	I3KZI8_ORENI	scaffold_48:578624-579902	K_48h	K_BC	OK	3.35246	1.13241	-1.56582	-2.56372	0.0058	0.01408	yes
XLOC_019635	evm.TU.scaffold_57.100	PREDICTED: reversion-inducing cysteine-rich protein with Kazal motifs isoform X1 [Oreochromis niloticus]	Reversion-inducing cysteine-rich protein with Kazal motifs OS=Homo sapiens GN=RECK PE=1 SV=1	sp|O95980|RECK_HUMAN	Uncharacterized protein (Fragment) OS=Gasterosteus aculeatus GN=RECK PE=4 SV=1	G3N7G8_GASAC	scaffold_57:2059953-2107203	K_48h	K_BC	OK	5.89198	1.99629	-1.56143	-6.28676	5e-05	0.000183133	yes
XLOC_017933	evm.TU.scaffold_47.82	PREDICTED: proteinase-activated receptor 3-like [Pundamilia nyererei]	Proteinase-activated receptor 3 OS=Bos taurus GN=F2RL2 PE=2 SV=1	sp|Q58D85|PAR3_BOVIN	Uncharacterized protein OS=Oreochromis niloticus GN=F2RL2 (1 of 2) PE=3 SV=1	I3KE84_ORENI	scaffold_47:1546416-1550074	K_48h	K_BC	OK	38.239	12.9666	-1.56025	-8.55434	5e-05	0.000183133	yes
XLOC_019011	evm.TU.scaffold_524.2	C-C chemokine ligand 4 [Epinephelus coioides]	C-C motif chemokine 4 OS=Macaca mulatta GN=CCL4 PE=2 SV=1	sp|Q8HYQ2|CCL4_MACMU	C-C chemokine ligand 4 OS=Epinephelus coioides PE=4 SV=1	I6YUX9_EPICO	scaffold_524:5354-7124	K_48h	K_BC	OK	74.6959	25.3396	-1.55963	-3.25136	0.0003	0.00097783	yes
XLOC_005318	evm.TU.scaffold_16.70	PREDICTED: apelin receptor B-like [Xiphophorus maculatus]	Apelin receptor B OS=Danio rerio GN=aplnrb PE=1 SV=1	sp|A0T2N3|APJB_DANRE	Uncharacterized protein OS=Xiphophorus maculatus PE=3 SV=1	M4AYR8_XIPMA	scaffold_16:981074-982145	K_48h	K_BC	OK	120.618	40.9383	-1.55892	-15.169	5e-05	0.000183133	yes
XLOC_007459	evm.TU.scaffold_190.7	PREDICTED: coagulation factor XIII A chain-like [Takifugu rubripes]	Coagulation factor XIII A chain OS=Mus musculus GN=F13a1 PE=2 SV=3	sp|Q8BH61|F13A_MOUSE	Uncharacterized protein OS=Takifugu rubripes GN=F13A1 (1 of 2) PE=3 SV=1	H2VAN1_TAKRU	scaffold_190:56447-61776	K_48h	K_BC	OK	178.599	60.8141	-1.55424	-30.2041	5e-05	0.000183133	yes
XLOC_000476	evm.TU.scaffold_1.260	PREDICTED: autism susceptibility gene 2 protein-like isoform X3 [Pundamilia nyererei]	Autism susceptibility gene 2 protein OS=Homo sapiens GN=AUTS2 PE=1 SV=1	sp|Q8WXX7|AUTS2_HUMAN	Uncharacterized protein (Fragment) OS=Oreochromis niloticus GN=auts2 PE=4 SV=1	I3K8L8_ORENI	scaffold_1:4512108-4526536	K_48h	K_BC	OK	4.20747	1.4396	-1.54729	-6.86245	5e-05	0.000183133	yes
XLOC_003527	evm.TU.scaffold_131.10	PREDICTED: leucine-rich repeat-containing protein 32 isoform X1 [Poecilia formosa] ref|XP_007563953.1| PREDICTED: leucine-rich repeat-containing protein 32 isoform X1 [Poecilia formosa]	Leucine-rich repeat-containing protein 32 OS=Pongo abelii GN=LRRC32 PE=2 SV=1	sp|Q5RF01|LRC32_PONAB	Uncharacterized protein (Fragment) OS=Xiphophorus maculatus GN=LRRC32 PE=4 SV=1	M4AZ04_XIPMA	scaffold_131:149770-158879	K_48h	K_BC	OK	41.6087	14.3247	-1.53838	-14.2011	5e-05	0.000183133	yes
XLOC_007587	evm.TU.scaffold_194.63	PREDICTED: gap junction alpha-8 protein-like [Haplochromis burtoni]	Gap junction alpha-8 protein OS=Homo sapiens GN=GJA8 PE=1 SV=3	sp|P48165|CXA8_HUMAN	Gap junction protein OS=Oreochromis niloticus GN=LOC100693472 PE=3 SV=1	I3KXX8_ORENI	scaffold_194:835314-859776	K_48h	K_BC	OK	4.58472	1.57909	-1.53774	-5.69265	5e-05	0.000183133	yes
XLOC_000389	evm.TU.scaffold_0.614	PREDICTED: hairy/enhancer-of-split related with YRPW motif protein 1-like [Maylandia zebra] ref|XP_005728506.1| PREDICTED: hairy/enhancer-of-split related with YRPW motif protein 1-like isoform X1 [Pundamilia nyererei]	Hairy/enhancer-of-split related with YRPW motif protein 1 OS=Danio rerio GN=hey1 PE=2 SV=1	sp|Q8AXV6|HEY1_DANRE	Uncharacterized protein OS=Oreochromis niloticus GN=HEY1 (2 of 2) PE=4 SV=1	I3J345_ORENI	scaffold_0:8429150-8430821	K_48h	K_BC	OK	19.3047	6.66126	-1.53508	-6.23485	5e-05	0.000183133	yes
XLOC_020901	evm.TU.scaffold_67.6	PREDICTED: prostaglandin E2 receptor EP1 subtype-like isoform X1 [Pundamilia nyererei]	Prostaglandin F2-alpha receptor OS=Bos taurus GN=PTGFR PE=2 SV=1	sp|P37289|PF2R_BOVIN	Uncharacterized protein OS=Oreochromis niloticus GN=PTGER1 (2 of 2) PE=3 SV=1	I3JMU5_ORENI	scaffold_67:42949-45368	K_48h	K_BC	OK	5.19782	1.79471	-1.53416	-3.06978	0.0015	0.00421806	yes
XLOC_001693	evm.TU.scaffold_11.109	Caveolin-1 [Myotis brandtii]	Caveolin-1 OS=Takifugu rubripes GN=cav1 PE=3 SV=1	sp|Q9YGM8|CAV1_TAKRU	Caveolin OS=Oreochromis niloticus GN=LOC100709711 PE=3 SV=1	I3J7R7_ORENI	scaffold_11:1621127-1631528	K_48h	K_BC	OK	9.64252	3.32999	-1.53389	-3.97554	5e-05	0.000183133	yes
XLOC_005422	evm.TU.scaffold_16.67	prion protein [Paralichthys olivaceus]	Galectin-3 OS=Cricetulus longicaudatus GN=LGALS3 PE=2 SV=2	sp|P47953|LEG3_CRILO	Prion protein (Fragment) OS=Paralichthys olivaceus PE=2 SV=1	Q5I4J1_PAROL	scaffold_16:952012-953431	K_48h	K_BC	OK	27.7363	9.57955	-1.53374	-8.60121	5e-05	0.000183133	yes
XLOC_023747	evm.TU.scaffold_96.103	PREDICTED: MKL/myocardin-like protein 2-like isoform X1 [Oreochromis niloticus]	MKL/myocardin-like protein 2 OS=Homo sapiens GN=MKL2 PE=1 SV=3	sp|Q9ULH7|MKL2_HUMAN	Uncharacterized protein (Fragment) OS=Oreochromis niloticus GN=MKL2 (2 of 2) PE=4 SV=1	I3IYU7_ORENI	scaffold_96:1589562-1600997	K_48h	K_BC	OK	30.4072	10.543	-1.52812	-14.1116	5e-05	0.000183133	yes
XLOC_016097	evm.TU.scaffold_4.328	PREDICTED: endothelin B receptor-like [Oreochromis niloticus]	Endothelin B receptor OS=Canis familiaris GN=EDNRB PE=2 SV=3	sp|P56497|EDNRB_CANFA	Uncharacterized protein OS=Oreochromis niloticus GN=LOC100690331 PE=3 SV=1	I3KM90_ORENI	scaffold_4:5129939-5134999	K_48h	K_BC	OK	255.046	88.5354	-1.52643	-22.7039	5e-05	0.000183133	yes
XLOC_021025	evm.TU.scaffold_68.28	PREDICTED: uncharacterized protein C11orf96 homolog [Oreochromis niloticus] ref|XP_005931701.1| PREDICTED: uncharacterized protein C11orf96 homolog [Haplochromis burtoni]	Uncharacterized protein C11orf96 homolog OS=Rattus norvegicus GN=Ag2 PE=2 SV=1	sp|A8IHN8|CK096_RAT	Chromosome undetermined SCAF14625, whole genome shotgun sequence OS=Tetraodon nigroviridis GN=GSTENG00019673001 PE=4 SV=1	Q4SE88_TETNG	scaffold_68:585227-585608	K_48h	K_BC	OK	206.32	71.6221	-1.52641	-8.28602	5e-05	0.000183133	yes
XLOC_002284	evm.TU.scaffold_116.100	PREDICTED: solute carrier family 22 member 4-like isoform X1 [Oreochromis niloticus]	Solute carrier family 22 member 5 OS=Homo sapiens GN=SLC22A5 PE=1 SV=1	sp|O76082|S22A5_HUMAN	Uncharacterized protein OS=Oreochromis niloticus GN=LOC100695051 PE=4 SV=1	I3JIK4_ORENI	scaffold_116:1411756-1416229	K_48h	K_BC	OK	188.834	65.7096	-1.52294	-22.2306	5e-05	0.000183133	yes
XLOC_011008	evm.TU.scaffold_26.152	carboxypeptidase H [Paralichthys olivaceus]	Carboxypeptidase E OS=Lophius americanus GN=cpe PE=2 SV=1	sp|P37892|CBPE_LOPAM	Carboxypeptidase H OS=Paralichthys olivaceus PE=2 SV=1	Q5JBI1_PAROL	scaffold_26:3040433-3053109	K_48h	K_BC	OK	9.05487	3.15711	-1.52009	-4.97882	5e-05	0.000183133	yes
XLOC_005094	asmbl_15724|g.23696	PREDICTED: MAGUK p55 subfamily member 2-like isoform X1 [Oreochromis niloticus]	MAGUK p55 subfamily member 2 OS=Mus musculus GN=Mpp2 PE=1 SV=1	sp|Q9WV34|MPP2_MOUSE	MAGUK p55 subfamily member 2 OS=Dicentrarchus labrax GN=MPP2 PE=4 SV=1	E6ZGS2_DICLA	scaffold_155:882766-910350	K_48h	K_BC	OK	10.1911	3.55349	-1.52	-7.76596	5e-05	0.000183133	yes
XLOC_002493	evm.TU.scaffold_119.23	PREDICTED: nuclear factor of activated T-cells, cytoplasmic 1-like isoform X1 [Pundamilia nyererei] ref|XP_005743281.1| PREDICTED: nuclear factor of activated T-cells, cytoplasmic 1-like isoform X2 [Pundamilia nyererei]	Nuclear factor of activated T-cells, cytoplasmic 1 OS=Homo sapiens GN=NFATC1 PE=1 SV=3	sp|O95644|NFAC1_HUMAN	Uncharacterized protein OS=Gasterosteus aculeatus GN=NFATC1 (1 of 2) PE=4 SV=1	G3NPJ3_GASAC	scaffold_119:436722-489658	K_48h	K_BC	OK	2.28887	0.798582	-1.51912	-4.65447	5e-05	0.000183133	yes
XLOC_015108	evm.TU.scaffold_363.14	PREDICTED: ras-related protein Rab-40B-like [Oreochromis niloticus]	Ras-related protein Rab-40B OS=Homo sapiens GN=RAB40B PE=2 SV=1	sp|Q12829|RB40B_HUMAN	Uncharacterized protein (Fragment) OS=Oreochromis niloticus GN=LOC100706219 PE=3 SV=1	I3KSD5_ORENI	scaffold_363:186186-199067	K_48h	K_BC	OK	3.71811	1.29803	-1.51824	-2.03785	0.01555	0.0334631	yes
XLOC_005450	evm.TU.scaffold_16.147	PREDICTED: adenosine receptor A2a-like [Neolamprologus brichardi]	Adenosine receptor A2a OS=Homo sapiens GN=ADORA2A PE=1 SV=2	sp|P29274|AA2AR_HUMAN	Uncharacterized protein OS=Oreochromis niloticus GN=LOC100704683 PE=3 SV=1	I3J7H9_ORENI	scaffold_16:2281621-2290778	K_48h	K_BC	OK	22.3766	7.81639	-1.51742	-8.79481	5e-05	0.000183133	yes
XLOC_004165	evm.TU.scaffold_140.36	PREDICTED: zinc-binding protein A33-like [Oreochromis niloticus]	Zinc-binding protein A33 OS=Pleurodeles waltl PE=1 SV=2	sp|Q02084|A33_PLEWA	Uncharacterized protein OS=Oreochromis niloticus GN=TRIM35 (51 of 54) PE=4 SV=1	I3J0U1_ORENI	scaffold_140:585141-587113	K_48h	K_BC	OK	5.61361	1.96575	-1.51385	-3.85413	5e-05	0.000183133	yes
XLOC_023112	evm.TU.scaffold_9.107	PREDICTED: plexin-B1-like isoform X3 [Pundamilia nyererei]	Plexin-B3 OS=Mus musculus GN=Plxnb3 PE=1 SV=2	sp|Q9QY40|PLXB3_MOUSE	Uncharacterized protein (Fragment) OS=Takifugu rubripes GN=PLXNB1 (2 of 2) PE=4 SV=1	H2UK42_TAKRU	scaffold_9:1718618-1773829	K_48h	K_BC	OK	4.34815	1.5242	-1.51235	-8.52593	5e-05	0.000183133	yes
XLOC_017238	evm.TU.scaffold_43.189	PREDICTED: EMILIN-2-like [Neolamprologus brichardi]	EMILIN-2 OS=Homo sapiens GN=EMILIN2 PE=1 SV=3	sp|Q9BXX0|EMIL2_HUMAN	Uncharacterized protein OS=Oreochromis niloticus GN=EMILIN2 (2 of 2) PE=4 SV=1	I3JRT3_ORENI	scaffold_43:2325961-2343190	K_48h	K_BC	OK	4.21033	1.4783	-1.50999	-6.41696	5e-05	0.000183133	yes
XLOC_022595	evm.TU.scaffold_82.32	PREDICTED: cystatin-like isoform X1 [Haplochromis burtoni] ref|XP_005943788.1| PREDICTED: cystatin-like isoform X2 [Haplochromis burtoni]			Uncharacterized protein OS=Gasterosteus aculeatus PE=4 SV=1	G3Q2L2_GASAC	scaffold_82:444651-449468	K_48h	K_BC	OK	13.3605	4.69461	-1.50889	-3.9065	5e-05	0.000183133	yes
XLOC_006376	evm.TU.scaffold_173.8	PREDICTED: transmembrane protein 178B-like [Oreochromis niloticus]	Transmembrane protein 178B OS=Homo sapiens GN=TMEM178B PE=2 SV=1	sp|H3BS89|T178B_HUMAN	Uncharacterized protein OS=Oreochromis niloticus GN=LOC100692521 PE=4 SV=1	I3JNK1_ORENI	scaffold_173:104276-105866	K_48h	K_BC	OK	11.1091	3.90539	-1.50821	-3.88463	5e-05	0.000183133	yes
XLOC_015031	evm.TU.scaffold_36.155	PREDICTED: protein FAM83F-like [Oreochromis niloticus]	Protein FAM83F OS=Homo sapiens GN=FAM83F PE=1 SV=1	sp|Q8NEG4|FA83F_HUMAN	Uncharacterized protein OS=Oreochromis niloticus GN=FAM83F (1 of 2) PE=4 SV=1	I3JTJ1_ORENI	scaffold_36:2376112-2389720	K_48h	K_BC	OK	13.9674	4.91511	-1.50677	-6.59786	5e-05	0.000183133	yes
XLOC_023068	evm.TU.scaffold_89.36	Frizzled-8 [Dicentrarchus labrax]	Frizzled-8 OS=Xenopus laevis GN=fzd8 PE=2 SV=1	sp|O93274|FZD8_XENLA	Frizzled-8 OS=Dicentrarchus labrax GN=FZD8 PE=4 SV=1	E6ZI73_DICLA	scaffold_89:1083539-1085285	K_48h	K_BC	OK	58.2013	20.5008	-1.50537	-13.8294	5e-05	0.000183133	yes
XLOC_011031	evm.TU.scaffold_260.6						scaffold_260:77383-85385	K_48h	K_BC	OK	68.8268	24.3543	-1.49879	-11.3113	5e-05	0.000183133	yes
XLOC_020661	evm.TU.scaffold_65.41	PREDICTED: uncharacterized protein LOC102303727 isoform X1 [Haplochromis burtoni] ref|XP_005922216.1| PREDICTED: uncharacterized protein LOC102303727 isoform X2 [Haplochromis burtoni] ref|XP_005922217.1| PREDICTED: uncharacterized protein LOC102303727 isoform X3 [Haplochromis burtoni]	Cyclic AMP-dependent transcription factor ATF-5 OS=Mus musculus GN=Atf5 PE=1 SV=2	sp|O70191|ATF5_MOUSE	Uncharacterized protein OS=Oreochromis niloticus GN=ATF5 (1 of 2) PE=4 SV=1	I3JD56_ORENI	scaffold_65:517445-521445	K_48h	K_BC	OK	1.72838	0.613647	-1.49394	-2.04705	0.02035	0.0422364	yes
XLOC_017505	evm.TU.scaffold_444.5	PREDICTED: brain acid soluble protein 1 homolog [Oreochromis niloticus]	Brain acid soluble protein 1 homolog OS=Danio rerio GN=basp1 PE=2 SV=2	sp|Q1RM09|BASP1_DANRE	Uncharacterized protein OS=Oreochromis niloticus GN=LOC100708376 PE=4 SV=1	I3KYZ9_ORENI	scaffold_444:120713-121367	K_48h	K_BC	OK	82.1786	29.1828	-1.49365	-10.4898	5e-05	0.000183133	yes
XLOC_008985	evm.TU.scaffold_218.13	PREDICTED: coiled-coil domain-containing protein 80-like [Poecilia formosa]	Coiled-coil domain-containing protein 80 OS=Danio rerio GN=ccdc80 PE=2 SV=1	sp|Q90X49|CCD80_DANRE	Uncharacterized protein (Fragment) OS=Gasterosteus aculeatus GN=CCDC80 PE=4 SV=1	G3P3T8_GASAC	scaffold_218:398222-413180	K_48h	K_BC	OK	33.9466	12.0701	-1.49183	-16.3249	5e-05	0.000183133	yes
XLOC_007832	evm.TU.scaffold_2.134	PREDICTED: trans-1,2-dihydrobenzene-1,2-diol dehydrogenase-like [Poecilia formosa]	Trans-1,2-dihydrobenzene-1,2-diol dehydrogenase OS=Danio rerio GN=dhdh PE=2 SV=2	sp|Q642M9|DHDH_DANRE	Trans-1,2-dihydrobenzene-1,2-diol dehydrogenase OS=Salmo salar GN=DHDH PE=2 SV=1	B5XBZ4_SALSA	scaffold_2:2475249-2478734	K_48h	K_BC	OK	6.34793	2.25759	-1.4915	-3.21236	0.00045	0.00141636	yes
XLOC_023399	evm.TU.scaffold_91.60	PREDICTED: serine-rich adhesin for platelets-like isoform X1 [Maylandia zebra] ref|XP_004560750.1| PREDICTED: serine-rich adhesin for platelets-like isoform X2 [Maylandia zebra]	Protein FAM83G OS=Homo sapiens GN=FAM83G PE=1 SV=2	sp|A6ND36|FA83G_HUMAN	Uncharacterized protein OS=Danio rerio GN=si:dkeyp-9d4.4 PE=4 SV=1	E7FG24_DANRE	scaffold_91:718176-733339	K_48h	K_BC	OK	2.5881	0.92237	-1.48847	-5.43423	5e-05	0.000183133	yes
XLOC_003342	evm.TU.scaffold_13.230	lipoprotein lipase [Pagrus major]	Lipoprotein lipase OS=Homo sapiens GN=LPL PE=1 SV=1	sp|P06858|LIPL_HUMAN	Lipoprotein lipase OS=Pagrus major GN=lpl PE=2 SV=1	Q98UI3_PAGMA	scaffold_13:3094363-3099981	K_48h	K_BC	OK	28.952	10.3354	-1.48607	-9.08165	5e-05	0.000183133	yes
XLOC_009021	evm.TU.scaffold_219.28	PREDICTED: synaptotagmin-like protein 5-like [Xiphophorus maculatus]	Synaptotagmin-like protein 5 OS=Mus musculus GN=Sytl5 PE=1 SV=1	sp|Q80T23|SYTL5_MOUSE	Uncharacterized protein OS=Xiphophorus maculatus GN=SYTL5 PE=4 SV=1	M4ABX5_XIPMA	scaffold_219:411813-433731	K_48h	K_BC	OK	3.63345	1.2991	-1.48383	-4.64944	5e-05	0.000183133	yes
XLOC_008948	evm.TU.scaffold_216.15	PREDICTED: sphingosine kinase 2-like isoform X1 [Neolamprologus brichardi]	Sphingosine kinase 1 OS=Mus musculus GN=Sphk1 PE=1 SV=1	sp|Q8CI15|SPHK1_MOUSE	Uncharacterized protein OS=Oreochromis niloticus GN=SPHK1 (1 of 2) PE=4 SV=1	I3KPD8_ORENI	scaffold_216:182399-210012	K_48h	K_BC	OK	1.83426	0.656824	-1.48162	-2.15398	0.0128	0.0282612	yes
XLOC_008374	evm.TU.scaffold_204.40	PREDICTED: fascin-like [Takifugu rubripes]	Fascin OS=Homo sapiens GN=FSCN1 PE=1 SV=3	sp|Q16658|FSCN1_HUMAN	Fascin (Fragment) OS=Takifugu rubripes GN=FSCN1 (2 of 2) PE=3 SV=1	H2UM56_TAKRU	scaffold_204:652255-656818	K_48h	K_BC	OK	3.76484	1.35271	-1.47674	-3.13211	0.00025	0.000824883	yes
XLOC_018002	evm.TU.scaffold_47.77	PREDICTED: proteinase-activated receptor 1-like [Takifugu rubripes]	Proteinase-activated receptor 1 OS=Xenopus laevis GN=f2r PE=1 SV=1	sp|P47749|PAR1_XENLA	Uncharacterized protein (Fragment) OS=Takifugu rubripes GN=LOC101078307 PE=4 SV=1	H2VCL8_TAKRU	scaffold_47:1500469-1527784	K_48h	K_BC	OK	4.63408	1.66691	-1.47511	-5.99038	5e-05	0.000183133	yes
XLOC_011819	evm.TU.scaffold_28.12	PREDICTED: protein phosphatase 1 regulatory subunit 16A-like isoform X1 [Oreochromis niloticus] ref|XP_005471815.1| PREDICTED: protein phosphatase 1 regulatory subunit 16A-like isoform X2 [Oreochromis niloticus] ref|XP_005471816.1| PREDICTED: protein phosphatase 1 regulatory subunit 16A-like isoform X3 [Oreochromis niloticus]	Protein phosphatase 1 regulatory subunit 16A OS=Mus musculus GN=Ppp1r16a PE=1 SV=1	sp|Q923M0|PP16A_MOUSE	Uncharacterized protein OS=Oreochromis niloticus GN=LOC100709418 PE=4 SV=1	I3KAH2_ORENI	scaffold_28:178253-183484	K_48h	K_BC	OK	9.03509	3.25125	-1.47454	-5.39728	5e-05	0.000183133	yes
XLOC_001136	evm.TU.scaffold_103.8	PREDICTED: uncharacterized protein LOC100710615 [Oreochromis niloticus]	Poliovirus receptor homolog OS=Chlorocebus aethiops GN=PVR PE=2 SV=1	sp|P32506|PVR_CHLAE	Uncharacterized protein OS=Tetraodon nigroviridis GN=GSTENG10008615001 PE=4 SV=1	H3DFP3_TETNG	scaffold_103:77034-87506	K_48h	K_BC	OK	19.3032	6.96023	-1.47163	-10.1812	5e-05	0.000183133	yes
XLOC_000100	evm.TU.scaffold_0.349	PREDICTED: juxtaposed with another zinc finger protein 1-like [Takifugu rubripes] gb|ABF22372.1| juxtaposed with another zinc finger protein 1 [Takifugu rubripes]	Juxtaposed with another zinc finger protein 1 OS=Pongo abelii GN=JAZF1 PE=2 SV=1	sp|Q5RDF5|JAZF1_PONAB	Juxtaposed with another zinc finger protein 1 OS=Takifugu rubripes GN=Jazf1a PE=4 SV=1	Q1KL18_TAKRU	scaffold_0:5036562-5046175	K_48h	K_BC	OK	4.34636	1.56874	-1.47021	-2.84596	0.00125	0.00357748	yes
XLOC_016042	evm.TU.scaffold_4.152	PREDICTED: netrin receptor UNC5A-like isoform X4 [Maylandia zebra] ref|XP_005719733.1| PREDICTED: netrin receptor UNC5A-like isoform X4 [Pundamilia nyererei]	Netrin receptor UNC5A OS=Homo sapiens GN=UNC5A PE=2 SV=3	sp|Q6ZN44|UNC5A_HUMAN	Uncharacterized protein OS=Oreochromis niloticus GN=LOC100710240 PE=4 SV=1	I3KMR3_ORENI	scaffold_4:2260067-2328684	K_48h	K_BC	OK	2.18423	0.791705	-1.46409	-3.35693	5e-05	0.000183133	yes
XLOC_020905	evm.TU.scaffold_67.16	PREDICTED: protein CYR61-like [Oreochromis niloticus]	Protein CYR61 OS=Homo sapiens GN=CYR61 PE=1 SV=1	sp|O00622|CYR61_HUMAN	Uncharacterized protein OS=Oreochromis niloticus GN=LOC100709416 PE=4 SV=1	I3JMY8_ORENI	scaffold_67:197232-201864	K_48h	K_BC	OK	9.4378	3.42189	-1.46366	-4.65123	5e-05	0.000183133	yes
XLOC_019525	evm.TU.scaffold_56.14	PREDICTED: prostaglandin E synthase-like [Oreochromis niloticus]	Prostaglandin E synthase OS=Bos taurus GN=PTGES PE=2 SV=1	sp|Q95L14|PTGES_BOVIN	Uncharacterized protein (Fragment) OS=Oreochromis niloticus GN=LOC100692995 PE=4 SV=1	I3JZA1_ORENI	scaffold_56:312393-314140	K_48h	K_BC	OK	12.0468	4.37541	-1.46116	-2.12053	0.01915	0.0401237	yes
XLOC_021709	evm.TU.scaffold_73.88	PREDICTED: elastin-like isoform X1 [Oreochromis niloticus]	Scm-like with four MBT domains protein 2 OS=Mus musculus GN=Sfmbt2 PE=2 SV=2	sp|Q5DTW2|SMBT2_MOUSE			scaffold_73:1720154-1737856	K_48h	K_BC	OK	14.2927	5.20467	-1.4574	-9.37928	5e-05	0.000183133	yes
XLOC_017758	evm.TU.scaffold_46.176	PREDICTED: nuclear factor of activated T-cells, cytoplasmic 1-like isoform X1 [Pundamilia nyererei]	Nuclear factor of activated T-cells, cytoplasmic 1 OS=Homo sapiens GN=NFATC1 PE=1 SV=3	sp|O95644|NFAC1_HUMAN	Uncharacterized protein OS=Oreochromis niloticus GN=NFATC1 (2 of 2) PE=4 SV=1	I3K899_ORENI	scaffold_46:2419439-2451864	K_48h	K_BC	OK	2.23608	0.814364	-1.45723	-3.56694	0.0001	0.000351669	yes
XLOC_006397	evm.TU.scaffold_173.56	PREDICTED: tumor protein p53-inducible protein 11-like [Xiphophorus maculatus]	Tumor protein p53-inducible protein 11 OS=Mus musculus GN=Trp53i11 PE=1 SV=1	sp|Q4QQM4|P5I11_MOUSE	Uncharacterized protein OS=Gasterosteus aculeatus GN=TP53I11 PE=4 SV=1	G3P680_GASAC	scaffold_173:796141-809699	K_48h	K_BC	OK	11.6585	4.25053	-1.45566	-3.88391	5e-05	0.000183133	yes
XLOC_021925	evm.TU.scaffold_76.66	PREDICTED: myocyte-specific enhancer factor 2C-like isoform X2 [Neolamprologus brichardi]	Myocyte-specific enhancer factor 2C OS=Pongo abelii GN=MEF2C PE=2 SV=1	sp|Q5R444|MEF2C_PONAB	Uncharacterized protein OS=Oreochromis niloticus GN=MEF2C (2 of 2) PE=3 SV=1	I3JZM7_ORENI	scaffold_76:1218816-1232721	K_48h	K_BC	OK	3.53398	1.28895	-1.4551	-3.04938	0.0009	0.00265981	yes
XLOC_018995	evm.TU.scaffold_52.120	PREDICTED: protein FAM83F-like [Maylandia zebra]	Protein FAM83F OS=Homo sapiens GN=FAM83F PE=1 SV=1	sp|Q8NEG4|FA83F_HUMAN	Uncharacterized protein OS=Takifugu rubripes GN=FAM83F (2 of 2) PE=4 SV=1	H2U436_TAKRU	scaffold_52:1962118-1986271	K_48h	K_BC	OK	2.16901	0.791829	-1.45378	-3.82177	5e-05	0.000183133	yes
XLOC_014291	asmbl_43532|g.66163	PREDICTED: proprotein convertase subtilisin/kexin type 5-like [Neolamprologus brichardi]	Proprotein convertase subtilisin/kexin type 6 OS=Rattus norvegicus GN=Pcsk6 PE=2 SV=1	sp|Q63415|PCSK6_RAT	Chromosome undetermined SCAF7233, whole genome shotgun sequence. (Fragment) OS=Tetraodon nigroviridis GN=GSTENG00003995001 PE=4 SV=1	Q4TAY2_TETNG	scaffold_34:824920-908910	K_48h	K_BC	OK	5.42557	1.98386	-1.45147	-6.43649	5e-05	0.000183133	yes
XLOC_002261	evm.TU.scaffold_116.34	PREDICTED: ras-associated and pleckstrin homology domains-containing protein 1 isoform X5 [Oreochromis niloticus] ref|XP_005464670.1| PREDICTED: ras-associated and pleckstrin homology domains-containing protein 1 isoform X6 [Oreochromis niloticus]	Ras-associated and pleckstrin homology domains-containing protein 1 OS=Homo sapiens GN=RAPH1 PE=1 SV=3	sp|Q70E73|RAPH1_HUMAN	Uncharacterized protein OS=Oreochromis niloticus GN=RAPH1 (2 of 2) PE=4 SV=1	I3JYD0_ORENI	scaffold_116:477567-496924	K_48h	K_BC	OK	42.1793	15.4657	-1.44746	-20.0222	5e-05	0.000183133	yes
XLOC_011227	evm.TU.scaffold_266.3	PREDICTED: tau-tubulin kinase 1-like isoform X1 [Neolamprologus brichardi]	Tau-tubulin kinase 1 OS=Mus musculus GN=Ttbk1 PE=2 SV=3	sp|Q6PCN3|TTBK1_MOUSE	Uncharacterized protein OS=Oreochromis niloticus PE=4 SV=1	I3KGN0_ORENI	scaffold_266:26211-28161	K_48h	K_BC	OK	1.84746	0.67767	-1.44689	-2.53489	0.0025	0.00666727	yes
XLOC_017939	evm.TU.scaffold_47.95	Placenta-specific gene 8 protein [Anoplopoma fimbria]	Placenta-specific gene 8 protein OS=Homo sapiens GN=PLAC8 PE=2 SV=1	sp|Q9NZF1|PLAC8_HUMAN	Orf within vasotocin gene (Tes1 element) OS=Eptatretus stoutii PE=4 SV=1	Q7M3L8_EPTST	scaffold_47:1875581-1878799	K_48h	K_BC	OK	16.8325	6.19185	-1.4428	-3.35466	0.0003	0.00097783	yes
XLOC_020844	evm.TU.scaffold_67.37	PREDICTED: heme oxygenase-like [Haplochromis burtoni]	Heme oxygenase OS=Takifugu rubripes GN=hmox PE=3 SV=1	sp|O73688|HMOX_TAKRU	Uncharacterized protein OS=Oreochromis niloticus GN=HMOX1 (2 of 2) PE=4 SV=1	I3JNB9_ORENI	scaffold_67:499100-500945	K_48h	K_BC	OK	258.149	95.0819	-1.44096	-18.736	5e-05	0.000183133	yes
XLOC_004365	evm.TU.scaffold_144.4	PREDICTED: lipocalin-like isoform X1 [Maylandia zebra] ref|XP_005722551.1| PREDICTED: lipocalin-like isoform X1 [Pundamilia nyererei] ref|XP_005912129.1| PREDICTED: lipocalin-like isoform X1 [Haplochromis burtoni]	Lipocalin OS=Bufo marinus PE=1 SV=1	sp|Q01584|LIPO_BUFMA	Lipocalin OS=Dicentrarchus labrax GN=LIPO PE=4 SV=1	E6ZIH5_DICLA	scaffold_144:47167-48541	K_48h	K_BC	OK	4.19748	1.54659	-1.44043	-2.08664	0.0154	0.0331911	yes
XLOC_014690	evm.TU.scaffold_35.105	PREDICTED: mitogen-activated protein kinase kinase kinase 7-like isoform X2 [Poecilia formosa]	Mitogen-activated protein kinase kinase kinase MLT OS=Mus musculus GN=Mltk PE=1 SV=1	sp|Q9ESL4|MLTK_MOUSE	Uncharacterized protein OS=Xiphophorus maculatus PE=4 SV=1	M4AXQ0_XIPMA	scaffold_35:1610279-1621686	K_48h	K_BC	OK	3.75503	1.38677	-1.4371	-3.68225	5e-05	0.000183133	yes
XLOC_015640	evm.TU.scaffold_382.1	PREDICTED: tumor necrosis factor alpha-induced protein 2-like isoform X2 [Oreochromis niloticus]	Tumor necrosis factor alpha-induced protein 2 OS=Homo sapiens GN=TNFAIP2 PE=1 SV=2	sp|Q03169|TNAP2_HUMAN	Uncharacterized protein (Fragment) OS=Oreochromis niloticus GN=TNFAIP2 (2 of 4) PE=4 SV=1	I3K3C3_ORENI	scaffold_382:2094-18236	K_48h	K_BC	OK	22.2231	8.20902	-1.43678	-11.9393	5e-05	0.000183133	yes
XLOC_018600	evm.TU.scaffold_5.316	PREDICTED: serine/threonine-protein phosphatase 2B catalytic subunit gamma isoform isoform X4 [Oreochromis niloticus]	Serine/threonine-protein phosphatase 2B catalytic subunit gamma isoform OS=Homo sapiens GN=PPP3CC PE=1 SV=3	sp|P48454|PP2BC_HUMAN	Serine/threonine-protein phosphatase OS=Takifugu rubripes GN=PPP3CC (1 of 2) PE=3 SV=1	H2SSP7_TAKRU	scaffold_5:5078094-5094646	K_48h	K_BC	OK	3.6915	1.36465	-1.43567	-3.01656	0.001	0.0029244	yes
XLOC_016561	evm.TU.scaffold_41.15	PREDICTED: rho GTPase-activating protein 22 isoform X1 [Oreochromis niloticus]	Rho GTPase-activating protein 22 OS=Homo sapiens GN=ARHGAP22 PE=1 SV=1	sp|Q7Z5H3|RHG22_HUMAN	Uncharacterized protein OS=Oreochromis niloticus GN=ARHGAP22 (2 of 2) PE=4 SV=1	I3JT28_ORENI	scaffold_41:200466-217670	K_48h	K_BC	OK	14.5263	5.38616	-1.43134	-10.7242	5e-05	0.000183133	yes
XLOC_017963	evm.TU.scaffold_47.139	PREDICTED: ras-specific guanine nucleotide-releasing factor 2-like isoform X3 [Neolamprologus brichardi]	Ras-specific guanine nucleotide-releasing factor 2 OS=Danio rerio GN=rasgrf2 PE=3 SV=1	sp|A2CEA7|RGRF2_DANRE	Chromosome undetermined SCAF14764, whole genome shotgun sequence. (Fragment) OS=Tetraodon nigroviridis GN=GSTENG00025307001 PE=4 SV=1	Q4S205_TETNG	scaffold_47:2646384-2676657	K_48h	K_BC	OK	9.48291	3.52189	-1.42898	-9.29336	5e-05	0.000183133	yes
XLOC_006694	evm.TU.scaffold_18.166	PREDICTED: PR domain zinc finger protein 16 [Oreochromis niloticus]	PR domain zinc finger protein 16 OS=Homo sapiens GN=PRDM16 PE=1 SV=3	sp|Q9HAZ2|PRD16_HUMAN	Uncharacterized protein (Fragment) OS=Takifugu rubripes GN=LOC101064167 PE=4 SV=1	H2ULD4_TAKRU	scaffold_18:2296067-2320547	K_48h	K_BC	OK	9.2459	3.44347	-1.42495	-9.4956	5e-05	0.000183133	yes
XLOC_010564	evm.TU.scaffold_25.29	PREDICTED: kelch-like protein 38-like [Oreochromis niloticus]	Kelch-like protein 38 OS=Danio rerio GN=klhl38 PE=4 SV=1	sp|Q1LYM6|KLH38_DANRE	Uncharacterized protein OS=Oreochromis niloticus GN=KLHL38 (2 of 2) PE=4 SV=1	I3JJP3_ORENI	scaffold_25:361687-363864	K_48h	K_BC	OK	6.11236	2.27651	-1.4249	-4.33223	5e-05	0.000183133	yes
XLOC_007596	evm.TU.scaffold_194.21	PREDICTED: neuronal membrane glycoprotein M6-b-like isoform X5 [Haplochromis burtoni]	Neuronal membrane glycoprotein M6-b OS=Rattus norvegicus GN=Gpm6b PE=1 SV=1	sp|Q9JJK1|GPM6B_RAT	Uncharacterized protein (Fragment) OS=Takifugu rubripes GN=GPM6B (1 of 2) PE=4 SV=1	H2TBY9_TAKRU	scaffold_194:277998-288964	K_48h	K_BC	OK	118.068	44.0109	-1.42369	-13.9378	5e-05	0.000183133	yes
XLOC_000811	evm.TU.scaffold_10.6	PREDICTED: protein phosphatase 1 regulatory subunit 14B-like [Oreochromis niloticus]	Protein phosphatase 1 regulatory subunit 14B OS=Rattus norvegicus GN=Ppp1r14b PE=2 SV=1	sp|Q8K3F3|PP14B_RAT	Uncharacterized protein (Fragment) OS=Oreochromis niloticus GN=LOC100709168 PE=4 SV=1	I3K2I7_ORENI	scaffold_10:67412-73494	K_48h	K_BC	OK	18.9862	7.08344	-1.42243	-2.38348	0.01375	0.0300705	yes
XLOC_007134	evm.TU.scaffold_186.17	PREDICTED: ras-like protein family member 11A-like [Maylandia zebra] ref|XP_005462649.1| PREDICTED: ras-like protein family member 11A-like [Oreochromis niloticus] ref|XP_005750981.1| PREDICTED: ras-like protein family member 11A-like [Pundamilia nyererei]	Ras-like protein family member 11A-like OS=Danio rerio GN=zgc:110179 PE=2 SV=1	sp|A1DZY4|RSLBL_DANRE	Uncharacterized protein OS=Oreochromis niloticus GN=LOC100707231 PE=4 SV=1	I3K1E2_ORENI	scaffold_186:304390-308783	K_48h	K_BC	OK	19.3971	7.2432	-1.42114	-4.71716	5e-05	0.000183133	yes
XLOC_010943	evm.TU.scaffold_26.180	PREDICTED: lecithin retinol acyltransferase-like [Takifugu rubripes]	Lecithin retinol acyltransferase OS=Bos taurus GN=LRAT PE=1 SV=1	sp|Q9BGL2|LRAT_BOVIN	Uncharacterized protein (Fragment) OS=Takifugu rubripes GN=LOC101076751 PE=4 SV=1	H2SQL8_TAKRU	scaffold_26:3503339-3504717	K_48h	K_BC	OK	35.7895	13.3677	-1.42079	-5.87774	5e-05	0.000183133	yes
XLOC_006853	evm.TU.scaffold_180.6	PREDICTED: guanine nucleotide exchange factor VAV3-like isoform X2 [Poecilia formosa]	Guanine nucleotide exchange factor VAV3 OS=Mus musculus GN=Vav3 PE=1 SV=2	sp|Q9R0C8|VAV3_MOUSE	Uncharacterized protein OS=Oreochromis niloticus GN=vav3 PE=4 SV=1	I3KQD9_ORENI	scaffold_180:96479-147736	K_48h	K_BC	OK	5.12382	1.91536	-1.4196	-6.33354	5e-05	0.000183133	yes
XLOC_004351	evm.TU.scaffold_143.57	PREDICTED: guanylate cyclase soluble subunit beta-1 [Poecilia formosa]	Guanylate cyclase soluble subunit beta-1 OS=Homo sapiens GN=GUCY1B3 PE=1 SV=1	sp|Q02153|GCYB1_HUMAN	Uncharacterized protein (Fragment) OS=Xiphophorus maculatus GN=GUCY1B3 PE=3 SV=1	M3ZU00_XIPMA	scaffold_143:960825-978300	K_48h	K_BC	OK	8.9596	3.34961	-1.41944	-5.6438	5e-05	0.000183133	yes
XLOC_022485	evm.TU.scaffold_81.40	PREDICTED: phospholipid-metabolizing enzyme A-C1-like isoform X1 [Oreochromis niloticus]	Phospholipid-metabolizing enzyme A-C1 OS=Mus musculus GN=Hrasls PE=2 SV=1	sp|Q9QZU4|HRSL1_MOUSE	Uncharacterized protein OS=Oreochromis niloticus GN=LOC100697045 PE=4 SV=1	I3IZN8_ORENI	scaffold_81:673500-675679	K_48h	K_BC	OK	16.8017	6.30269	-1.41457	-3.52357	5e-05	0.000183133	yes
XLOC_010565	evm.TU.scaffold_25.30	PREDICTED: protein FAM84B-like isoform X1 [Oreochromis niloticus] ref|XP_005450648.1| PREDICTED: protein FAM84B-like isoform X2 [Oreochromis niloticus]	Protein FAM84B OS=Homo sapiens GN=FAM84B PE=1 SV=1	sp|Q96KN1|FA84B_HUMAN	Uncharacterized protein OS=Oreochromis niloticus GN=FAM84B (2 of 2) PE=4 SV=1	I3KY58_ORENI	scaffold_25:390285-391107	K_48h	K_BC	OK	39.0999	14.6741	-1.4139	-6.79361	5e-05	0.000183133	yes
XLOC_023573	evm.TU.scaffold_94.16	PREDICTED: transcription factor 15-like [Oreochromis niloticus]	Transcription factor 15 OS=Gallus gallus GN=TCF15 PE=2 SV=2	sp|P79782|TCF15_CHICK	Uncharacterized protein OS=Oreochromis niloticus GN=TCF15 (2 of 2) PE=4 SV=1	I3KJ14_ORENI	scaffold_94:168265-169335	K_48h	K_BC	OK	6.92566	2.60468	-1.41084	-2.11505	0.02125	0.0438121	yes
XLOC_020909	evm.TU.scaffold_67.32	PREDICTED: sphingosine 1-phosphate receptor 1-like [Oreochromis niloticus]	Sphingosine 1-phosphate receptor 1 OS=Rattus norvegicus GN=S1pr1 PE=2 SV=1	sp|P48303|S1PR1_RAT	Uncharacterized protein (Fragment) OS=Oreochromis niloticus GN=LOC100709500 PE=3 SV=1	I3KZ28_ORENI	scaffold_67:424890-426093	K_48h	K_BC	OK	138.746	52.2778	-1.40818	-16.0214	5e-05	0.000183133	yes
XLOC_001872	evm.TU.scaffold_110.1	PREDICTED: adseverin-like [Pundamilia nyererei]	Adseverin OS=Gallus gallus GN=SCIN PE=2 SV=2	sp|Q5ZIV9|ADSV_CHICK	Uncharacterized protein OS=Oreochromis niloticus GN=LOC100701312 PE=4 SV=1	I3JW01_ORENI	scaffold_110:421-21217	K_48h	K_BC	OK	9.46719	3.56796	-1.40784	-6.72184	5e-05	0.000183133	yes
XLOC_001168	evm.TU.scaffold_103.33	PREDICTED: beta-1,3-glucosyltransferase-like [Poecilia formosa]	Beta-1,3-glucosyltransferase OS=Homo sapiens GN=B3GALTL PE=1 SV=2	sp|Q6Y288|B3GLT_HUMAN	Uncharacterized protein OS=Xiphophorus maculatus GN=B3GALTL (1 of 2) PE=4 SV=1	M3ZXC5_XIPMA	scaffold_103:455027-493178	K_48h	K_BC	OK	1.93575	0.729655	-1.40761	-3.93894	0.0001	0.000351669	yes
XLOC_012205	evm.TU.scaffold_29.114	PREDICTED: BTB/POZ domain-containing protein KCTD12 [Poecilia formosa]	BTB/POZ domain-containing protein KCTD12 OS=Homo sapiens GN=KCTD12 PE=1 SV=1	sp|Q96CX2|KCD12_HUMAN	Uncharacterized protein OS=Xiphophorus maculatus GN=KCTD12 (1 of 2) PE=4 SV=1	M4AZT0_XIPMA	scaffold_29:2187397-2188264	K_48h	K_BC	OK	14.1643	5.34256	-1.40665	-4.3891	5e-05	0.000183133	yes
XLOC_021312	evm.TU.scaffold_7.103	protein DPCD [Salmo salar] gb|ACM09030.1| DPCD [Salmo salar]	Protein DPCD OS=Danio rerio GN=dpcd PE=2 SV=1	sp|Q0P448|DPCD_DANRE	DPCD OS=Salmo salar GN=DPCD PE=2 SV=1	B9END3_SALSA	scaffold_7:1226401-1228714	K_48h	K_BC	OK	10.4833	3.96229	-1.40369	-3.189	0.0001	0.000351669	yes
XLOC_022944	evm.TU.scaffold_87.8	PREDICTED: protein sprouty homolog 4-like [Poecilia formosa] ref|XP_007562085.1| PREDICTED: protein sprouty homolog 4-like [Poecilia formosa]	Protein sprouty homolog 4 OS=Bos taurus GN=SPRY4 PE=2 SV=1	sp|A2VDU1|SPY4_BOVIN	Uncharacterized protein OS=Gasterosteus aculeatus GN=SPRY4 PE=4 SV=1	G3QBY9_GASAC	scaffold_87:303100-304252	K_48h	K_BC	OK	6.56243	2.48534	-1.40079	-3.6773	0.0001	0.000351669	yes
XLOC_020380	evm.TU.scaffold_62.129	PREDICTED: semaphorin-7A-like isoform X2 [Oreochromis niloticus]	Semaphorin-7A OS=Mus musculus GN=Sema7a PE=1 SV=1	sp|Q9QUR8|SEM7A_MOUSE	Uncharacterized protein OS=Oreochromis niloticus PE=4 SV=1	I3JHU7_ORENI	scaffold_62:1853704-1880003	K_48h	K_BC	OK	1.81265	0.686738	-1.40027	-2.17578	0.01105	0.0248564	yes
XLOC_020535	evm.TU.scaffold_64.3	PREDICTED: tyrosine-protein kinase Blk-like [Oreochromis niloticus]	Tyrosine-protein kinase HCK OS=Macaca fascicularis GN=HCK PE=2 SV=3	sp|Q95M30|HCK_MACFA	Uncharacterized protein OS=Oreochromis niloticus GN=LOC100692749 PE=4 SV=1	I3KDU7_ORENI	scaffold_64:33079-38388	K_48h	K_BC	OK	36.8755	13.9735	-1.39997	-9.19253	5e-05	0.000183133	yes
XLOC_007581	evm.TU.scaffold_194.45	PREDICTED: immunoglobulin superfamily member 3-like [Takifugu rubripes]	Immunoglobulin superfamily member 3 OS=Homo sapiens GN=IGSF3 PE=2 SV=3	sp|O75054|IGSF3_HUMAN	Uncharacterized protein OS=Oreochromis niloticus GN=LOC100709100 PE=4 SV=1	I3KGC2_ORENI	scaffold_194:563086-591319	K_48h	K_BC	OK	1.30765	0.495563	-1.39984	-2.73405	0.002	0.00546905	yes
XLOC_019165	evm.TU.scaffold_54.36						scaffold_54:537248-547647	K_48h	K_BC	OK	5.34007	2.02534	-1.39869	-3.16543	0.0001	0.000351669	yes
XLOC_016834	evm.TU.scaffold_42.88	PREDICTED: solute carrier family 40 member 1-like [Pundamilia nyererei]	Rap guanine nucleotide exchange factor 5 OS=Homo sapiens GN=RAPGEF5 PE=1 SV=1	sp|Q92565|RPGF5_HUMAN	Uncharacterized protein OS=Oreochromis niloticus GN=LOC100705261 PE=4 SV=1	I3J420_ORENI	scaffold_42:1058982-1089243	K_48h	K_BC	OK	1.87225	0.710536	-1.39779	-3.89339	5e-05	0.000183133	yes
XLOC_017413	evm.TU.scaffold_44.20	PREDICTED: phosphatase and actin regulator 1-like isoform X1 [Haplochromis burtoni]	Phosphatase and actin regulator 1 OS=Xenopus laevis GN=phactr1 PE=2 SV=1	sp|Q6GLU8|PHAR1_XENLA	Uncharacterized protein OS=Oreochromis niloticus PE=4 SV=1	I3JTC8_ORENI	scaffold_44:220153-243268	K_48h	K_BC	OK	6.79696	2.58345	-1.39559	-4.84326	5e-05	0.000183133	yes
XLOC_005202	evm.TU.scaffold_158.6	PREDICTED: dual specificity tyrosine-phosphorylation-regulated kinase 4-like isoform X2 [Pundamilia nyererei]	Dual specificity tyrosine-phosphorylation-regulated kinase 4 OS=Mus musculus GN=Dyrk4 PE=1 SV=1	sp|Q8BI55|DYRK4_MOUSE	Uncharacterized protein OS=Oreochromis niloticus GN=LOC100712016 PE=4 SV=1	I3JVQ9_ORENI	scaffold_158:59925-71479	K_48h	K_BC	OK	3.37916	1.28614	-1.39362	-3.40554	0.00025	0.000824883	yes
XLOC_001033	evm.TU.scaffold_101.77	PREDICTED: adenylate kinase isoenzyme 5-like [Pundamilia nyererei]	Adenylate kinase isoenzyme 5 OS=Homo sapiens GN=AK5 PE=1 SV=2	sp|Q9Y6K8|KAD5_HUMAN	Uncharacterized protein OS=Oreochromis niloticus GN=LOC100708901 PE=3 SV=1	I3KPT0_ORENI	scaffold_101:1391133-1423200	K_48h	K_BC	OK	2.49601	0.950298	-1.39317	-3.30122	0.0001	0.000351669	yes
XLOC_007859	evm.TU.scaffold_2.280	PREDICTED: aminopeptidase N-like [Oreochromis niloticus]	Aminopeptidase N OS=Gallus gallus GN=ANPEP PE=1 SV=1	sp|O57579|AMPN_CHICK	Uncharacterized protein OS=Oreochromis niloticus GN=ANPEP (1 of 4) PE=4 SV=1	I3J4F2_ORENI	scaffold_2:5373222-5383012	K_48h	K_BC	OK	2.51071	0.956093	-1.39287	-3.60638	5e-05	0.000183133	yes
XLOC_008609	evm.TU.scaffold_21.196	PREDICTED: uncharacterized protein LOC100708159 [Oreochromis niloticus]	39S ribosomal protein L11, mitochondrial OS=Mus musculus GN=Mrpl11 PE=2 SV=1	sp|Q9CQF0|RM11_MOUSE	Uncharacterized protein OS=Gasterosteus aculeatus PE=4 SV=1	G3PY67_GASAC	scaffold_21:3263585-3290064	K_48h	K_BC	OK	32.5392	12.3932	-1.39264	-14.8129	5e-05	0.000183133	yes
XLOC_005470	evm.TU.scaffold_16.224	PREDICTED: flocculation protein FLO11-like isoform X2 [Pundamilia nyererei]	Paralemmin-2 OS=Homo sapiens GN=PALM2 PE=2 SV=3	sp|Q8IXS6|PALM2_HUMAN	Chromosome 4 SCAF14752, whole genome shotgun sequence. (Fragment) OS=Tetraodon nigroviridis GN=GSTENG00024749001 PE=4 SV=1	Q4S390_TETNG	scaffold_16:3625146-3674579	K_48h	K_BC	OK	1.35407	0.51585	-1.39228	-3.21094	0.0004	0.00127204	yes
XLOC_019199	evm.TU.scaffold_54.116	PREDICTED: adaptin ear-binding coat-associated protein 1-like [Pundamilia nyererei]	Adaptin ear-binding coat-associated protein 1 OS=Mus musculus GN=Necap1 PE=1 SV=2	sp|Q9CR95|NECP1_MOUSE	Uncharacterized protein OS=Gasterosteus aculeatus GN=NECAP1 PE=4 SV=1	G3P8M8_GASAC	scaffold_54:1532240-1536126	K_48h	K_BC	OK	11.9209	4.54188	-1.39214	-3.53648	5e-05	0.000183133	yes
XLOC_021596	evm.TU.scaffold_72.49	PREDICTED: low-density lipoprotein receptor-related protein 4-like isoform X1 [Pundamilia nyererei] ref|XP_005942220.1| PREDICTED: low-density lipoprotein receptor-related protein 4-like isoform X2 [Haplochromis burtoni]	Low-density lipoprotein receptor-related protein 4 OS=Homo sapiens GN=LRP4 PE=1 SV=4	sp|O75096|LRP4_HUMAN	Uncharacterized protein OS=Oreochromis niloticus PE=4 SV=1	I3JJI4_ORENI	scaffold_72:960218-1027734	K_48h	K_BC	OK	2.52198	0.961381	-1.39138	-6.05766	5e-05	0.000183133	yes
XLOC_022855	evm.TU.scaffold_855.1	PREDICTED: CDK5 and ABL1 enzyme substrate 2-like [Pundamilia nyererei]			Uncharacterized protein OS=Oreochromis niloticus GN=CABLES2 (1 of 2) PE=3 SV=1	I3IWD1_ORENI	scaffold_855:1898-2464	K_48h	K_BC	OK	30.6325	11.6865	-1.39022	-4.53269	5e-05	0.000183133	yes
XLOC_017789	evm.TU.scaffold_46.75	PREDICTED: angiopoietin-1-like isoform X1 [Haplochromis burtoni]	Angiopoietin-1 OS=Homo sapiens GN=ANGPT1 PE=1 SV=2	sp|Q15389|ANGP1_HUMAN	Uncharacterized protein (Fragment) OS=Oreochromis niloticus GN=angpt1 PE=4 SV=1	I3K7D9_ORENI	scaffold_46:1029038-1065239	K_48h	K_BC	OK	3.58409	1.36813	-1.38941	-3.79866	5e-05	0.000183133	yes
XLOC_018277	evm.TU.scaffold_487.1	PREDICTED: matrilin-4-like [Neolamprologus brichardi]	Matrilin-4 OS=Homo sapiens GN=MATN4 PE=1 SV=3	sp|O95460|MATN4_HUMAN	Uncharacterized protein (Fragment) OS=Oreochromis niloticus PE=4 SV=1	I3JCZ2_ORENI	scaffold_487:5498-16426	K_48h	K_BC	OK	1.94462	0.742598	-1.38884	-2.74841	0.00115	0.00331831	yes
XLOC_007458	evm.TU.scaffold_190.5	interleukin 8 isoform 1 [Oplegnathus fasciatus]	Interleukin-8 OS=Gallus gallus GN=IL8 PE=2 SV=1	sp|P08317|IL8_CHICK	Interleukin-8 OS=Anoplopoma fimbria GN=IL8 PE=4 SV=1	C3KI03_ANOFI	scaffold_190:43559-45049	K_48h	K_BC	OK	578.244	221.056	-1.38726	-9.83026	5e-05	0.000183133	yes
XLOC_020469	evm.TU.scaffold_63.133	PREDICTED: protein atonal homolog 8-like [Neolamprologus brichardi]	Protein atonal homolog 8 OS=Mus musculus GN=Atoh8 PE=2 SV=1	sp|Q99NA2|ATOH8_MOUSE	Uncharacterized protein (Fragment) OS=Xiphophorus maculatus GN=ATOH8 PE=4 SV=1	M4AXB7_XIPMA	scaffold_63:1846442-1857543	K_48h	K_BC	OK	22.5776	8.63507	-1.38661	-5.97389	5e-05	0.000183133	yes
XLOC_004139	evm.TU.scaffold_140.64	PREDICTED: EGF-like module-containing mucin-like hormone receptor-like 1-like [Oryzias latipes]	CD97 antigen OS=Homo sapiens GN=CD97 PE=1 SV=4	sp|P48960|CD97_HUMAN	Uncharacterized protein (Fragment) OS=Gasterosteus aculeatus GN=CD97 (2 of 2) PE=4 SV=1	G3P7K1_GASAC	scaffold_140:925858-937853	K_48h	K_BC	OK	53.9602	20.6619	-1.38492	-17.35	5e-05	0.000183133	yes
XLOC_022607	asmbl_68838|g.103242	PREDICTED: MAM domain-containing protein 2 [Oreochromis niloticus]	MAM domain-containing protein 2 OS=Homo sapiens GN=MAMDC2 PE=2 SV=3	sp|Q7Z304|MAMC2_HUMAN	Uncharacterized protein OS=Xiphophorus maculatus GN=MAMDC2 PE=4 SV=1	M3ZS88_XIPMA	scaffold_82:921964-931787	K_48h	K_BC	OK	5.28213	2.0235	-1.38427	-4.22411	5e-05	0.000183133	yes
XLOC_015317	evm.TU.scaffold_37.114	PREDICTED: CD109 antigen-like [Poecilia formosa]	CD109 antigen OS=Homo sapiens GN=CD109 PE=1 SV=2	sp|Q6YHK3|CD109_HUMAN	Uncharacterized protein (Fragment) OS=Oreochromis niloticus GN=CD109 (2 of 2) PE=4 SV=1	I3JMT8_ORENI	scaffold_37:2343978-2384646	K_48h	K_BC	OK	2.69966	1.03727	-1.37998	-6.28291	5e-05	0.000183133	yes
XLOC_012884	evm.TU.scaffold_30.56	PREDICTED: protein sprouty homolog 1-like [Oreochromis niloticus] ref|XP_006798967.1| PREDICTED: protein sprouty homolog 1-like [Neolamprologus brichardi]	Protein sprouty homolog 1 OS=Bos taurus GN=SPRY1 PE=2 SV=1	sp|A5D992|SPY1_BOVIN	Chromosome 20 SCAF14744, whole genome shotgun sequence. (Fragment) OS=Tetraodon nigroviridis GN=GSTENG00024485001 PE=4 SV=1	Q4S3U7_TETNG	scaffold_30:730201-731284	K_48h	K_BC	OK	52.6388	20.2424	-1.37874	-9.92188	5e-05	0.000183133	yes
XLOC_017441	evm.TU.scaffold_44.112	PREDICTED: tenascin-N-like isoform X1 [Pundamilia nyererei]	Tenascin-N OS=Mus musculus GN=Tnn PE=1 SV=2	sp|Q80Z71|TENN_MOUSE	Uncharacterized protein OS=Gasterosteus aculeatus GN=TNN PE=4 SV=1	G3PKN8_GASAC	scaffold_44:1867085-1900507	K_48h	K_BC	OK	12.6606	4.87676	-1.37635	-8.86901	5e-05	0.000183133	yes
XLOC_002185	evm.TU.scaffold_114.66	immunoglobulin light chain 2 [Paralichthys olivaceus]	Immunoglobulin lambda-like polypeptide 5 OS=Homo sapiens GN=IGLL5 PE=2 SV=2	sp|B9A064|IGLL5_HUMAN	Uncharacterized protein (Fragment) OS=Gasterosteus aculeatus GN=IGKC (24 of 24) PE=4 SV=1	G3P9B6_GASAC	scaffold_114:1428355-1429610	K_48h	K_BC	OK	73.9841	28.5385	-1.37431	-5.73019	5e-05	0.000183133	yes
XLOC_014970	evm.TU.scaffold_36.154	PREDICTED: cytohesin-2-like [Oreochromis niloticus]	Cytohesin-2 OS=Chlorocebus aethiops GN=CYTH2 PE=2 SV=1	sp|Q76MY7|CYH2_CHLAE	Uncharacterized protein OS=Oreochromis niloticus GN=CYTH4 (2 of 2) PE=4 SV=1	I3JTJ2_ORENI	scaffold_36:2341032-2371307	K_48h	K_BC	OK	14.371	5.55147	-1.37222	-7.04693	5e-05	0.000183133	yes
XLOC_005293	evm.TU.scaffold_16.28	PREDICTED: proline dehydrogenase 1, mitochondrial-like [Oreochromis niloticus]	Proline dehydrogenase 1, mitochondrial OS=Mus musculus GN=Prodh PE=2 SV=2	sp|Q9WU79|PROD_MOUSE	Uncharacterized protein OS=Oreochromis niloticus GN=PRODH (1 of 2) PE=4 SV=1	I3K8W0_ORENI	scaffold_16:467746-474163	K_48h	K_BC	OK	117.98	45.6735	-1.36911	-18.7447	5e-05	0.000183133	yes
XLOC_002661	evm.TU.scaffold_12.263	PREDICTED: transforming protein p68/c-ets-1-like isoform X2 [Oreochromis niloticus]					scaffold_12:4184144-4202059	K_48h	K_BC	OK	2.93037	1.13507	-1.3683	-2.85521	0.0012	0.00344964	yes
XLOC_017398	evm.TU.scaffold_44.148	PREDICTED: glypican-1-like isoform X1 [Oreochromis niloticus] ref|XP_005476318.1| PREDICTED: glypican-1-like isoform X2 [Oreochromis niloticus] ref|XP_005476319.1| PREDICTED: glypican-1-like isoform X3 [Oreochromis niloticus]	Glypican-1 OS=Danio rerio GN=gpc1 PE=2 SV=1	sp|F1QCC6|GPC1_DANRE	Uncharacterized protein (Fragment) OS=Gasterosteus aculeatus GN=GPC1 (1 of 2) PE=3 SV=1	G3PLD3_GASAC	scaffold_44:2444727-2496181	K_48h	K_BC	OK	6.39944	2.47977	-1.36774	-6.14298	5e-05	0.000183133	yes
XLOC_001091	evm.TU.scaffold_102.67	PREDICTED: uncharacterized protein LOC102292645 [Haplochromis burtoni]			Uncharacterized protein OS=Oreochromis niloticus PE=4 SV=1	I3JHW6_ORENI	scaffold_102:1204413-1208244	K_48h	K_BC	OK	2.45607	0.951731	-1.36772	-3.01377	0.0007	0.00211787	yes
XLOC_010524	evm.TU.scaffold_25.95	PREDICTED: iroquois-class homeodomain protein irx-2-like [Haplochromis burtoni]	Iroquois-class homeodomain protein irx-2 OS=Xenopus tropicalis GN=irx2 PE=2 SV=1	sp|Q66IK1|IRX2_XENTR	Uncharacterized protein OS=Gasterosteus aculeatus GN=IRX2 PE=3 SV=1	G3NTN7_GASAC	scaffold_25:1913263-1917737	K_48h	K_BC	OK	4.12715	1.59958	-1.36746	-3.9275	5e-05	0.000183133	yes
XLOC_019039	evm.TU.scaffold_53.46	Toll-like receptor 9 [Paralichthys olivaceus]	Toll-like receptor 9 OS=Sus scrofa GN=TLR9 PE=2 SV=1	sp|Q5I2M3|TLR9_PIG	Toll-like receptor 9 OS=Paralichthys olivaceus GN=TLR9 PE=4 SV=1	Q2ABQ2_PAROL	scaffold_53:782526-786106	K_48h	K_BC	OK	13.0058	5.04241	-1.36697	-8.0112	5e-05	0.000183133	yes
XLOC_005630	evm.TU.scaffold_162.4	PREDICTED: sodium channel protein type 4 subunit alpha B-like [Pundamilia nyererei]	Sodium channel protein type 4 subunit alpha B OS=Tetraodon nigroviridis GN=scn4ab PE=3 SV=1	sp|Q2XVR4|SC4AB_TETNG	Uncharacterized protein OS=Gasterosteus aculeatus GN=SCN4A (2 of 2) PE=3 SV=1	G3PPQ0_GASAC	scaffold_162:60178-66261	K_48h	K_BC	OK	160.691	62.3342	-1.36619	-20.5958	5e-05	0.000183133	yes
XLOC_005350	evm.TU.scaffold_16.125	PREDICTED: SH2 domain-containing protein 3C-like isoform X3 [Haplochromis burtoni]	SH2 domain-containing protein 3C OS=Mus musculus GN=Sh2d3c PE=1 SV=1	sp|Q9QZS8|SH2D3_MOUSE	Uncharacterized protein OS=Oreochromis niloticus GN=SH2D3C (1 of 2) PE=4 SV=1	I3J7T9_ORENI	scaffold_16:1829741-1883422	K_48h	K_BC	OK	9.5722	3.72204	-1.36276	-9.41652	5e-05	0.000183133	yes
XLOC_002775	evm.TU.scaffold_121.55	proto-oncogene protein c-Fos [Dicentrarchus labrax]	Proto-oncogene c-Fos OS=Takifugu rubripes GN=fos PE=3 SV=1	sp|P53450|FOS_TAKRU	Proto-oncogene protein c-Fos OS=Dicentrarchus labrax GN=c-Fos PE=2 SV=1	Q0PGB1_DICLA	scaffold_121:833383-835182	K_48h	K_BC	OK	73.7096	28.7158	-1.36001	-12.4288	5e-05	0.000183133	yes
XLOC_001031	evm.TU.scaffold_101.72	PREDICTED: alpha-N-acetylgalactosaminide alpha-2,6-sialyltransferase 5-like isoform X1 [Oreochromis niloticus]	Alpha-N-acetylgalactosaminide alpha-2,6-sialyltransferase 5 OS=Homo sapiens GN=ST6GALNAC5 PE=2 SV=1	sp|Q9BVH7|SIA7E_HUMAN	Uncharacterized protein (Fragment) OS=Oreochromis niloticus GN=ST6GALNAC5 (1 of 2) PE=4 SV=1	I3KPS2_ORENI	scaffold_101:1334168-1362594	K_48h	K_BC	OK	3.84946	1.50069	-1.35903	-3.56389	5e-05	0.000183133	yes
XLOC_015885	evm.TU.scaffold_393.10	PREDICTED: Fc receptor-like protein 4-like [Maylandia zebra]	Sialoadhesin OS=Homo sapiens GN=SIGLEC1 PE=1 SV=2	sp|Q9BZZ2|SN_HUMAN	Uncharacterized protein OS=Oreochromis niloticus PE=4 SV=1	I3JIM9_ORENI	scaffold_393:99456-105230	K_48h	K_BC	OK	15.7284	6.133	-1.35871	-6.97099	5e-05	0.000183133	yes
XLOC_003905	asmbl_12106|g.18109	PREDICTED: plexin-B2-like isoform X1 [Maylandia zebra] ref|XP_004563851.1| PREDICTED: plexin-B2-like isoform X2 [Maylandia zebra] ref|XP_004563852.1| PREDICTED: plexin-B2-like isoform X3 [Maylandia zebra] ref|XP_004563853.1| PREDICTED: plexin-B2-like isoform X4 [Maylandia zebra]	Plexin-B2 OS=Homo sapiens GN=PLXNB2 PE=1 SV=3	sp|O15031|PLXB2_HUMAN	Uncharacterized protein (Fragment) OS=Gasterosteus aculeatus GN=PLXNB2 (1 of 2) PE=4 SV=1	G3NII4_GASAC	scaffold_139:75380-143731	K_48h	K_BC	OK	5.23414	2.04161	-1.35824	-9.07878	5e-05	0.000183133	yes
XLOC_020952	evm.TU.scaffold_67.108	PREDICTED: uncharacterized protein LOC102783421 [Neolamprologus brichardi]	Chromobox protein homolog 7 OS=Homo sapiens GN=CBX7 PE=1 SV=1	sp|O95931|CBX7_HUMAN	Uncharacterized protein OS=Gasterosteus aculeatus GN=CBX7 (2 of 2) PE=4 SV=1	G3NY31_GASAC	scaffold_67:1513708-1516812	K_48h	K_BC	OK	58.4547	22.858	-1.35462	-10.4165	5e-05	0.000183133	yes
XLOC_016357	evm.TU.scaffold_40.42	PREDICTED: G-protein coupled receptor 84-like [Oreochromis niloticus]	G-protein coupled receptor 84 OS=Bos taurus GN=GPR84 PE=2 SV=1	sp|Q2KI97|GPR84_BOVIN	Uncharacterized protein OS=Oreochromis niloticus GN=GPR84 (2 of 2) PE=4 SV=1	I3KZC7_ORENI	scaffold_40:593866-595087	K_48h	K_BC	OK	21.6817	8.48437	-1.3536	-6.25932	5e-05	0.000183133	yes
XLOC_010181	evm.TU.scaffold_24.162	stearoyl-CoA desaturase 1a [Sparus aurata]	Acyl-CoA desaturase OS=Cyprinus carpio PE=2 SV=2	sp|Q92038|ACOD_CYPCA	Stearoyl-CoA desaturase 1a OS=Sparus aurata GN=SCD1a PE=2 SV=1	J7HA29_SPAAU	scaffold_24:2533832-2537504	K_48h	K_BC	OK	21.4087	8.37773	-1.35356	-5.62056	5e-05	0.000183133	yes
XLOC_012342	evm.TU.scaffold_294.27	PREDICTED: beta-1 adrenergic receptor-like [Pundamilia nyererei] ref|XP_005928229.1| PREDICTED: beta-1 adrenergic receptor-like [Haplochromis burtoni]	Beta-1 adrenergic receptor OS=Xenopus laevis GN=adrb1 PE=2 SV=1	sp|O42574|ADRB1_XENLA	Beta-1 adrenergic receptor OS=Dicentrarchus labrax GN=ADRB1 PE=3 SV=1	E6ZHB1_DICLA	scaffold_294:431018-432209	K_48h	K_BC	OK	2.91066	1.14118	-1.35082	-2.10608	0.01625	0.0347603	yes
XLOC_015693	evm.TU.scaffold_385.1	PREDICTED: voltage-dependent calcium channel subunit alpha-2/delta-1-like [Takifugu rubripes]	Voltage-dependent calcium channel subunit alpha-2/delta-1 OS=Oryctolagus cuniculus GN=CACNA2D1 PE=1 SV=1	sp|P13806|CA2D1_RABIT	Uncharacterized protein (Fragment) OS=Gasterosteus aculeatus GN=CACNA2D1 (2 of 2) PE=4 SV=1	G3Q8D6_GASAC	scaffold_385:135-51275	K_48h	K_BC	OK	1.43433	0.56283	-1.34961	-3.26042	0.00035	0.00112613	yes
XLOC_002361	evm.TU.scaffold_117.2	PREDICTED: ADAMTS-like protein 5-like isoform X1 [Maylandia zebra]	ADAMTS-like protein 5 OS=Homo sapiens GN=ADAMTSL5 PE=1 SV=2	sp|Q6ZMM2|ATL5_HUMAN	Uncharacterized protein OS=Xiphophorus maculatus GN=ADAMTSL5 PE=4 SV=1	M4AUQ3_XIPMA	scaffold_117:16273-38634	K_48h	K_BC	OK	1.79286	0.7038	-1.34903	-2.50165	0.0033	0.00853232	yes
XLOC_000944	evm.TU.scaffold_100.28	PREDICTED: guanine nucleotide-binding protein G(q) subunit alpha-like [Oreochromis niloticus]	Guanine nucleotide-binding protein G(q) subunit alpha OS=Mus musculus GN=Gnaq PE=1 SV=4	sp|P21279|GNAQ_MOUSE	Uncharacterized protein (Fragment) OS=Tetraodon nigroviridis PE=4 SV=1	H3DEE9_TETNG	scaffold_100:656776-685720	K_48h	K_BC	OK	9.86133	3.87247	-1.34853	-7.02886	5e-05	0.000183133	yes
XLOC_016623	evm.TU.scaffold_41.176	PREDICTED: zinc finger protein 503 [Poecilia formosa]	Zinc finger protein 503 OS=Danio rerio GN=znf503 PE=1 SV=1	sp|Q6UFS5|ZN503_DANRE	Uncharacterized protein OS=Xiphophorus maculatus GN=ZNF503 (1 of 2) PE=4 SV=1	M4A7X1_XIPMA	scaffold_41:2733925-2738506	K_48h	K_BC	OK	56.2861	22.135	-1.34645	-13.6547	5e-05	0.000183133	yes
XLOC_015254	evm.TU.scaffold_37.129	PREDICTED: kelch repeat and BTB domain-containing protein 11-like [Oreochromis niloticus]	Kelch repeat and BTB domain-containing protein 11 OS=Homo sapiens GN=KBTBD11 PE=1 SV=1	sp|O94819|KBTBB_HUMAN	Chromosome 10 SCAF15019, whole genome shotgun sequence. (Fragment) OS=Tetraodon nigroviridis GN=GSTENG00032454001 PE=4 SV=1	Q4RLK0_TETNG	scaffold_37:2628710-2630615	K_48h	K_BC	OK	1.85874	0.731907	-1.34459	-2.28077	0.0037	0.00945857	yes
XLOC_013173	evm.TU.scaffold_309.25	unnamed protein product [Tetraodon nigroviridis]			Uncharacterized protein (Fragment) OS=Oryzias latipes PE=4 SV=1	H2L5Z3_ORYLA	scaffold_309:222250-224913	K_48h	K_BC	OK	1.31345	0.517402	-1.344	-2.0877	0.01375	0.0300705	yes
XLOC_013540	evm.TU.scaffold_32.45	PREDICTED: A-kinase anchor protein 12-like isoform X3 [Oreochromis niloticus] ref|XP_005454696.1| PREDICTED: A-kinase anchor protein 12-like isoform X4 [Oreochromis niloticus]	A-kinase anchor protein 12 OS=Mus musculus GN=Akap12 PE=1 SV=1	sp|Q9WTQ5|AKA12_MOUSE	Uncharacterized protein OS=Oreochromis niloticus GN=AKAP12 PE=4 SV=1	I3K6R3_ORENI	scaffold_32:933893-939876	K_48h	K_BC	OK	8.18226	3.22375	-1.34376	-8.38142	5e-05	0.000183133	yes
XLOC_023595	evm.TU.scaffold_94.73	PREDICTED: tubulin alpha chain-like [Takifugu rubripes]	Tubulin alpha chain OS=Torpedo marmorata PE=2 SV=1	sp|P36220|TBA_TORMA	Tubulin alpha-1B chain OS=Crotalus adamanteus PE=2 SV=1	J3S9T2_CROAD	scaffold_94:1114844-1117178	K_48h	K_BC	OK	24.7621	9.7821	-1.33991	-7.75189	5e-05	0.000183133	yes
XLOC_016001	evm.TU.scaffold_4.42	PREDICTED: early growth response protein 1-like [Neolamprologus brichardi]	Early growth response protein 1 OS=Danio rerio GN=egr1 PE=2 SV=2	sp|P26632|EGR1_DANRE	Uncharacterized protein OS=Xiphophorus maculatus GN=EGR1 PE=4 SV=1	M4A3H2_XIPMA	scaffold_4:535722-538124	K_48h	K_BC	OK	78.1189	30.8804	-1.33898	-15.7365	5e-05	0.000183133	yes
XLOC_019030	evm.TU.scaffold_53.26	PREDICTED: protein snail homolog Sna-like [Poecilia formosa]	Zinc finger protein SNAI2 OS=Rattus norvegicus GN=Snai2 PE=2 SV=2	sp|O08954|SNAI2_RAT	Uncharacterized protein OS=Xiphophorus maculatus GN=SNAI1 (1 of 2) PE=4 SV=1	M4ALG1_XIPMA	scaffold_53:400238-401751	K_48h	K_BC	OK	7.54437	2.98433	-1.33799	-2.99245	0.00015	0.000514241	yes
XLOC_009109	evm.TU.scaffold_22.165	PREDICTED: plakophilin-4 isoform X4 [Oreochromis niloticus]	Plakophilin-4 OS=Homo sapiens GN=PKP4 PE=1 SV=2	sp|Q99569|PKP4_HUMAN	Uncharacterized protein OS=Oreochromis niloticus GN=PKP4 (1 of 2) PE=4 SV=1	I3JQV4_ORENI	scaffold_22:3442911-3493098	K_48h	K_BC	OK	21.3725	8.4623	-1.33663	-13.1829	5e-05	0.000183133	yes
XLOC_022681	evm.TU.scaffold_83.6	PREDICTED: probable G-protein coupled receptor 63-like isoform X1 [Oreochromis niloticus] ref|XP_005457969.1| PREDICTED: probable G-protein coupled receptor 63-like isoform X2 [Oreochromis niloticus]	Probable G-protein coupled receptor 63 OS=Homo sapiens GN=GPR63 PE=2 SV=2	sp|Q9BZJ6|GPR63_HUMAN	Uncharacterized protein (Fragment) OS=Oreochromis niloticus GN=LOC100696742 PE=4 SV=1	I3JZH0_ORENI	scaffold_83:56162-69804	K_48h	K_BC	OK	1.71201	0.678309	-1.33567	-2.55478	0.00305	0.00795913	yes
XLOC_016519	evm.TU.scaffold_407.4	hypoxia-inducible factor 2 alpha [Micropogonias undulatus]	Endothelial PAS domain-containing protein 1 OS=Homo sapiens GN=EPAS1 PE=1 SV=3	sp|Q99814|EPAS1_HUMAN	Hypoxia-inducible factor 2 alpha OS=Micropogonias undulatus PE=2 SV=1	Q2ESI0_MICUN	scaffold_407:56580-74828	K_48h	K_BC	OK	9.03246	3.58272	-1.33406	-6.88873	5e-05	0.000183133	yes
XLOC_005942	evm.TU.scaffold_169.46	PREDICTED: pleckstrin homology domain-containing family A member 5-like isoform X4 [Poecilia formosa]	Pleckstrin homology domain-containing family A member 5 OS=Homo sapiens GN=PLEKHA5 PE=1 SV=1	sp|Q9HAU0|PKHA5_HUMAN	Chromosome undetermined SCAF14526, whole genome shotgun sequence OS=Tetraodon nigroviridis GN=GSTENG00013920001 PE=4 SV=1	Q4SRG8_TETNG	scaffold_169:892887-953819	K_48h	K_BC	OK	2.64795	1.05078	-1.33342	-5.22594	5e-05	0.000183133	yes
XLOC_001360	evm.TU.scaffold_105.84	PREDICTED: unconventional myosin-VIIa-like [Takifugu rubripes]	Unconventional myosin-VIIa OS=Mus musculus GN=Myo7a PE=1 SV=2	sp|P97479|MYO7A_MOUSE	Uncharacterized protein (Fragment) OS=Takifugu rubripes GN=LOC101066748 PE=4 SV=1	H2S0H1_TAKRU	scaffold_105:1262438-1283371	K_48h	K_BC	OK	5.01737	1.9959	-1.32989	-8.09334	5e-05	0.000183133	yes
XLOC_016505	evm.TU.scaffold_406.12	PREDICTED: vasoactive intestinal polypeptide receptor 2-like [Takifugu rubripes]	Vasoactive intestinal polypeptide receptor 2 OS=Rattus norvegicus GN=Vipr2 PE=2 SV=1	sp|P35000|VIPR2_RAT	Uncharacterized protein (Fragment) OS=Takifugu rubripes GN=VIPR2 (2 of 2) PE=3 SV=1	H2V824_TAKRU	scaffold_406:120398-136522	K_48h	K_BC	OK	8.86921	3.52874	-1.32966	-4.85464	5e-05	0.000183133	yes
XLOC_020554	evm.TU.scaffold_64.48	PREDICTED: phosphatidate phosphatase LPIN1-like isoform X1 [Oreochromis niloticus] ref|XP_005449655.1| PREDICTED: phosphatidate phosphatase LPIN1-like isoform X2 [Oreochromis niloticus]	Phosphatidate phosphatase LPIN1 OS=Homo sapiens GN=LPIN1 PE=1 SV=2	sp|Q14693|LPIN1_HUMAN	Uncharacterized protein OS=Oreochromis niloticus GN=LPIN1 (1 of 2) PE=4 SV=1	I3IVR3_ORENI	scaffold_64:910366-934884	K_48h	K_BC	OK	3.90871	1.55544	-1.32937	-6.15361	5e-05	0.000183133	yes
XLOC_011748	evm.TU.scaffold_28.65	PREDICTED: somatomedin-B and thrombospondin type-1 domain-containing protein-like [Oreochromis niloticus]	Somatomedin-B and thrombospondin type-1 domain-containing protein OS=Bos taurus GN=SBSPON PE=2 SV=2	sp|Q32L50|SBSPO_BOVIN	Uncharacterized protein OS=Oreochromis niloticus PE=4 SV=1	I3KA23_ORENI	scaffold_28:1321523-1330273	K_48h	K_BC	OK	2.44507	0.974584	-1.32702	-2.3448	0.00435	0.0109216	yes
XLOC_009116	evm.TU.scaffold_22.3	PREDICTED: frizzled-7-A-like [Oreochromis niloticus]	Frizzled-7-A OS=Xenopus laevis GN=fzd7-a PE=1 SV=2	sp|Q9PUK8|FZD7A_XENLA	Uncharacterized protein OS=Oreochromis niloticus GN=LOC100694773 PE=4 SV=1	I3KZU0_ORENI	scaffold_22:15879-17586	K_48h	K_BC	OK	35.3981	14.1114	-1.32681	-9.84785	5e-05	0.000183133	yes
XLOC_011447	evm.TU.scaffold_27.98	PREDICTED: signal-induced proliferation-associated 1-like protein 2 [Poecilia formosa]	Signal-induced proliferation-associated 1-like protein 2 OS=Homo sapiens GN=SIPA1L2 PE=1 SV=2	sp|Q9P2F8|SI1L2_HUMAN	Uncharacterized protein OS=Oreochromis niloticus PE=4 SV=1	I3JV46_ORENI	scaffold_27:1293107-1355219	K_48h	K_BC	OK	1.99025	0.79384	-1.32603	-5.4168	5e-05	0.000183133	yes
XLOC_007231	evm.TU.scaffold_189.10	PREDICTED: cell adhesion molecule 4 isoform X1 [Poecilia formosa]	Cell adhesion molecule 4 OS=Xenopus laevis GN=cadm4 PE=2 SV=1	sp|Q66KX2|CADM4_XENLA	Uncharacterized protein (Fragment) OS=Xiphophorus maculatus GN=CADM4 PE=4 SV=1	M4AJ41_XIPMA	scaffold_189:141491-172654	K_48h	K_BC	OK	7.28584	2.91391	-1.32214	-4.12688	5e-05	0.000183133	yes
XLOC_019706	evm.TU.scaffold_58.9	beta-2-glycoprotein 1 [Perca flavescens]	Beta-2-glycoprotein 1 OS=Canis familiaris GN=APOH PE=2 SV=1	sp|P33703|APOH_CANFA	Beta-2-glycoprotein 1 (Fragment) OS=Perca flavescens GN=Apoh PE=2 SV=1	F1C782_PERFV	scaffold_58:152635-157260	K_48h	K_BC	OK	2.73064	1.09248	-1.32163	-1.99984	0.02195	0.0450367	yes
XLOC_016851	evm.TU.scaffold_42.116	PREDICTED: oxysterol-binding protein-related protein 3-like isoform X1 [Pundamilia nyererei] ref|XP_005738537.1| PREDICTED: oxysterol-binding protein-related protein 3-like isoform X2 [Pundamilia nyererei] ref|XP_005934831.1| PREDICTED: oxysterol-binding protein-related protein 3-like isoform X1 [Haplochromis burtoni]	Oxysterol-binding protein-related protein 3 OS=Homo sapiens GN=OSBPL3 PE=1 SV=1	sp|Q9H4L5|OSBL3_HUMAN	Oxysterol-binding protein OS=Oreochromis niloticus GN=OSBPL3 (1 of 2) PE=3 SV=1	I3J4D7_ORENI	scaffold_42:1536189-1554945	K_48h	K_BC	OK	6.74825	2.70753	-1.31754	-5.54627	5e-05	0.000183133	yes
XLOC_001092	evm.TU.scaffold_102.69	PREDICTED: uncharacterized protein LOC102079688 isoform X2 [Oreochromis niloticus]			Uncharacterized protein OS=Oreochromis niloticus PE=4 SV=1	I3JHW6_ORENI	scaffold_102:1214925-1219537	K_48h	K_BC	OK	1.64128	0.658875	-1.31674	-2.41733	0.005	0.012352	yes
XLOC_002851	evm.TU.scaffold_123.6	PREDICTED: voltage-gated potassium channel subunit beta-2-like isoform 1 [Takifugu rubripes]	Voltage-gated potassium channel subunit beta-2 OS=Bos taurus GN=KCNAB2 PE=1 SV=1	sp|Q27955|KCAB2_BOVIN	Uncharacterized protein OS=Takifugu rubripes GN=LOC101066150 PE=4 SV=1	H2UQ09_TAKRU	scaffold_123:130504-169901	K_48h	K_BC	OK	2.66728	1.07151	-1.31572	-2.75331	0.0014	0.00396228	yes
XLOC_014401	evm.TU.scaffold_341.11	PREDICTED: myeloid-associated differentiation marker homolog [Maylandia zebra]	Myeloid-associated differentiation marker homolog OS=Xenopus laevis GN=myadm PE=2 SV=1	sp|Q63ZU3|MYADM_XENLA	Uncharacterized protein (Fragment) OS=Oreochromis niloticus GN=MYADM (2 of 2) PE=4 SV=1	I3KYU5_ORENI	scaffold_341:114768-115650	K_48h	K_BC	OK	26.9961	10.8461	-1.31558	-5.47893	5e-05	0.000183133	yes
XLOC_022304	evm.TU.scaffold_8.55	PREDICTED: SRSF protein kinase 2-like [Oreochromis niloticus]	SRSF protein kinase 1 OS=Mus musculus GN=Srpk1 PE=1 SV=2	sp|O70551|SRPK1_MOUSE	Uncharacterized protein OS=Oreochromis niloticus GN=LOC100693513 PE=3 SV=1	I3KWR7_ORENI	scaffold_8:939949-946578	K_48h	K_BC	OK	4.24065	1.70383	-1.3155	-3.39987	0.0001	0.000351669	yes
XLOC_004865	evm.TU.scaffold_151.11	PREDICTED: rho guanine nucleotide exchange factor 25-like isoform X5 [Oreochromis niloticus]	Rho guanine nucleotide exchange factor 25 OS=Homo sapiens GN=ARHGEF25 PE=1 SV=2	sp|Q86VW2|ARHGP_HUMAN	Uncharacterized protein OS=Oreochromis niloticus GN=ARHGEF25 (1 of 2) PE=4 SV=1	I3K2B1_ORENI	scaffold_151:168212-200285	K_48h	K_BC	OK	12.6574	5.08864	-1.31463	-7.06104	5e-05	0.000183133	yes
XLOC_006726	evm.TU.scaffold_18.219	PREDICTED: uncharacterized protein LOC102082714 [Oreochromis niloticus]	Interleukin-17 receptor B OS=Homo sapiens GN=IL17RB PE=1 SV=2	sp|Q9NRM6|I17RB_HUMAN	Uncharacterized protein OS=Gasterosteus aculeatus GN=IL17RB PE=4 SV=1	G3NRA2_GASAC	scaffold_18:3111938-3115147	K_48h	K_BC	OK	4.37274	1.75833	-1.31433	-2.84456	0.0009	0.00265981	yes
XLOC_020280	evm.TU.scaffold_61.120	PREDICTED: dysbindin-like isoform X1 [Neolamprologus brichardi] ref|XP_006787937.1| PREDICTED: dysbindin-like isoform X2 [Neolamprologus brichardi]	Dysbindin OS=Gallus gallus GN=DTNBP1 PE=2 SV=1	sp|Q5ZKM0|DTBP1_CHICK	Uncharacterized protein OS=Oreochromis niloticus GN=LOC100710042 PE=4 SV=1	I3J380_ORENI	scaffold_61:2124953-2133157	K_48h	K_BC	OK	12.1238	4.87964	-1.31299	-3.35388	0.0002	0.000671537	yes
XLOC_013671	evm.TU.scaffold_320.23	PREDICTED: glycine N-methyltransferase-like [Oreochromis niloticus]	Glycine N-methyltransferase OS=Rattus norvegicus GN=Gnmt PE=1 SV=2	sp|P13255|GNMT_RAT	Glycine N-methyltransferase OS=Oreochromis niloticus GN=LOC100706279 PE=3 SV=1	I3JNF6_ORENI	scaffold_320:321549-338499	K_48h	K_BC	OK	44.6324	17.9883	-1.31103	-13.9444	5e-05	0.000183133	yes
XLOC_018275	evm.TU.scaffold_487.3	PREDICTED: recombining binding protein suppressor of hairless-like protein-like [Haplochromis burtoni]	Recombining binding protein suppressor of hairless-like protein OS=Mus musculus GN=Rbpjl PE=1 SV=1	sp|O08674|RBPJL_MOUSE	Uncharacterized protein OS=Oreochromis niloticus GN=LOC100707106 PE=4 SV=1	I3JD02_ORENI	scaffold_487:25781-36799	K_48h	K_BC	OK	2.51693	1.01573	-1.30915	-2.36713	0.0049	0.0121344	yes
XLOC_021375	asmbl_64594|g.96476	PREDICTED: fibrous sheath CABYR-binding protein-like [Oreochromis niloticus]	Protein MGARP OS=Homo sapiens GN=MGARP PE=1 SV=1	sp|Q8TDB4|HUMMR_HUMAN	Uncharacterized protein OS=Gasterosteus aculeatus PE=4 SV=1	G3Q3G9_GASAC	scaffold_7:4187682-4212531	K_48h	K_BC	OK	11.3581	4.58565	-1.30852	-4.00584	5e-05	0.000183133	yes
XLOC_012025	evm.TU.scaffold_287.27	PREDICTED: septin-9-like isoform X1 [Maylandia zebra]	Septin-9 OS=Homo sapiens GN=SEPT9 PE=1 SV=2	sp|Q9UHD8|SEPT9_HUMAN	Uncharacterized protein (Fragment) OS=Gasterosteus aculeatus GN=SEPT9 (2 of 2) PE=3 SV=1	G3PF99_GASAC	scaffold_287:418752-442228	K_48h	K_BC	OK	7.73977	3.12806	-1.30702	-5.79364	5e-05	0.000183133	yes
XLOC_005861	evm.TU.scaffold_167.42	Equilibrative nucleoside transporter 1 [Salmo salar]	Equilibrative nucleoside transporter 1 OS=Rattus norvegicus GN=Slc29a1 PE=2 SV=3	sp|O54698|S29A1_RAT	Equilibrative nucleoside transporter 1 OS=Salmo salar GN=S29A1 PE=2 SV=1	C0HBT0_SALSA	scaffold_167:1003877-1016912	K_48h	K_BC	OK	157.766	63.8145	-1.30583	-21.0128	5e-05	0.000183133	yes
XLOC_015547	evm.TU.scaffold_38.193	PREDICTED: protein FAM26E-like [Takifugu rubripes]	Protein FAM26E OS=Danio rerio GN=fam26e PE=2 SV=2	sp|A4FUN9|FA26E_DANRE	Uncharacterized protein OS=Takifugu rubripes GN=LOC101069048 PE=4 SV=1	H2SVD0_TAKRU	scaffold_38:2934898-2937597	K_48h	K_BC	OK	11.4259	4.62181	-1.30577	-3.45911	0.0002	0.000671537	yes
XLOC_020186	evm.TU.scaffold_600.1	novel immune-type receptor 12 [Dicentrarchus labrax]			Novel immune-type receptor 12 OS=Dicentrarchus labrax GN=NITR12 PE=2 SV=1	D2WL97_DICLA	scaffold_600:6232-7759	K_48h	K_BC	OK	7.99186	3.23352	-1.30542	-2.59484	0.0023	0.00618894	yes
XLOC_006426	evm.TU.scaffold_174.23	PREDICTED: probable E3 ubiquitin-protein ligase MID2-like isoform X5 [Oreochromis niloticus]	Probable E3 ubiquitin-protein ligase MID2 OS=Mus musculus GN=Mid2 PE=2 SV=2	sp|Q9QUS6|TRIM1_MOUSE	Uncharacterized protein OS=Oreochromis niloticus GN=LOC100709965 PE=4 SV=1	I3JCG0_ORENI	scaffold_174:264144-304029	K_48h	K_BC	OK	2.27025	0.918923	-1.30483	-2.73418	0.001	0.0029244	yes
XLOC_009228	evm.TU.scaffold_221.32	PREDICTED: protein FAM173B-like isoform X2 [Haplochromis burtoni]	Protein FAM173B OS=Xenopus laevis GN=fam173b PE=2 SV=1	sp|Q5I047|F173B_XENLA	Uncharacterized protein OS=Oreochromis niloticus GN=LOC100698852 PE=4 SV=1	I3KCZ8_ORENI	scaffold_221:640637-642520	K_48h	K_BC	OK	8.70505	3.5237	-1.30476	-2.47579	0.0021	0.00570918	yes
XLOC_022874	evm.TU.scaffold_86.55	heme oxygenase 1 [Dicentrarchus labrax]	Heme oxygenase OS=Takifugu rubripes GN=hmox PE=3 SV=1	sp|O73688|HMOX_TAKRU	Heme oxygenase 1 OS=Dicentrarchus labrax PE=2 SV=1	A1YVV0_DICLA	scaffold_86:589884-594383	K_48h	K_BC	OK	114.661	46.4318	-1.30419	-14.8509	5e-05	0.000183133	yes
XLOC_014406	evm.TU.scaffold_341.29	PREDICTED: kin of IRRE-like protein 1 isoform X2 [Poecilia formosa]	Kin of IRRE-like protein 1 OS=Homo sapiens GN=KIRREL PE=1 SV=2	sp|Q96J84|KIRR1_HUMAN	Uncharacterized protein (Fragment) OS=Oryzias latipes GN=KIRREL (2 of 2) PE=4 SV=1	H2LBT4_ORYLA	scaffold_341:286892-311189	K_48h	K_BC	OK	6.44348	2.60964	-1.30399	-5.85323	5e-05	0.000183133	yes
XLOC_014015	evm.TU.scaffold_330.16	PREDICTED: uncharacterized protein LOC101171217 isoform 1 [Oryzias latipes]			Uncharacterized protein OS=Tetraodon nigroviridis PE=4 SV=1	H3C3Z5_TETNG	scaffold_330:257993-259255	K_48h	K_BC	OK	6.59295	2.67026	-1.30395	-2.11198	0.0175	0.0370839	yes
XLOC_012078	evm.TU.scaffold_289.14	PREDICTED: actin-related protein 3B-like isoform 1 [Oreochromis niloticus]	Actin-related protein 3B OS=Homo sapiens GN=ACTR3B PE=2 SV=1	sp|Q9P1U1|ARP3B_HUMAN	Uncharacterized protein OS=Oreochromis niloticus GN=LOC100709824 PE=3 SV=1	I3KLB1_ORENI	scaffold_289:216853-220084	K_48h	K_BC	OK	2.57224	1.04551	-1.29882	-2.00753	0.01445	0.0313842	yes
XLOC_015891	evm.TU.scaffold_393.23	PREDICTED: flocculation protein FLO11-like [Oreochromis niloticus]	WW domain-binding protein 1 OS=Homo sapiens GN=WBP1 PE=1 SV=1	sp|Q96G27|WBP1_HUMAN	Uncharacterized protein OS=Oreochromis niloticus GN=WBP1 (2 of 2) PE=4 SV=1	I3K7Y6_ORENI	scaffold_393:194329-198119	K_48h	K_BC	OK	1.55944	0.635473	-1.29513	-2.51745	0.0027	0.00713207	yes
XLOC_014151	asmbl_43369|g.65694	suppressor of cytokine signaling 3 [Scophthalmus maximus]	Suppressor of cytokine signaling 3 OS=Gallus gallus GN=SOCS3 PE=2 SV=1	sp|Q90X67|SOCS3_CHICK	Suppressor of cytokine signaling 3 OS=Psetta maxima GN=SOCS3 PE=2 SV=1	G0WRC4_PSEMX	scaffold_338:81419-83956	K_48h	K_BC	OK	85.0755	34.6775	-1.29474	-15.718	5e-05	0.000183133	yes
XLOC_022819	evm.TU.scaffold_85.87	PREDICTED: protein LBH-like [Oryzias latipes]	Protein LBH OS=Homo sapiens GN=LBH PE=1 SV=1	sp|Q53QV2|LBH_HUMAN	Uncharacterized protein OS=Gasterosteus aculeatus GN=LBH PE=4 SV=1	G3P7W9_GASAC	scaffold_85:1531173-1534440	K_48h	K_BC	OK	105.062	42.8268	-1.29466	-4.08673	5e-05	0.000183133	yes
XLOC_004031	asmbl_12453|g.18454	PREDICTED: zinc transporter ZIP13-like [Oreochromis niloticus]	Zinc transporter ZIP13 OS=Danio rerio GN=slc39a13 PE=2 SV=1	sp|Q8AW42|S39AD_DANRE	Uncharacterized protein (Fragment) OS=Oreochromis niloticus GN=LOC100704878 PE=4 SV=1	I3J490_ORENI	scaffold_14:474502-487201	K_48h	K_BC	OK	40.0062	16.331	-1.29261	-11.627	5e-05	0.000183133	yes
XLOC_011112	evm.TU.scaffold_262.29	PREDICTED: c-Jun-amino-terminal kinase-interacting protein 4-like isoform X4 [Oreochromis niloticus]	C-Jun-amino-terminal kinase-interacting protein 4 OS=Mus musculus GN=Spag9 PE=1 SV=2	sp|Q58A65|JIP4_MOUSE	Uncharacterized protein OS=Oreochromis niloticus PE=4 SV=1	I3J1A1_ORENI	scaffold_262:564248-587864	K_48h	K_BC	OK	4.5074	1.8419	-1.2911	-5.84769	5e-05	0.000183133	yes
XLOC_013968	evm.TU.scaffold_33.95	PREDICTED: histone H2A type 2-B-like [Oreochromis niloticus]	Histone H2A type 1-A OS=Homo sapiens GN=HIST1H2AA PE=1 SV=3	sp|Q96QV6|H2A1A_HUMAN	Histone H2A OS=Gasterosteus aculeatus PE=3 SV=1	G3P521_GASAC	scaffold_33:1454938-1455355	K_48h	K_BC	OK	11.9461	4.8956	-1.28699	-1.87169	0.0139	0.0303546	yes
XLOC_020836	evm.TU.scaffold_67.24	PREDICTED: transcription factor jun-B-like [Oryzias latipes]	Transcription factor jun-B OS=Cyprinus carpio GN=junb PE=2 SV=1	sp|P79703|JUNB_CYPCA	Uncharacterized protein OS=Oreochromis niloticus GN=JUNB (1 of 2) PE=4 SV=1	I3KZ27_ORENI	scaffold_67:315063-316053	K_48h	K_BC	OK	134.104	55.0382	-1.28485	-15.0389	5e-05	0.000183133	yes
XLOC_000155	asmbl_287|g.1506	PREDICTED: UPF0711 protein C18orf21 homolog [Oreochromis niloticus]	UPF0711 protein C18orf21 homolog OS=Danio rerio GN=si:dkey-184p18.2 PE=2 SV=1	sp|Q1LUS5|CR021_DANRE	Uncharacterized protein OS=Xiphophorus maculatus GN=C18orf21 PE=4 SV=1	M3ZKQ6_XIPMA	scaffold_0:6977450-7014476	K_48h	K_BC	OK	22.1388	9.0987	-1.28285	-6.88562	5e-05	0.000183133	yes
XLOC_022174	evm.TU.scaffold_79.68	PREDICTED: YY1-associated factor 2-like [Takifugu rubripes]	YY1-associated factor 2 OS=Mus musculus GN=Yaf2 PE=1 SV=1	sp|Q99LW6|YAF2_MOUSE	Uncharacterized protein (Fragment) OS=Gasterosteus aculeatus GN=YAF2 (2 of 2) PE=4 SV=1	G3Q4Y2_GASAC	scaffold_79:1159077-1164866	K_48h	K_BC	OK	8.4883	3.49199	-1.28143	-2.56722	0.00325	0.00842121	yes
XLOC_002460	evm.TU.scaffold_118.55	PREDICTED: epsilon-sarcoglycan-like [Oryzias latipes]	Epsilon-sarcoglycan OS=Mus musculus GN=Sgce PE=2 SV=2	sp|O70258|SGCE_MOUSE	Uncharacterized protein OS=Gasterosteus aculeatus GN=SGCA PE=4 SV=1	G3NGD7_GASAC	scaffold_118:700972-703914	K_48h	K_BC	OK	10.5671	4.34826	-1.28107	-4.20613	5e-05	0.000183133	yes
XLOC_009245	evm.TU.scaffold_221.38	Tetraspanin-3 [Oplegnathus fasciatus]	Tetraspanin-3 OS=Pongo abelii GN=TSPAN3 PE=2 SV=1	sp|Q5RE11|TSN3_PONAB	Tetraspanin-3 OS=Oplegnathus fasciatus GN=TSN3 PE=2 SV=1	J7M894_9PERO	scaffold_221:743490-749246	K_48h	K_BC	OK	214.355	88.2228	-1.28078	-13.5179	5e-05	0.000183133	yes
XLOC_009465	evm.TU.scaffold_228.37	PREDICTED: proline-rich protein 18-like [Oreochromis niloticus]	Proline-rich protein 18 OS=Homo sapiens GN=PRR18 PE=2 SV=2	sp|Q8N4B5|PRR18_HUMAN	Uncharacterized protein OS=Oreochromis niloticus PE=4 SV=1	I3KZM0_ORENI	scaffold_228:513321-514089	K_48h	K_BC	OK	9.15678	3.76981	-1.28035	-3.18496	0.0002	0.000671537	yes
[truncated: 709 more rows]
